# Supplementary material for: Human endogenous retrovirus K in the respiratory tract is associated with COVID-19 physiopathology
Source: Microbiome. 2022 Apr 22;10:65. doi: 10.1186/s40168-022-01260-9 (PMC9024070; doi:10.1186/s40168-022-01260-9)
Supplement: Supplementary file 3 — Additional file 2. [file 40168_2022_1260_MOESM3_ESM.xlsx]

## Sheet: Planilha1
				#Scans		Identified					Proteins
Sample	ID	Code	Group	MS1	MS2	#PSM	#Scans	#Features	Peptides	Sequence	Groups	All
1	IC01016	52/20	Survivor	41894	111503	13326	13326	6146	4991	4218	336	684
2	IC01017	50/20	Non Survivor	75349	215195	16726	16726	8269	4034	3892	576	895
3	IC01018	51/20	Non Survivor	76081	207261	12829	12829	6970	3557	3415	420	625
4	IC01019	58/20	Non Survivor	82384	164437	8821	8821	4667	2335	2249	336	456
5	IC01041	59/20	Non Survivor	46190	76791	3657	3657	2233	1858	1638	193	504
6	IC01044	57/20	Survivor	53441	31114	6880	6880	842	465	446	105	252
7	IC01045	56/20	Survivor	79178	191493	16503	16503	8187	3717	3575	546	830
8	IC01049	073/20	Survivor	74453	218257	18129	18129	8604	3710	3594	490	709
9	IC01050	074/20	Non Survivor	38618	128441	20838	20838	9698	7939	7140	787	1677
10	IC01051	075/20	Survivor	82384	164437	8821	8821	4667	2335	2249	336	456
11	IC01053	081/20	Non Survivor	40624	121555	15396	15396	7601	6000	5052	540	1232
12	IC01054	082/20	Non Survivor	79937	186346	9298	9298	4735	2342	2248	323	518
13	IC01058	097/20	Survivor	45261	102498	25931	25931	3825	2259	2073	507	1239
14	IC01061	099/20	Non Survivor	76209	209956	5722	5722	3528	191	1854	281	405
15	IC01062	100/20	Non Survivor	39490	125400	19852	18852	9151	6915	5591	599	1274
16	IC01063	101/20	Survivor	84465	148349	1045	1045	638	304	294	56	108
17	IC01064	102/20	Survivor	79813	183756	3561	3561	2336	1261	1216	204	306
18	IC01065	103/20	Non Survivor	75926	208233	6689	6689	3972	2188	2115	262	409
19	IC01067	111/20	Survivor	71856	231349	9731	9731	6014	3358	3218	412	704
20	IC01068	112/20	Survivor	73738	223790	10086	10086	50403	2654	2557	343	484
21	IC01081	125/20	Non Survivor	71157	241919	7362	7362	4557	2626	2543	328	482
22	IC01082	126/20	Non Survivor	73526	225905	7360	7360	4763	2654	2567	332	483
23	IC01084	128/20	Non Survivor	82375	167468	3337	3337	2124	1099	1070	160	239
24	COV020	158/20	Non Survivor	75756	217466	15919	15929	7411	3140	3037	436	691
