# Supplementary material for: Human endogenous retrovirus K in the respiratory tract is associated with COVID-19 physiopathology
Source: Microbiome. 2022 Apr 22;10:65. doi: 10.1186/s40168-022-01260-9 (PMC9024070; doi:10.1186/s40168-022-01260-9)
Supplement: Supplementary file 4 — Additional file 3. [file 40168_2022_1260_MOESM4_ESM.xlsx]

## Sheet: (a) All_alig_Discharged
Peptides	HERV	% OF IDENTICAL MATCHES	NUMBER OF IDENTICAL MATCHES	COVER	evalue	Pep sequence length	HERVK sequence length	Alignment length	mismatch	positive	gapopen	Start of alignment in query	End of alignment in query	Start of alignment in subject	End of alignment in subject	Aligned part of query sequence	Aligned part of subject sequence	qframe	sframe	bitscore
peptide1	sp|P63132|PO113_HUMAN	66.667	4	37	1.8	30	956	6	2	4	0	9	14	20	25	PPCPAP	PPKPIP	1	1	14.2
peptide1	sp|P63132|PO113_HUMAN	44.444	4	37	8.1	30	956	9	5	5	0	4	12	565	573	KTHTCPPCP	RAHTNLPGP	1	1	12.7
peptide1	sp|Q902F9|EN113_HUMAN	41.667	5	40	3.9	30	699	12	7	7	0	19	30	135	146	GPSVFLFPPKPK	GPTDDCCPAKPE	1	1	13.5
peptide1	sp|P62684|GA113_HUMAN	66.667	4	20	9.4	30	666	6	2	5	0	13	18	167	172	APELLG	GPELMG	1	1	12.3
peptide2	sp|P63132|PO113_HUMAN	52.941	9	49	0.03	35	956	17	5	10	1	4	20	943	956	NDGKTPGAVNACHLSCS	NGGKSP---YACRSSCS	1	1	18.9
peptide3	sp|P63132|PO113_HUMAN	62.5	5	28	0.4	29	956	8	3	6	0	21	28	934	941	AACAQDLC	AACSLDDC	1	1	15.8
peptide3	sp|P62684|GA113_HUMAN	37.5	6	55	1.2	29	666	16	10	8	0	4	19	326	341	GPAFAECHALVDSTAY	GPNSPYMRTLLDSIAH	1	1	14.6
peptide3	sp|P62684|GA113_HUMAN	30	3	55	2	29	666	10	7	7	0	8	17	262	271	AECHALVDST	SELHEIIDKS	1	1	13.9
peptide5	sp|P63132|PO113_HUMAN	71.429	5	25	0.37	28	956	7	2	5	0	7	13	950	956	ACHLSCS	ACRSSCS	1	1	15.8
peptide7	sp|P63132|PO113_HUMAN	80	4	59	0.32	27	956	5	1	5	0	4	8	103	107	QPGVP	QPGLP	1	1	15.8
peptide7	sp|P63132|PO113_HUMAN	36.364	4	59	0.61	27	956	11	7	6	0	6	16	734	744	GVPLRELGQVV	GIPYNSQGQAI	1	1	15
peptide7	sp|P63132|PO113_HUMAN	50	5	59	5.8	27	956	10	5	6	0	1	10	94	103	AQAQPGVPLR	AVIQPMGPLQ	1	1	12.7
peptide8	sp|Q902F9|EN113_HUMAN	66.667	4	21	2.2	29	699	6	2	4	0	24	29	300	305	DLHAHK	DKHKHK	1	1	13.9
peptide9	sp|Q902F9|EN113_HUMAN	34.483	10	84	2.5	32	699	29	17	12	1	5	31	220	248	FRPEVHLLPP--PSEELALNELVTLTCLA	FRPKGKPCPKEIPKESKNTEVLVWEECVA	1	1	13.9
peptide9	sp|Q902F9|EN113_HUMAN	66.667	4	84	2.6	32	699	6	2	5	0	7	12	447	452	PEVHLL	PSVHIL	1	1	13.9
peptide11	sp|Q902F9|EN113_HUMAN	66.667	4	29	4.8	21	699	6	2	4	0	2	7	277	282	GDTFSC	GQTQSC	1	1	12.7
peptide12	sp|P63132|PO113_HUMAN	28.571	6	78	0.76	27	956	21	14	12	1	3	23	837	856	CIAEVENDEMPADLPSLAADF	CVSPGEN-QLPVWMPTRHLKF	1	1	15
peptide12	sp|Q902F9|EN113_HUMAN	33.333	4	44	9.4	27	699	12	8	5	0	3	14	164	175	CIAEVENDEMPA	CLGRAPGCLMPA	1	1	12.3
peptide13	sp|P63132|PO113_HUMAN	42.857	3	41	6.4	17	956	7	4	6	0	10	16	509	515	EEPQNLI	DQPINII	1	1	11.9
peptide15	sp|P63132|PO113_HUMAN	28.571	6	78	0.76	27	956	21	14	12	1	3	23	837	856	CIAEVENDEMPADLPSLAADF	CVSPGEN-QLPVWMPTRHLKF	1	1	15
peptide15	sp|Q902F9|EN113_HUMAN	33.333	4	44	9.4	27	699	12	8	5	0	3	14	164	175	CIAEVENDEMPA	CLGRAPGCLMPA	1	1	12.3
peptide19	sp|Q902F9|EN113_HUMAN	66.667	4	20	2.3	30	699	6	2	4	0	25	30	300	305	DLHAHK	DKHKHK	1	1	13.9
peptide20	sp|Q902F9|EN113_HUMAN	57.143	4	27	6.1	26	699	7	3	5	0	19	25	411	417	LLCPDNT	LTCIDST	1	1	12.7
peptide22	sp|P63132|PO113_HUMAN	33.333	8	75	0.45	32	956	24	16	11	0	2	25	393	416	LCGAHSDGQLQEGSPIQAWQLFVN	LCGNDPDKIVVPLTKEQVRQAFIN	1	1	15.8
peptide22	sp|P62684|GA113_HUMAN	33.333	5	47	0.98	32	666	15	10	9	0	17	31	424	438	IQAWQLFVNEESTIP	LRAWEKIQDPGSTCP	1	1	15
peptide22	sp|P63121|VP113_HUMAN	66.667	4	19	3.2	32	156	6	2	6	0	25	30	75	80	NEESTI	NQESTV	1	1	13.9
peptide25	sp|P63132|PO113_HUMAN	71.429	5	24	0.4	29	956	7	2	5	0	7	13	950	956	ACHLSCS	ACRSSCS	1	1	15.8
peptide26	sp|Q902F9|EN113_HUMAN	46.154	6	48	0.76	27	699	13	7	7	0	14	26	401	413	QVLTCSLETGLTC	QTITCENCRLLTC	1	1	15
peptide26	sp|P63132|PO113_HUMAN	42.857	3	56	3.7	27	956	7	4	7	0	11	17	824	830	QVGQVLT	EIGKVIT	1	1	13.1
peptide26	sp|P63132|PO113_HUMAN	35.714	5	56	7.7	27	956	14	9	7	0	3	16	167	180	NYPEVSIDQVGQVL	NSPTICQTFVGRAL	1	1	12.3
peptide27	sp|P63132|PO113_HUMAN	42.857	6	88	4.6	16	956	14	8	7	0	3	16	462	475	SVLTVVHQDWLNGK	NALTVFTDGSSNGK	1	1	12.3
peptide30	sp|P63132|PO113_HUMAN	28.571	6	84	0.91	31	956	21	14	12	1	3	23	837	856	CIAEVENDEMPADLPSLAADF	CVSPGEN-QLPVWMPTRHLKF	1	1	15
peptide30	sp|P63132|PO113_HUMAN	31.579	6	84	6.7	31	956	19	13	9	0	10	28	894	912	DEMPADLPSLAADFVESKD	DEVAIHQEGRAADLGTTKE	1	1	12.7
peptide32	sp|P63132|PO113_HUMAN	50	3	26	1.3	23	956	6	3	5	0	7	12	198	203	DVMCTA	DILCAA	1	1	14.2
peptide33	sp|Q902F9|EN113_HUMAN	26.667	4	52	0.8	29	699	15	11	8	0	14	28	401	415	QDVICSHTEGLICLN	QTITCENCRLLTCID	1	1	15
peptide34	sp|P63132|PO113_HUMAN	70	7	42	0.036	24	956	10	3	7	0	4	13	462	471	NALTSFVDAS	NALTVFTDGS	1	1	18.1
peptide34	sp|P62684|GA113_HUMAN	80	4	21	1.8	24	666	5	1	5	0	17	21	446	450	GSEEP	GSKEP	1	1	13.9
peptide35	sp|P63132|PO113_HUMAN	28.571	6	84	0.91	31	956	21	14	12	1	3	23	837	856	CIAEVENDEMPADLPSLAADF	CVSPGEN-QLPVWMPTRHLKF	1	1	15
peptide35	sp|P63132|PO113_HUMAN	31.579	6	84	6.7	31	956	19	13	9	0	10	28	894	912	DEMPADLPSLAADFVESKD	DEVAIHQEGRAADLGTTKE	1	1	12.7
peptide38	sp|Q902F9|EN113_HUMAN	66.667	6	29	0.022	31	699	9	3	6	0	12	20	138	146	DDGCPKPPE	DDCCPAKPE	1	1	19.2
peptide38	sp|Q902F9|EN113_HUMAN	80	4	29	0.82	31	699	5	1	4	0	15	19	382	386	CPKPP	CVKPP	1	1	15
peptide38	sp|P62684|GA113_HUMAN	62.5	5	26	0.42	31	666	8	3	6	0	18	25	223	230	PPEIAHGY	PPESQYGY	1	1	15.8
peptide40	sp|P63132|PO113_HUMAN	62.5	5	38	0.44	21	956	8	3	6	0	11	18	262	269	LGSLNDLQ	LKTLNDFQ	1	1	15
peptide41	sp|P62684|GA113_HUMAN	63.636	7	63	0.44	19	666	11	4	7	0	4	14	236	246	APQHGAPGPGP	APQGRAPYPQP	1	1	15
peptide41	sp|P62684|GA113_HUMAN	60	6	63	0.53	19	666	10	4	7	0	6	15	227	236	QHGAPGPGPA	QYGYPGMPPA	1	1	14.6
peptide42	sp|P62684|GA113_HUMAN	38.462	5	43	0.19	30	666	13	8	9	0	7	19	190	202	PLVEEPQNLIKQN	PVTLQPQKQVKEN	1	1	16.5
peptide42	sp|P63132|PO113_HUMAN	30	3	33	9.5	30	956	10	7	7	0	10	19	509	518	EEPQNLIKQN	DQPINIISDS	1	1	12.3
peptide43	sp|P63132|PO113_HUMAN	46.154	6	30	0.51	44	956	13	7	7	0	4	16	391	403	LSLCSTQPDGNVV	IKLCGNDPDKIVV	1	1	16.2
peptide43	sp|Q902F9|EN113_HUMAN	38.462	5	30	2.6	44	699	13	8	8	0	25	37	109	121	FPQEPLSVTWSES	FPPLIRAVTWMDN	1	1	14.6
peptide43	sp|P62684|GA113_HUMAN	62.5	5	18	6.5	44	666	8	3	6	0	22	29	632	639	QGFFPQEP	QGFQGQQP	1	1	13.5
peptide44	sp|P63132|PO113_HUMAN	50	5	50	0.61	20	956	10	5	6	0	6	15	163	172	QPILNEHTFC	QGMLNSPTIC	1	1	14.6
peptide44	sp|P62684|GA113_HUMAN	35.294	6	85	8.5	20	666	17	11	6	0	2	18	500	516	PVGVQPILNEHTFCAGM	PAGSDVISEYVKACDGM	1	1	11.9
peptide45	sp|P63132|PO113_HUMAN	50	5	26	4.3	38	956	10	5	7	0	3	12	418	427	GAFSDGLAHL	GAWQIGLANF	1	1	13.5
peptide47	sp|P63132|PO113_HUMAN	50	5	63	1.3	16	956	10	5	7	0	3	12	418	427	GAFSDGLAHL	GAWQIGLANF	1	1	13.5
peptide48	sp|P63132|PO113_HUMAN	30	3	50	4	20	956	10	7	6	0	2	11	650	659	WVLAVDHLAA	WQMDVTHVPS	1	1	12.7
peptide51	sp|P62684|GA113_HUMAN	25	5	90	4.6	21	666	20	14	8	1	2	20	418	437	QWGTVCDNLWD-LTDASVVC	QVRAICLRAWEKIQDPGSTC	1	1	12.7
peptide51	sp|Q902F9|EN113_HUMAN	30	3	48	7.9	21	699	10	7	4	0	3	12	504	513	WGTVCDNLWD	WQNNSTRLWN	1	1	12.3
peptide55	sp|P63132|PO113_HUMAN	57.143	4	35	6.3	20	956	7	3	5	0	14	20	299	305	DSNSNKK	DSDLNSK	1	1	12.3
peptide56	sp|P63132|PO113_HUMAN	40	6	71	0.11	21	956	15	9	8	0	2	16	239	253	HYGGFTVQNEANKYQ	HYLGMQIENRKIKPQ	1	1	16.5
peptide62	sp|P62684|GA113_HUMAN	55.556	5	75	0.48	24	666	9	4	5	0	12	20	236	244	CPSGFYPYP	APQGRAPYP	1	1	15
peptide62	sp|P62684|GA113_HUMAN	34.783	8	75	3.1	24	666	23	10	10	1	4	21	164	186	EGQALEYVCPS-----GFYPYPV	EGKGPELMGPSESKPRGTSPLPA	1	1	13.1
peptide63	sp|P63132|PO113_HUMAN	66.667	4	23	1.5	26	956	6	2	4	0	5	10	20	25	PPCPAP	PPKPIP	1	1	14.2
peptide63	sp|Q902F9|EN113_HUMAN	41.667	5	46	3.5	26	699	12	7	7	0	15	26	135	146	GPSVFLFPPKPK	GPTDDCCPAKPE	1	1	13.1
peptide63	sp|P62684|GA113_HUMAN	66.667	4	23	9.4	26	666	6	2	5	0	9	14	167	172	APELLG	GPELMG	1	1	12.3
peptide64	sp|Q902F9|EN113_HUMAN	42.857	6	58	1.3	26	699	14	8	8	0	13	26	133	146	VAGPSVFLFPPKPK	VPGPTDDCCPAKPE	1	1	14.2
peptide64	sp|Q902F9|EN113_HUMAN	80	4	58	1.8	26	699	5	1	5	0	12	16	330	334	PVAGP	PVSGP	1	1	13.9
peptide64	sp|P63132|PO113_HUMAN	66.667	4	23	1.5	26	956	6	2	4	0	6	11	20	25	PPCPAP	PPKPIP	1	1	14.2
peptide65	sp|P63132|PO113_HUMAN	50	5	36	1.6	28	956	10	5	6	0	6	15	339	348	LLVTLAAHLP	LLIFATAHSP	1	1	14.2
peptide66	sp|P63121|VP113_HUMAN	55.556	5	45	0.26	20	156	9	4	7	0	6	14	95	103	DILLQLGIE	DLLQQWGVE	1	1	15.4
peptide67	sp|P62684|GA113_HUMAN	31.25	5	56	3.5	27	666	16	10	8	1	12	26	422	437	VCDDSW-TIQEAEVVC	ICLRAWEKIQDPGSTC	1	1	13.5
peptide67	sp|P63121|VP113_HUMAN	25	3	44	8.3	27	156	12	9	5	0	9	20	92	103	WGTVCDDSWTIQ	WGRDLLQQWGVE	1	1	12.3
peptide72	sp|Q902F9|EN113_HUMAN	35.294	6	77	1.1	22	699	17	11	7	0	5	21	599	615	EYKDCHLAQVPSHTVVA	EASKAHLNLVPGTEAIA	1	1	14.2
peptide72	sp|P63132|PO113_HUMAN	57.143	4	32	4.4	22	956	7	3	4	0	5	11	932	938	EYKDCHL	EYAACSL	1	1	12.7
peptide75	sp|Q902F9|EN113_HUMAN	66.667	4	19	2.4	31	699	6	2	4	0	24	29	300	305	DLHAHK	DKHKHK	1	1	13.9
peptide78	sp|P63132|PO113_HUMAN	75	6	71	0.083	21	956	8	2	6	0	14	21	177	184	GEALQPTR	GRALQPVR	1	1	16.9
peptide78	sp|P63132|PO113_HUMAN	42.857	3	71	6.9	21	956	7	4	4	0	7	13	64	70	PHFLDWS	PSFSPWN	1	1	12.3
peptide79	sp|P62684|GA113_HUMAN	66.667	6	43	0.1	28	666	9	3	7	0	20	28	658	666	PPVQAAYQK	PPPQAAVQQ	1	1	16.9
peptide79	sp|P62684|GA113_HUMAN	36.364	4	43	0.24	28	666	11	7	7	0	17	27	211	221	EFTPPVQAAYQ	QYWPPAELQYQ	1	1	16.2
peptide80	sp|P63132|PO113_HUMAN	41.667	5	50	8.8	24	956	12	7	6	0	13	24	471	482	TGNGLFLSEGLK	SSNGKAAYTGLK	1	1	12.3
peptide82	sp|Q902F9|EN113_HUMAN	27.778	5	53	2.3	34	699	18	13	11	0	15	32	658	675	TEQDSKDSTYSLSSTLTL	TQQLRRDSDHRERAMMTM	1	1	14.2
peptide83	sp|P63121|VP113_HUMAN	52.941	9	55	0.019	31	156	17	8	12	0	1	17	25	41	VDSGNDVTDIADDGCPK	VDTGADVSIIALNQWPK	1	1	19.2
peptide83	sp|Q902F9|EN113_HUMAN	66.667	6	29	0.019	31	699	9	3	6	0	12	20	138	146	DDGCPKPPE	DDCCPAKPE	1	1	19.2
peptide83	sp|Q902F9|EN113_HUMAN	80	4	29	0.73	31	699	5	1	4	0	15	19	382	386	CPKPP	CVKPP	1	1	15
peptide83	sp|P62684|GA113_HUMAN	62.5	5	26	0.2	31	666	8	3	6	0	18	25	223	230	PPEIAHGY	PPESQYGY	1	1	16.5
peptide86	sp|P62684|GA113_HUMAN	44.444	8	58	6.3	31	666	18	7	9	1	13	30	178	192	PEGTVLDDIGQTGCVPVS	PRGTSPLPAGQ---VPVT	1	1	13.1
peptide88	sp|P62684|GA113_HUMAN	41.667	5	50	2.6	24	666	12	7	8	0	13	24	26	37	GGDKETYNNIIR	GGVKVSTKNLIK	1	1	13.5
peptide88	sp|P62684|GA113_HUMAN	40	4	50	3.8	24	666	10	6	6	0	14	23	446	455	GDKETYNNII	GSKEPYPDFV	1	1	13.1
peptide88	sp|Q902F9|EN113_HUMAN	41.667	5	50	9	24	699	12	7	6	0	9	20	226	237	PGPHGGDKETYN	PCPKEIPKESKN	1	1	12.3
peptide89	sp|P63132|PO113_HUMAN	50	5	59	1.4	17	956	10	5	7	0	4	13	418	427	GAFSDGLAHL	GAWQIGLANF	1	1	13.5
peptide91	sp|P63132|PO113_HUMAN	83.333	5	29	0.031	21	956	6	1	6	0	7	12	104	109	PGIPSP	PGLPSP	1	1	18.1
peptide94	sp|P63132|PO113_HUMAN	57.143	4	32	4.6	22	956	7	3	5	0	7	13	397	403	DPPSVVV	DPDKIVV	1	1	12.7
peptide96	sp|P63132|PO113_HUMAN	50	3	27	1.1	22	956	6	3	5	0	7	12	198	203	DVMCTA	DILCAA	1	1	14.2
peptide97	sp|Q902F9|EN113_HUMAN	62.5	5	44	0.9	18	699	8	3	6	0	11	18	47	54	PPSDEQLK	PPTWAQLK	1	1	14.2
peptide97	sp|Q902F9|EN113_HUMAN	66.667	4	44	2.6	18	699	6	2	6	0	13	18	33	38	SDEQLK	SEEQMK	1	1	13.1
peptide97	sp|P61574|RE113_HUMAN	62.5	5	44	3.7	18	105	8	3	6	0	11	18	47	54	PPSDEQLK	PPTWAQLK	1	1	12.7
peptide97	sp|P61574|RE113_HUMAN	66.667	4	44	8.6	18	105	6	2	6	0	13	18	33	38	SDEQLK	SEEQMK	1	1	11.9
peptide98	sp|P63132|PO113_HUMAN	31.579	6	70	5.4	27	956	19	13	6	0	2	20	930	948	PSSYAEALCGLCGNFNGDP	PREYAACSLDDCINGGKSP	1	1	12.7
peptide101	sp|P62684|GA113_HUMAN	63.636	7	41	0.26	27	666	11	4	7	0	4	14	627	637	QPGVPLGELGQ	QPFVPQGFQGQ	1	1	15.8
peptide101	sp|P63132|PO113_HUMAN	80	4	48	0.32	27	956	5	1	5	0	4	8	103	107	QPGVP	QPGLP	1	1	15.8
peptide101	sp|P63132|PO113_HUMAN	36.364	4	48	0.61	27	956	11	7	6	0	6	16	734	744	GVPLGELGQVV	GIPYNSQGQAI	1	1	15
peptide102	sp|P63132|PO113_HUMAN	83.333	5	64	0.21	22	956	6	1	5	0	2	7	783	788	NFLNCY	NFLNIY	1	1	15.8
peptide102	sp|P63132|PO113_HUMAN	50	4	64	2.1	22	956	8	4	6	0	15	22	527	534	DIEVDLLK	DVETALIK	1	1	13.5
peptide103	sp|P62684|GA113_HUMAN	45.455	5	39	4.1	28	666	11	6	7	0	5	15	623	633	SWPIAHQWPQG	AFPIQPFVPQG	1	1	13.1
peptide103	sp|Q902F9|EN113_HUMAN	50	3	21	9	28	699	6	3	4	0	12	17	132	137	WPQGPS	WVPGPT	1	1	12.3
peptide104	sp|P62684|GA113_HUMAN	45	9	86	0.19	22	666	20	10	12	1	1	19	512	531	ASAGLLGA-HAAAITAYALT	ACDGMGGAMHKAMLMAQAIT	1	1	15.8
peptide106	sp|P63132|PO113_HUMAN	52.941	9	47	0.032	36	956	17	5	10	1	4	20	943	956	NDGKTPGAVNACHLSCS	NGGKSP---YACRSSCS	1	1	18.9
peptide108	sp|P63121|VP113_HUMAN	33.333	4	55	0.38	22	156	12	8	8	0	1	12	87	98	VPVAVQGEDTVQ	IPLNLWGRDLLQ	1	1	15
peptide111	sp|P62684|GA113_HUMAN	57.143	4	50	1.5	14	666	7	3	5	0	1	7	106	112	DSPIQCI	DAPGSCI	1	1	13.5
peptide114	sp|P63132|PO113_HUMAN	42.857	6	58	0.33	24	956	14	8	7	0	1	14	871	884	EVGTPHGIILDSVD	ETETPQSSTVDSQD	1	1	15.4
peptide116	sp|P63121|VP113_HUMAN	62.5	5	47	1.4	17	156	8	3	6	0	9	16	101	108	GVETTTPS	GVEITMPA	1	1	13.5
peptide117	sp|P63132|PO113_HUMAN	38.462	5	76	1.5	17	956	13	8	7	0	1	13	362	374	TFVPGCQPGEFTL	SFLPHSTVKTFTL	1	1	13.5
peptide119	sp|P63132|PO113_HUMAN	40	6	79	0.054	19	956	15	9	8	0	3	17	899	913	HSEAFTVNFGDTEEA	HQEGRAADLGTTKEA	1	1	16.9
peptide119	sp|Q902F9|EN113_HUMAN	55.556	5	47	0.36	19	699	9	4	6	0	3	11	492	500	HSEAFTVNF	HSSVQSVNF	1	1	15
peptide120	sp|Q902F9|EN113_HUMAN	23.529	4	63	0.83	27	699	17	13	9	0	4	20	258	274	EHGIITNWDDMEKIWHH	EFGTLIDWAPRGQFYHN	1	1	14.6
peptide126	sp|Q902F9|EN113_HUMAN	60	6	63	0.014	16	699	10	4	7	0	7	16	135	144	APTDECKPVK	GPTDDCCPAK	1	1	18.5
peptide126	sp|P63132|PO113_HUMAN	66.667	4	38	1.2	16	956	6	2	4	0	2	7	643	648	GTCPEA	GLCPNA	1	1	13.5
peptide128	sp|Q902F9|EN113_HUMAN	66.667	4	20	2.3	30	699	6	2	4	0	25	30	300	305	DLHAHK	DKHKHK	1	1	13.9
peptide130	sp|Q902F9|EN113_HUMAN	45.455	5	73	2.3	15	699	11	6	7	0	5	15	181	191	VSTPTLVEVSR	VEVPTVSPISR	1	1	13.1
peptide131	sp|P62684|GA113_HUMAN	35.714	5	38	6.5	37	666	14	9	8	0	9	22	486	499	PEPELVYEDLRGSV	PECQSAIKPLKGKV	1	1	13.1
peptide136	sp|Q902F9|EN113_HUMAN	44.444	4	30	1.2	30	699	9	5	7	0	21	29	608	616	LPATQCLAG	VPGTEAIAG	1	1	14.6
peptide136	sp|P62684|GA113_HUMAN	62.5	5	27	6.1	30	666	8	3	5	0	1	8	656	663	NFPPSQDA	NCPPPQAA	1	1	12.7
peptide138	sp|P62684|GA113_HUMAN	41.176	7	77	0.089	22	666	17	10	7	0	6	22	441	457	NTVLSGGTTMYPGIADR	NTVRQGSKEPYPDFVAR	1	1	16.9
peptide140	sp|P62684|GA113_HUMAN	100	5	93	0.32	14	666	5	0	5	0	2	6	486	490	PECQS	PECQS	1	1	14.6
peptide140	sp|P62684|GA113_HUMAN	50	4	93	4	14	666	8	4	6	0	7	14	59	66	DWQCPGKK	DWKRIGKE	1	1	12.3
peptide141	sp|P63132|PO113_HUMAN	45.455	5	34	0.42	32	956	11	6	6	0	19	29	679	689	AACQAAGATVH	ATCQTGESTSH	1	1	15.8
peptide141	sp|P62684|GA113_HUMAN	26.667	4	72	3.8	32	666	15	11	8	0	9	23	583	597	PLCDALATYAAACQA	PRCKKGKHWASQCRS	1	1	13.5
peptide141	sp|P62684|GA113_HUMAN	18.421	7	72	9.1	32	666	38	16	12	1	7	29	484	521	SGPLCDA---------------LATYAAACQAAGATVH	ANPECQSAIKPLKGKVPAGSDVISEYVKACDGMGGAMH	1	1	12.7
peptide141	sp|Q902F9|EN113_HUMAN	36.364	4	34	6	32	699	11	7	6	0	3	13	133	143	LPGQSGPLCDA	VPGPTDDCCPA	1	1	13.1
peptide142	sp|P62684|GA113_HUMAN	55.556	5	56	2.2	16	666	9	4	6	0	7	15	537	545	GQVITIGNE	GQVRTFGGK	1	1	13.1
peptide144	sp|Q902F9|EN113_HUMAN	40	8	59	0.71	34	699	20	12	9	0	11	30	47	66	PPSDEQLKSGTASVVCLLNN	PPTWAQLKKLTQLATKYLEN	1	1	15.4
peptide144	sp|Q902F9|EN113_HUMAN	66.667	4	59	4.5	34	699	6	2	6	0	13	18	33	38	SDEQLK	SEEQMK	1	1	13.5
peptide144	sp|P61574|RE113_HUMAN	40	8	59	1.2	34	105	20	12	9	0	11	30	47	66	PPSDEQLKSGTASVVCLLNN	PPTWAQLKKLTQLATKYLEN	1	1	14.6
peptide144	sp|P61574|RE113_HUMAN	66.667	4	59	7.2	34	105	6	2	6	0	13	18	33	38	SDEQLK	SEEQMK	1	1	12.7
peptide145	sp|P63132|PO113_HUMAN	41.667	5	52	9.8	23	956	12	7	6	0	2	13	393	404	LCGCYSVSSVLP	LCGNDPDKIVVP	1	1	11.9
peptide146	sp|P62684|GA113_HUMAN	47.059	8	65	3.8	26	666	17	9	9	0	9	25	394	410	QLLEQTVSASDADQQAL	QLLGIGQNWSTISQQAL	1	1	13.1
peptide146	sp|P63121|VP113_HUMAN	44.444	4	35	7.8	26	156	9	5	5	0	1	9	91	99	LWAYLTIQQ	LWGRDLLQQ	1	1	12.3
peptide151	sp|P62684|GA113_HUMAN	46.154	6	81	2.6	16	666	13	7	6	0	3	15	427	439	WEMPFDPQDTHQS	WEKIQDPGSTCPS	1	1	13.1
peptide151	sp|P62684|GA113_HUMAN	80	4	81	3.2	16	666	5	1	4	0	6	10	628	632	PFDPQ	PFVPQ	1	1	12.7
peptide152	sp|P63132|PO113_HUMAN	50	6	63	0.15	19	956	12	6	7	0	7	18	98	109	PIGLLYCDLPEP	PMGPLQPGLPSP	1	1	15.8
peptide153	sp|P63132|PO113_HUMAN	50	3	26	1.3	23	956	6	3	5	0	7	12	198	203	DVMCTA	DILCAA	1	1	14.2
peptide158	sp|Q902F9|EN113_HUMAN	29.412	5	42	3.5	43	699	17	12	8	0	26	42	613	629	ALSGVVEATGAAFANTW	AIAGVADGLANLNTVTW	1	1	14.2
peptide158	sp|Q902F9|EN113_HUMAN	50	3	42	4	43	699	6	3	4	0	38	43	500	505	FANTWK	FVNDWQ	1	1	13.9
peptide161	sp|P63132|PO113_HUMAN	80	4	80	0.54	15	956	5	1	4	0	4	8	627	631	CQVTH	CQVLH	1	1	14.2
peptide161	sp|P63132|PO113_HUMAN	41.667	5	80	0.61	15	956	12	7	6	0	1	12	917	928	SYSCQVTHEGST	SYKISREHKGDT	1	1	14.2
peptide163	sp|P63132|PO113_HUMAN	26.923	7	93	3.1	28	956	26	19	8	0	2	27	806	831	SPHLVLSALTSDNHGATYAFSGTHYW	SPHEGKLIWWKDNKNKTWEIGKVITW	1	1	13.5
peptide164	sp|P63132|PO113_HUMAN	55.556	5	60	8	15	956	9	4	6	0	7	15	467	475	FTWTPSSGK	FTDGSSNGK	1	1	11.9
peptide167	sp|P63121|VP113_HUMAN	46.154	6	72	0.36	18	156	13	7	8	0	4	16	65	77	TEIIHSILLPNQN	TEILHCLGPDNQE	1	1	15
peptide168	sp|P63132|PO113_HUMAN	55.556	5	60	8.3	15	956	9	4	6	0	7	15	467	475	FTWTPSSGK	FTDGSSNGK	1	1	11.9
peptide170	sp|P63132|PO113_HUMAN	40	6	56	8.5	27	956	15	9	6	0	11	25	433	447	NAGPNTNGSQFFICT	NHYPKTKIFQFLKLT	1	1	12.3
peptide173	sp|P63121|VP113_HUMAN	50	5	59	0.39	17	156	10	5	7	0	7	16	99	108	KAGVETTKPS	QWGVEITMPA	1	1	15
peptide174	sp|P63132|PO113_HUMAN	40	8	76	0.07	25	956	20	11	10	1	6	24	97	116	QPWGP-EPELPLHTLFFNTW	QPMGPLQPGLPSPAMIPKDW	1	1	17.3
peptide174	sp|P62684|GA113_HUMAN	55.556	5	36	0.19	25	666	9	4	6	0	3	11	43	51	ENYQPWGPE	EQFCPWFPE	1	1	16.2
peptide174	sp|Q902F9|EN113_HUMAN	50	3	24	6.6	25	699	6	3	4	0	20	25	500	505	FFNTWR	FVNDWQ	1	1	12.7
peptide175	sp|P63132|PO113_HUMAN	57.143	4	39	1.3	18	956	7	3	4	0	4	10	359	365	VPWCFKP	VEWSFLP	1	1	13.9
peptide175	sp|Q902F9|EN113_HUMAN	33.333	4	67	4.1	18	699	12	8	6	0	1	12	113	124	IPGVPWCFKPLQ	IRAVTWMDNPIE	1	1	12.7
peptide177	sp|Q902F9|EN113_HUMAN	30.769	4	65	0.33	20	699	13	9	8	0	1	13	344	356	LGEHNIDVLEGNE	VASHHIRIWSGNQ	1	1	15
peptide178	sp|Q902F9|EN113_HUMAN	33.333	4	55	1.3	22	699	12	8	7	0	9	20	263	274	VEWESNGQPENN	IDWAPRGQFYHN	1	1	13.9
peptide179	sp|Q902F9|EN113_HUMAN	44.444	4	75	1.5	12	699	9	5	4	0	2	10	267	275	PLGDTTHTC	PRGQFYHNC	1	1	13.1
peptide180	sp|Q902F9|EN113_HUMAN	35.294	6	85	0.58	20	699	17	11	10	0	1	17	58	74	QSNNKYAASSYLSLTPE	QLATKYLENTKVTQTPE	1	1	14.6
peptide180	sp|P61574|RE113_HUMAN	35.294	6	85	1.1	20	105	17	11	10	0	1	17	58	74	QSNNKYAASSYLSLTPE	QLATKYLENTKVTQTPE	1	1	14.2
peptide181	sp|Q902F9|EN113_HUMAN	40	6	84	0.21	31	699	15	9	9	0	17	31	153	167	SVSITCYYPPTSVNR	NISIGYRYPPICLGR	1	1	16.5
peptide181	sp|Q902F9|EN113_HUMAN	71.429	5	84	0.37	31	699	7	2	6	0	2	8	329	335	SPIFGPE	SPVSGPE	1	1	15.8
peptide181	sp|Q902F9|EN113_HUMAN	40	4	84	4.2	31	699	10	6	8	0	13	22	396	405	VEGNSVSITC	IKPDSQTITC	1	1	13.5
peptide189	sp|P63132|PO113_HUMAN	38.462	5	93	3.9	14	956	13	8	8	0	1	13	938	950	LDELRDEGKASSA	LDDCINGGKSPYA	1	1	12.3
peptide192	sp|P63132|PO113_HUMAN	54.545	6	73	1.6	15	956	11	5	7	0	2	12	15	25	SAKPAPPKPEP	AATVEPPKPIP	1	1	13.5
peptide192	sp|Q902F9|EN113_HUMAN	80	4	33	4.3	15	699	5	1	4	0	7	11	142	146	PPKPE	PAKPE	1	1	12.3
peptide194	sp|Q902F9|EN113_HUMAN	41.667	5	60	2	20	699	12	7	7	0	9	20	135	146	GPSVFLFPPKPK	GPTDDCCPAKPE	1	1	13.5
peptide194	sp|P62684|GA113_HUMAN	66.667	4	30	2.2	20	666	6	2	5	0	3	8	167	172	APELLG	GPELMG	1	1	13.5
peptide195	sp|P63132|PO113_HUMAN	44.444	4	50	0.99	18	956	9	5	6	0	10	18	476	484	AVYVAVEER	AAYTGLKER	1	1	13.9
peptide200	sp|P63132|PO113_HUMAN	50	5	34	2.9	29	956	10	5	7	0	3	12	418	427	GAFSDGLAHL	GAWQIGLANF	1	1	13.5
peptide203	sp|P63121|VP113_HUMAN	38.462	5	50	0.27	26	156	13	8	8	0	6	18	72	84	GKDQQEAALVDMV	GPDNQESTVQPMI	1	1	15.8
peptide204	sp|P63132|PO113_HUMAN	45.455	5	58	0.052	19	956	11	6	9	0	2	12	86	96	FTDLNSINSVL	LTDLRAVNAVI	1	1	17.3
peptide205	sp|P62684|GA113_HUMAN	100	5	33	0.33	15	666	5	0	5	0	4	8	486	490	PECQS	PECQS	1	1	14.6
peptide205	sp|P63132|PO113_HUMAN	27.273	3	80	5.1	15	956	11	8	6	0	2	12	150	160	KKPECQSDWQC	KEPATRFQWKV	1	1	12.3
peptide205	sp|P63132|PO113_HUMAN	33.333	4	80	9.9	15	956	12	8	6	0	2	13	31	42	KKPECQSDWQCP	EKPVWVNQWPLP	1	1	11.5
peptide207	sp|P63132|PO113_HUMAN	71.429	5	27	0.32	26	956	7	2	5	0	5	11	950	956	ACHLSCS	ACRSSCS	1	1	15.8
peptide209	sp|Q902F9|EN113_HUMAN	66.667	4	21	2.2	29	699	6	2	4	0	24	29	300	305	DLHAHK	DKHKHK	1	1	13.9
peptide210	sp|Q902F9|EN113_HUMAN	60	3	25	2.2	20	699	5	2	4	0	15	19	352	356	WLGNE	WSGNQ	1	1	13.5
peptide210	sp|P63132|PO113_HUMAN	57.143	4	35	2.7	20	956	7	3	5	0	2	8	834	840	GFGHLSP	GFACVSP	1	1	13.1
peptide212	sp|P63121|VP113_HUMAN	36.364	4	52	7.7	21	156	11	7	6	0	10	20	54	64	GIADFLSTYQT	GISTASEVYQS	1	1	12.3
peptide216	sp|P62684|GA113_HUMAN	71.429	5	33	1.9	21	666	7	2	5	0	4	10	602	608	NGADLSG	NGQPLSG	1	1	13.5
peptide219	sp|P62684|GA113_HUMAN	37.5	3	50	2.8	16	666	8	5	6	0	9	16	58	65	KDYAEVGR	KDWKRIGK	1	1	12.7
peptide226	sp|Q902F9|EN113_HUMAN	45.455	5	35	2.1	31	699	11	6	5	0	9	19	131	141	VWGHVGADDLC	VWVPGPTDDCC	1	1	14.2
peptide226	sp|P63132|PO113_HUMAN	37.5	3	26	8.3	31	956	8	5	4	0	3	10	643	650	GHCLQEVW	GLCPNALW	1	1	12.7
peptide230	sp|P62684|GA113_HUMAN	100	5	38	0.32	13	666	5	0	5	0	2	6	486	490	PECQS	PECQS	1	1	14.6
peptide234	sp|Q902F9|EN113_HUMAN	50	6	57	0.12	21	699	12	6	8	0	8	19	577	588	CFLQHKDDNPNL	CHLQGREDNLTL	1	1	16.2
peptide244	sp|P63132|PO113_HUMAN	47.059	8	42	0.017	33	956	17	6	11	1	15	28	831	847	WNYGFSCSS---DELPV	WGRGFACVSPGENQLPV	1	1	19.6
peptide244	sp|P61574|RE113_HUMAN	46.667	7	45	1.8	33	105	15	8	9	0	11	25	83	97	IQSCWNYGFSCSSDE	IVSMVSYGVPNSSEE	1	1	14.2
peptide245	sp|P63132|PO113_HUMAN	28.571	8	82	2.5	34	956	28	20	10	0	4	31	199	226	IQCIQAIAENRADAVTLDGGFIYEAGLA	ILCAAETKDKLIDCYTFLQAEVANAGLA	1	1	13.9
peptide245	sp|P62684|GA113_HUMAN	57.143	4	21	3.3	34	666	7	3	5	0	1	7	106	112	DSPIQCI	DAPGSCI	1	1	13.9
peptide246	sp|Q902F9|EN113_HUMAN	60	6	53	0.016	19	699	10	4	7	0	10	19	135	144	APTDECKPVK	GPTDDCCPAK	1	1	18.5
peptide246	sp|P63132|PO113_HUMAN	66.667	4	32	1.3	19	956	6	2	4	0	5	10	643	648	GTCPEA	GLCPNA	1	1	13.9
peptide247	sp|P63132|PO113_HUMAN	42.857	3	44	6.4	16	956	7	4	6	0	9	15	509	515	EEPQNLI	DQPINII	1	1	11.9
peptide254	sp|Q902F9|EN113_HUMAN	44.444	4	75	2.1	12	699	9	5	5	0	1	9	141	149	CPLLVDSEG	CPAKPEEEG	1	1	13.1
peptide254	sp|P62684|GA113_HUMAN	30	3	83	6	12	666	10	7	4	0	1	10	582	591	CPLLVDSEGW	CPRCKKGKHW	1	1	11.9
peptide258	sp|P63132|PO113_HUMAN	38.462	5	54	5.8	24	956	13	8	8	0	6	18	806	818	SPSGQKDLLFKDS	SPHEGKLIWWKDN	1	1	12.7
peptide261	sp|P63132|PO113_HUMAN	33.333	5	79	0.79	19	956	15	10	8	0	1	15	898	912	LHTEAQIQEEGTVVE	IHQEGRAADLGTTKE	1	1	14.2
peptide265	sp|P63132|PO113_HUMAN	50	5	50	0.61	20	956	10	5	6	0	6	15	163	172	QPILNEHTFC	QGMLNSPTIC	1	1	14.6
peptide265	sp|P62684|GA113_HUMAN	35.294	6	85	8.5	20	666	17	11	6	0	2	18	500	516	PVGVQPILNEHTFCAGM	PAGSDVISEYVKACDGM	1	1	11.9
peptide268	sp|P63132|PO113_HUMAN	66.667	4	27	0.85	22	956	6	2	4	0	4	9	640	645	NPSGHC	NPRGLC	1	1	14.2
peptide268	sp|P62684|GA113_HUMAN	50	3	68	2.4	22	666	6	3	5	0	7	12	109	114	GHCLVD	GSCIID	1	1	13.5
peptide268	sp|P62684|GA113_HUMAN	44.444	4	68	5.8	22	666	9	5	4	0	13	21	651	659	LPGLEGCYP	LPQYNNCPP	1	1	12.7
peptide268	sp|Q902F9|EN113_HUMAN	40	4	45	3	22	699	10	6	7	0	4	13	446	455	NPSGHCLVDL	SPSVHILTEV	1	1	13.1
peptide270	sp|P63132|PO113_HUMAN	54.545	6	69	0.012	16	956	11	5	8	0	1	11	95	105	VYKPCGPIQPA	VIQPMGPLQPG	1	1	18.9
peptide271	sp|P63132|PO113_HUMAN	40	4	71	0.085	14	956	10	6	8	0	1	10	127	136	YVMLPVADQD	FFTIPLAEQD	1	1	16.2
peptide272	sp|Q902F9|EN113_HUMAN	64.286	9	64	0.05	22	699	14	5	9	0	9	22	371	384	LLSSPTGPLSSCHK	LNSSLTVPLQSCVK	1	1	17.3
peptide272	sp|P63132|PO113_HUMAN	71.429	5	59	0.18	22	956	7	2	7	0	8	14	164	170	GLLSSPT	GMLNSPT	1	1	15.8
peptide272	sp|P63132|PO113_HUMAN	80	4	59	1.1	22	956	5	1	4	0	13	17	98	102	PTGPL	PMGPL	1	1	14.2
peptide272	sp|P63132|PO113_HUMAN	55.556	5	59	2.9	22	956	9	4	5	0	12	20	947	955	SPTGPLSSC	SPYACRSSC	1	1	13.1
peptide273	sp|P63132|PO113_HUMAN	42.857	6	69	0.25	29	956	14	8	8	0	3	16	832	845	GCGWAMSAPGNAQF	GRGFACVSPGENQL	1	1	16.2
peptide273	sp|P63132|PO113_HUMAN	30	6	69	1.5	29	956	20	14	7	0	2	21	695	714	LGCGWAMSAPGNAQFGQGSG	LSCFAVMGVPEKIKTDNGPG	1	1	14.2
peptide273	sp|P63132|PO113_HUMAN	33.333	5	69	4.1	29	956	15	10	6	0	6	20	650	664	WAMSAPGNAQFGQGS	WQMDVTHVPSFGRLS	1	1	13.1
peptide274	sp|P63132|PO113_HUMAN	27.273	3	69	6.3	16	956	11	8	7	0	2	12	414	424	FVNITPAEVGV	FINSGAWQIGL	1	1	11.9
peptide277	sp|P63132|PO113_HUMAN	42.105	8	76	0.23	33	956	19	8	10	1	3	18	267	285	DFQ---GTCNYVLATTGCP	DFQKLLGDINWIRPTLGIP	1	1	16.5
peptide277	sp|P63132|PO113_HUMAN	35	7	76	0.58	33	956	20	13	10	0	8	27	627	646	CNYVLATTGCPGVSTQGLTP	CQVLHLPTQEAGVNPRGLCP	1	1	15.4
peptide277	sp|P63121|VP113_HUMAN	60	6	30	0.55	33	156	10	4	7	0	13	22	48	57	ATTGCPGVST	AVTGLVGIST	1	1	15.4
peptide279	sp|Q902F9|EN113_HUMAN	40	4	63	8.7	16	699	10	6	5	0	4	13	126	135	YFNVELIQPG	YVNDSVWVPG	1	1	11.9
peptide286	sp|P63132|PO113_HUMAN	62.5	5	73	0.096	11	956	8	3	5	0	1	8	933	940	YTACLCDD	YAACSLDD	1	1	15.4
peptide286	sp|P63121|VP113_HUMAN	66.667	4	55	1.9	11	156	6	2	4	0	4	9	70	75	CLCDDN	CLGPDN	1	1	13.1
peptide287	sp|P62684|GA113_HUMAN	71.429	5	87	2.5	30	666	7	2	5	0	21	27	184	190	LPATQCP	LPAGQVP	1	1	13.9
peptide287	sp|P62684|GA113_HUMAN	62.5	5	87	7.6	30	666	8	3	5	0	1	8	656	663	NFPPSQDA	NCPPPQAA	1	1	12.7
peptide287	sp|P62684|GA113_HUMAN	27.778	5	87	10	30	666	18	13	8	0	13	30	149	166	YTTSSQLTLPATQCPDGK	YNQLQEVIYPETLKLEGK	1	1	12.3
peptide289	sp|P63132|PO113_HUMAN	36.364	8	92	0.21	24	956	22	12	12	1	3	24	351	370	ISFQNTGFLAWYNSFPSDATLR	IIIQNTDLVEW--SFLPHSTVK	1	1	15.8
peptide289	sp|P62684|GA113_HUMAN	42.857	6	58	0.35	24	666	14	8	7	0	5	18	645	658	FQNTGFLAWYNSFP	FQGISQLPQYNNCP	1	1	15.4
peptide289	sp|Q902F9|EN113_HUMAN	27.778	5	75	1.3	24	699	18	13	8	0	6	23	236	253	QNTGFLAWYNSFPSDATL	KNTEVLVWEECVANSAVI	1	1	14.2
peptide292	sp|P62684|GA113_HUMAN	41.667	5	48	0.8	25	666	12	7	8	0	4	15	391	402	DPDQTDGLGLSY	DADQLLGIGQNW	1	1	14.6
peptide293	sp|Q902F9|EN113_HUMAN	71.429	5	23	0.72	30	699	7	2	6	0	8	14	92	98	LPDGAAA	MPAGAAA	1	1	15
peptide293	sp|P63132|PO113_HUMAN	45.455	5	37	4.3	30	956	11	6	5	0	2	12	100	110	GPAATTLPDGA	GPLQPGLPSPA	1	1	13.1
peptide295	sp|P63132|PO113_HUMAN	66.667	6	60	0.017	15	956	9	3	7	0	6	14	566	574	THTDLPSPL	AHTNLPGPL	1	1	18.1
peptide296	sp|P63132|PO113_HUMAN	50	5	50	0.94	20	956	10	5	7	0	4	13	108	117	SPSNIILDFP	SPAMIPKDWP	1	1	14.2
peptide297	sp|Q902F9|EN113_HUMAN	42.857	6	56	1.3	27	699	14	8	8	0	14	27	133	146	VAGPSVFLFPPKPK	VPGPTDDCCPAKPE	1	1	14.2
peptide297	sp|Q902F9|EN113_HUMAN	80	4	56	1.9	27	699	5	1	5	0	13	17	330	334	PVAGP	PVSGP	1	1	13.9
peptide297	sp|P63132|PO113_HUMAN	66.667	4	22	1.6	27	956	6	2	4	0	7	12	20	25	PPCPAP	PPKPIP	1	1	14.2
peptide300	sp|Q902F9|EN113_HUMAN	50	5	32	0.16	31	699	10	5	7	0	22	31	220	229	YQPCGAPCLK	FRPKGKPCPK	1	1	16.9
peptide300	sp|P62684|GA113_HUMAN	80	4	23	0.83	31	666	5	1	4	0	2	6	579	583	PDTCP	PDLCP	1	1	15
peptide300	sp|P62684|GA113_HUMAN	80	4	23	3.3	31	666	5	1	4	0	4	8	436	440	TCPLF	TCPSF	1	1	13.5
peptide300	sp|P63132|PO113_HUMAN	30.769	8	84	0.9	31	956	26	18	8	0	3	28	260	285	DTCPLFCDFYNPHGGCEWHYQPCGAP	DTLKTLNDFQKLLGDINWIRPTLGIP	1	1	15
peptide300	sp|P63132|PO113_HUMAN	66.667	4	84	2.1	31	956	6	2	4	0	13	18	640	645	NPHGGC	NPRGLC	1	1	14.2
peptide302	sp|P63132|PO113_HUMAN	40	4	71	0.085	14	956	10	6	8	0	1	10	127	136	YVMLPVADQD	FFTIPLAEQD	1	1	16.2
peptide303	sp|P63132|PO113_HUMAN	33.333	4	48	6.5	25	956	12	8	7	0	10	21	235	246	TVPGHLDEMQLD	STPFHYLGMQIE	1	1	12.7
peptide308	sp|P63132|PO113_HUMAN	60	3	20	5.8	25	956	5	2	5	0	17	21	122	126	ELKEC	DLKDC	1	1	12.7
peptide308	sp|P63121|VP113_HUMAN	42.857	3	28	8.2	25	156	7	4	5	0	16	22	65	71	TELKECM	TEILHCL	1	1	12.3
peptide309	sp|Q902F9|EN113_HUMAN	57.143	4	59	5.6	22	699	7	3	5	0	15	21	200	206	MSIPPEV	MSLRPRV	1	1	12.7
peptide309	sp|Q902F9|EN113_HUMAN	33.333	4	59	7.7	22	699	12	8	7	0	9	20	63	74	FLEAIPMSIPPE	YLENTKVTQTPE	1	1	12.3
peptide309	sp|P61574|RE113_HUMAN	33.333	4	55	6.7	22	105	12	8	7	0	9	20	63	74	FLEAIPMSIPPE	YLENTKVTQTPE	1	1	12.3
peptide314	sp|Q902F9|EN113_HUMAN	57.143	4	50	6.6	14	699	7	3	5	0	3	9	412	418	TCPCATF	TCIDSTF	1	1	11.9
peptide314	sp|P63132|PO113_HUMAN	44.444	4	64	7.4	14	956	9	5	5	0	2	10	280	288	PTCPCATFV	PTLGIPTYV	1	1	11.9
peptide322	sp|P62684|GA113_HUMAN	83.333	5	50	0.36	12	666	6	1	5	0	6	11	293	298	EGAQNG	EGAQEG	1	1	14.6
peptide322	sp|P63132|PO113_HUMAN	37.5	3	67	2.2	12	956	8	5	4	0	4	11	677	684	LWEGAQNG	IWATCQTG	1	1	12.7
peptide322	sp|Q902F9|EN113_HUMAN	50	4	67	2.6	12	699	8	4	4	0	3	10	171	178	CLWEGAQN	CLMPAVQN	1	1	12.7
peptide323	sp|P63132|PO113_HUMAN	50	5	67	0.48	15	956	10	5	7	0	3	12	832	841	GCGWAMSAPG	GRGFACVSPG	1	1	14.6
peptide326	sp|P62684|GA113_HUMAN	46.154	6	81	2.6	16	666	13	7	6	0	3	15	427	439	WEMPFDPQDTHQS	WEKIQDPGSTCPS	1	1	13.1
peptide326	sp|P62684|GA113_HUMAN	80	4	81	3.2	16	666	5	1	4	0	6	10	628	632	PFDPQ	PFVPQ	1	1	12.7
peptide327	sp|P63132|PO113_HUMAN	50	5	31	3.4	32	956	10	5	6	0	21	30	562	571	TCVVAHEALP	THIRAHTNLP	1	1	13.5
peptide328	sp|P63132|PO113_HUMAN	38.462	5	76	0.7	17	956	13	8	8	0	1	13	393	405	LFDSDPITVTVPV	LCGNDPDKIVVPL	1	1	14.2
peptide329	sp|P62684|GA113_HUMAN	57.143	4	50	0.016	14	666	7	3	7	0	3	9	369	375	WYVDGVE	WWIDGVQ	1	1	18.1
peptide329	sp|Q902F9|EN113_HUMAN	36.364	4	79	5.3	14	699	11	7	5	0	2	12	264	274	NWYVDGVEVHN	DWAPRGQFYHN	1	1	12.3
peptide335	sp|P63132|PO113_HUMAN	27.273	3	61	7.1	18	956	11	8	7	0	2	12	414	424	FVNITPAEVGV	FINSGAWQIGL	1	1	11.9
peptide336	sp|P63132|PO113_HUMAN	44.444	4	64	0.87	14	956	9	5	5	0	4	12	627	635	CNVDHKPSN	CQVLHLPTQ	1	1	13.9
peptide337	sp|P62684|GA113_HUMAN	41.667	5	71	5	17	666	12	7	7	0	4	15	449	460	KPAPETEKRPQD	EPYPDFVARLQD	1	1	12.3
peptide340	sp|P62684|GA113_HUMAN	57.143	4	47	3.2	15	666	7	3	5	0	7	13	428	434	EKVLDSG	EKIQDPG	1	1	12.7
peptide342	sp|P62684|GA113_HUMAN	35.714	5	82	4.4	17	666	14	9	8	0	2	15	140	153	MAEQIIQEIYSQIQ	MAQSTQNADYNQLQ	1	1	12.3
peptide345	sp|P63132|PO113_HUMAN	57.143	4	33	0.28	21	956	7	3	6	0	15	21	938	944	IDQCIDG	LDDCING	1	1	15.4
peptide345	sp|Q902F9|EN113_HUMAN	57.143	4	38	0.59	21	699	7	3	4	0	12	18	134	140	PVPIDQC	PGPTDDC	1	1	14.6
peptide345	sp|Q902F9|EN113_HUMAN	42.857	3	38	1.1	21	699	7	4	5	0	13	19	377	383	VPIDQCI	VPLQSCV	1	1	14.2
peptide347	sp|P62684|GA113_HUMAN	66.667	6	100	0.34	12	666	9	3	7	0	4	12	658	666	PPVQAAYQK	PPPQAAVQQ	1	1	14.6
peptide347	sp|P62684|GA113_HUMAN	36.364	4	100	0.64	12	666	11	7	7	0	1	11	211	221	EFTPPVQAAYQ	QYWPPAELQYQ	1	1	13.9
peptide348	sp|P63132|PO113_HUMAN	50	5	67	1.2	15	956	10	5	7	0	2	11	418	427	GAFSDGLAHL	GAWQIGLANF	1	1	13.5
peptide351	sp|P62684|GA113_HUMAN	31.25	5	57	3	28	666	16	11	8	0	13	28	507	522	SEFIVFVAAITSACHK	SEYVKACDGMGGAMHK	1	1	13.5
peptide352	sp|P62684|GA113_HUMAN	37.5	3	50	2.8	16	666	8	5	6	0	9	16	58	65	KDYAEVGR	KDWKRIGK	1	1	12.7
peptide353	sp|P63132|PO113_HUMAN	55.556	5	72	0.054	25	956	9	4	6	0	10	18	165	173	MLNPPNFCE	MLNSPTICQ	1	1	17.7
peptide353	sp|P63132|PO113_HUMAN	50	3	72	2.2	25	956	6	3	4	0	12	17	711	716	NPPNFC	NGPGYC	1	1	13.5
peptide353	sp|P63132|PO113_HUMAN	31.25	5	72	2.7	25	956	16	11	8	0	1	16	645	660	CPVTYGQCLMLNPPNF	CPNALWQMDVTHVPSF	1	1	13.5
peptide354	sp|P61574|RE113_HUMAN	44.444	4	69	9.5	13	105	9	5	5	0	4	12	96	104	KETCFAEEG	EETATIENG	1	1	11.5
peptide357	sp|P63132|PO113_HUMAN	44.444	4	36	0.63	25	956	9	5	8	0	4	12	114	122	KDYPVVSIE	KDWPLIIID	1	1	15
peptide358	sp|P63132|PO113_HUMAN	55.556	5	43	0.23	21	956	9	4	6	0	5	13	710	718	DEGPGHHHK	DNGPGYCSK	1	1	15.8
peptide359	sp|P63132|PO113_HUMAN	40	6	83	0.05	18	956	15	9	8	0	3	17	899	913	HSEAFTVNFGDTEEA	HQEGRAADLGTTKEA	1	1	16.9
peptide359	sp|Q902F9|EN113_HUMAN	55.556	5	50	0.34	18	699	9	4	6	0	3	11	492	500	HSEAFTVNF	HSSVQSVNF	1	1	15
peptide360	sp|P63121|VP113_HUMAN	45.455	5	41	1.2	27	156	11	6	8	0	15	25	15	25	VVQCSREEGLV	IIQGKQFEGLV	1	1	14.2
peptide360	sp|Q902F9|EN113_HUMAN	38.889	7	63	2	27	699	18	8	10	1	10	24	569	586	EHLGQVVQC---SREEGL	EHHWDMVRCHLQGREDNL	1	1	13.9
peptide360	sp|Q902F9|EN113_HUMAN	30.769	4	63	5.4	27	699	13	9	5	0	14	26	401	413	QVVQCSREEGLVC	QTITCENCRLLTC	1	1	12.7
peptide361	sp|P63132|PO113_HUMAN	46.667	7	83	0.12	18	956	15	8	9	0	3	17	828	842	VLTQSPGTLSLSPGE	VITWGRGFACVSPGE	1	1	16.2
peptide361	sp|Q902F9|EN113_HUMAN	41.667	5	67	4.9	18	699	12	7	7	0	5	16	279	290	TQSPGTLSLSPG	TQSCPSAQVSPA	1	1	12.3
peptide362	sp|P62684|GA113_HUMAN	66.667	6	41	0.26	41	666	9	3	6	0	29	37	184	192	LPLGQCPCT	LPAGQVPVT	1	1	16.9
peptide362	sp|P62684|GA113_HUMAN	62.5	5	41	1.4	41	666	8	3	6	0	18	25	334	341	TVLDDITH	TLLDSIAH	1	1	15
peptide362	sp|P63132|PO113_HUMAN	50	5	56	0.58	41	956	10	5	6	0	26	35	637	646	SGCLPLGQCP	AGVNPRGLCP	1	1	16.2
peptide362	sp|P63132|PO113_HUMAN	38.462	5	56	0.98	41	956	13	8	6	0	13	25	644	656	FCPPGTVLDDITH	LCPNALWQMDVTH	1	1	15.4
peptide364	sp|Q902F9|EN113_HUMAN	41.176	7	65	0.24	26	699	17	10	9	0	1	17	248	264	AAVAAVLSPEEFMVLLD	ANSAVILQNNEFGTLID	1	1	15.8
peptide366	sp|P62684|GA113_HUMAN	54.545	6	69	0.13	16	666	11	5	6	0	3	13	220	230	YTPAMESVCGY	YQPPPESQYGY	1	1	15.8
peptide372	sp|Q902F9|EN113_HUMAN	44.444	4	50	3.4	18	699	9	5	6	0	8	16	569	577	EHLGQVVQC	EHHWDMVRC	1	1	12.7
peptide373	sp|Q902F9|EN113_HUMAN	57.143	4	64	2.3	22	699	7	3	5	0	2	8	279	285	SPSCPDA	TQSCPSA	1	1	13.5
peptide373	sp|Q902F9|EN113_HUMAN	57.143	4	64	4.8	22	699	7	3	4	0	13	19	139	145	DPCTANP	DCCPAKP	1	1	12.7
peptide375	sp|Q902F9|EN113_HUMAN	66.667	4	29	4.8	21	699	6	2	4	0	2	7	277	282	GDTFSC	GQTQSC	1	1	12.7
peptide377	sp|P63132|PO113_HUMAN	50	5	69	1.3	29	956	10	5	7	0	3	12	832	841	GCGWAMSAPG	GRGFACVSPG	1	1	14.6
peptide377	sp|P63132|PO113_HUMAN	30	6	69	8.2	29	956	20	14	6	0	2	21	695	714	LGCGWAMSAPGNAWFGQGSG	LSCFAVMGVPEKIKTDNGPG	1	1	12.7
peptide381	sp|P63132|PO113_HUMAN	83.333	5	35	0.044	17	956	6	1	6	0	4	9	31	36	EKPVWL	EKPVWV	1	1	17.3
peptide383	sp|Q902F9|EN113_HUMAN	66.667	6	60	0.031	15	699	9	3	6	0	1	9	548	556	QLGCGWATS	QLQCDWNTS	1	1	17.3
peptide383	sp|P63132|PO113_HUMAN	50	5	67	0.48	15	956	10	5	7	0	3	12	832	841	GCGWATSAPG	GRGFACVSPG	1	1	14.6
peptide384	sp|Q902F9|EN113_HUMAN	42.857	6	50	6.6	24	699	14	6	8	1	7	18	386	399	PFDLMV--FVTNPD	PYMLVVGNIVIKPD	1	1	12.3
peptide385	sp|Q902F9|EN113_HUMAN	44.444	4	45	3.4	20	699	9	5	6	0	10	18	569	577	EHLGQVVQC	EHHWDMVRC	1	1	13.1
peptide387	sp|P62684|GA113_HUMAN	33.333	5	52	0.43	29	666	15	10	9	0	3	17	39	53	YHLLEQVAPKGDEEG	FQIIEQFCPWFPEQG	1	1	15.4
peptide390	sp|Q902F9|EN113_HUMAN	50	3	27	0.83	22	699	6	3	5	0	17	22	418	423	YGWQYR	FNWQHR	1	1	14.6
peptide392	sp|P63132|PO113_HUMAN	62.5	5	53	1.7	15	956	8	3	6	0	8	15	400	407	KLVTDLTK	KIVVPLTK	1	1	13.5
peptide403	sp|Q902F9|EN113_HUMAN	50	6	63	0.1	19	699	12	6	8	0	6	17	577	588	CFLQHKDDNPNL	CHLQGREDNLTL	1	1	16.2
peptide404	sp|P63132|PO113_HUMAN	66.667	4	43	0.46	14	956	6	2	6	0	7	12	935	940	SCSLDE	ACSLDD	1	1	14.6
peptide406	sp|P63132|PO113_HUMAN	58.333	7	85	0.009	13	956	12	4	10	1	1	11	181	192	KPV-DKFKDCHL	QPVRDKFSDCYI	1	1	18.9
peptide406	sp|P63132|PO113_HUMAN	57.143	4	85	0.44	13	956	7	3	5	0	4	10	207	213	DKFKDCH	DKLIDCY	1	1	14.2
peptide409	sp|P63132|PO113_HUMAN	42.857	6	100	4.8	14	956	14	8	7	0	1	14	462	475	SVLTVVHQDWLNGK	NALTVFTDGSSNGK	1	1	12.3
peptide413	sp|Q902F9|EN113_HUMAN	20	3	58	9.6	26	699	15	12	8	0	5	19	121	135	DPLDTLGSEGALSPG	NPIEIYVNDSVWVPG	1	1	12.3
peptide416	sp|P63121|VP113_HUMAN	55.556	5	64	0.75	14	156	9	4	6	0	4	12	63	71	ESTAALGCL	QSTEILHCL	1	1	13.9
peptide418	sp|P62684|GA113_HUMAN	41.667	5	60	0.073	20	666	12	7	7	0	2	13	506	517	LASYVAACQAAG	ISEYVKACDGMG	1	1	16.9
peptide420	sp|P62684|GA113_HUMAN	62.5	5	42	0.12	19	666	8	3	6	0	9	16	506	513	LSSYVHAC	ISEYVKAC	1	1	16.2
peptide421	sp|Q902F9|EN113_HUMAN	54.545	6	85	0.1	13	699	11	5	6	0	2	12	135	145	GSPVDICTAKP	GPTDDCCPAKP	1	1	15.8
peptide422	sp|P62684|GA113_HUMAN	41.176	7	61	0.13	28	666	17	10	7	0	12	28	441	457	NTVLSGGTTMYPGIADR	NTVRQGSKEPYPDFVAR	1	1	16.9
peptide424	sp|P63132|PO113_HUMAN	38.889	7	82	2.9	22	956	18	11	9	0	2	19	32	49	QPVQVAEGSEPDGFWEAL	KPVWVNQWPLPKQKLEAL	1	1	13.1
peptide425	sp|P62684|GA113_HUMAN	37.5	3	35	5.6	23	666	8	5	6	0	16	23	326	333	GPVAEYLK	GPNSPYMR	1	1	12.7
peptide427	sp|P63132|PO113_HUMAN	37.5	6	40	2.2	25	956	16	4	10	1	9	18	196	211	IDDL------KDQIVD	IDDILCAAETKDKLID	1	1	13.9
peptide427	sp|P62684|GA113_HUMAN	36.364	4	44	3.8	25	666	11	7	7	0	4	14	450	460	PYYNTIDDLKD	PYPDFVARLQD	1	1	13.1
peptide431	sp|P63132|PO113_HUMAN	25.641	10	87	0.23	31	956	39	17	12	1	2	28	33	71	PFWANSYPYDFVDCSAIDKL------------DLSPWAS	PVWVNQWPLPKQKLEALHLLANEQLEKGHIEPSFSPWNS	1	1	16.5
peptide431	sp|P63121|VP113_HUMAN	33.333	5	48	7.9	31	156	15	10	7	0	4	18	1	15	WANSYPYDFVDCSAI	WASQVSENRPVCKAI	1	1	12.7
peptide433	sp|P62684|GA113_HUMAN	50	4	47	3.9	17	666	8	4	4	0	2	9	592	599	GSDCPDKF	ASQCRSKF	1	1	12.7
peptide438	sp|Q902F9|EN113_HUMAN	66.667	4	46	0.73	13	699	6	2	4	0	1	6	221	226	RPSGVP	RPKGKP	1	1	13.9
peptide438	sp|P62684|GA113_HUMAN	44.444	4	69	6.2	13	666	9	5	5	0	5	13	630	638	VPDRFSGSK	VPQGFQGQQ	1	1	11.9
peptide444	sp|P63132|PO113_HUMAN	42.857	6	56	0.11	27	956	14	8	11	0	13	26	222	235	NWGLSVYADKPETT	NAGLAIASDKIQTS	1	1	16.9
peptide444	sp|P63132|PO113_HUMAN	100	5	56	0.66	27	956	5	0	5	0	23	27	310	314	PETTK	PETTK	1	1	15
peptide445	sp|P62684|GA113_HUMAN	57.143	4	30	0.69	23	666	7	3	6	0	11	17	113	119	LDCAEET	IDCNEKT	1	1	14.6
peptide450	sp|P63132|PO113_HUMAN	50	3	43	0.39	14	956	6	3	4	0	8	13	829	834	VAWGNG	ITWGRG	1	1	14.6
peptide451	sp|P63132|PO113_HUMAN	42.857	6	74	3.3	19	956	14	8	7	0	3	16	462	475	SVLTVLHQDWLNGK	NALTVFTDGSSNGK	1	1	13.1
peptide457	sp|P63132|PO113_HUMAN	40	6	56	0.1	27	956	15	9	8	0	3	17	899	913	HSEAFTVNFGDTEEA	HQEGRAADLGTTKEA	1	1	16.9
peptide457	sp|Q902F9|EN113_HUMAN	55.556	5	33	0.65	27	699	9	4	6	0	3	11	492	500	HSEAFTVNF	HSSVQSVNF	1	1	15
peptide461	sp|Q902F9|EN113_HUMAN	71.429	5	24	0.19	29	699	7	2	6	0	17	23	105	111	AWVPFDP	AYVPFPP	1	1	16.5
peptide461	sp|P63132|PO113_HUMAN	42.857	3	72	0.23	29	956	7	4	6	0	14	20	844	850	EIPAWVP	QLPVWMP	1	1	16.2
peptide461	sp|P63132|PO113_HUMAN	33.333	7	72	4.7	29	956	21	14	11	0	6	26	135	155	KDYIEFNKEIPAWVPFDPAAQ	QDCEKFAFTIPAINNKEPATR	1	1	13.1
peptide461	sp|P62684|GA113_HUMAN	41.667	5	41	5.5	29	666	12	7	7	0	4	15	56	67	DGKDYIEFNKEI	DLKDWKRIGKEL	1	1	13.1
peptide463	sp|Q902F9|EN113_HUMAN	44.444	4	75	2.5	12	699	9	5	6	0	1	9	363	371	RHPDYSVVL	RKPFYTIDL	1	1	12.7
peptide465	sp|P62684|GA113_HUMAN	42.857	3	70	0.44	10	666	7	4	6	0	2	8	208	214	LAYDFYP	VAYQYWP	1	1	14.2
peptide468	sp|Q902F9|EN113_HUMAN	33.333	5	100	0.91	15	699	15	10	9	0	1	15	202	216	LKPLLNTMIQSNYNR	LRPRVNYLQDFSYQR	1	1	13.9
peptide469	sp|Q902F9|EN113_HUMAN	35	7	67	0.19	30	699	20	13	9	0	10	29	221	240	RPDGVPMPDKYSLEPVAVEL	RPKGKPCPKEIPKESKNTEV	1	1	16.5
peptide469	sp|P62684|GA113_HUMAN	41.667	5	70	2.6	30	666	12	7	5	0	15	26	244	255	PMPDKYSLEPVA	PQPPTRRLNPTA	1	1	13.9
peptide469	sp|P62684|GA113_HUMAN	31.579	6	70	6.3	30	666	19	13	7	0	6	24	226	244	SHLGRPDGVPMPDKYSLEP	SQYGYPGMPPAPQGRAPYP	1	1	12.7
peptide470	sp|P62684|GA113_HUMAN	57.143	4	30	4.8	23	666	7	3	5	0	12	18	283	289	PVVSELL	PVTLELM	1	1	12.7
peptide472	sp|P63121|VP113_HUMAN	71.429	5	44	0.14	16	156	7	2	6	0	1	7	129	135	GLGTDED	GLGKNED	1	1	15.8
peptide474	sp|P63132|PO113_HUMAN	26.923	7	67	3.7	39	956	26	18	13	1	13	38	253	277	EELQANKATLVCLISDFYPGAVTVAW	QKIEIRKDTLKTL-NDFQKLLGDINW	1	1	13.9
peptide475	sp|P63132|PO113_HUMAN	54.545	6	79	1.6	14	956	11	5	7	0	1	11	15	25	SAKPAPPKPEP	AATVEPPKPIP	1	1	13.1
peptide475	sp|Q902F9|EN113_HUMAN	80	4	36	4.5	14	699	5	1	4	0	6	10	142	146	PPKPE	PAKPE	1	1	12.3
peptide477	sp|P62684|GA113_HUMAN	50	4	62	4.6	13	666	8	4	5	0	5	12	176	183	TKPMTTCP	SKPRGTSP	1	1	12.3
peptide482	sp|P62684|GA113_HUMAN	85.714	6	41	0.063	17	666	7	1	6	0	6	12	350	356	WEILAVS	WEILAKS	1	1	16.5
peptide483	sp|P62684|GA113_HUMAN	50	5	71	2.4	14	666	10	5	5	0	1	10	427	436	WEMPFDPQDT	WEKIQDPGST	1	1	13.1
peptide483	sp|P62684|GA113_HUMAN	80	4	71	3.2	14	666	5	1	4	0	4	8	628	632	PFDPQ	PFVPQ	1	1	12.7
peptide484	sp|P63132|PO113_HUMAN	50	3	19	2.6	31	956	6	3	4	0	24	29	818	823	NNNEAW	NKNKTW	1	1	13.9
peptide484	sp|Q902F9|EN113_HUMAN	35.714	5	45	3.6	31	699	14	9	7	0	17	30	253	266	VLQNTDGNNNEAWA	ILQNNEFGTLIDWA	1	1	13.5
peptide485	sp|P62684|GA113_HUMAN	50	5	56	2.5	18	666	10	5	5	0	5	14	292	301	GENQLETLPP	GEGAQEGEPP	1	1	13.1
peptide488	sp|P63132|PO113_HUMAN	26.667	4	88	10	17	956	15	11	6	0	3	17	805	819	NEPTAAAIAYGLDKK	NSPHEGKLIWWKDNK	1	1	11.5
peptide497	sp|P63132|PO113_HUMAN	36.842	7	59	0.07	32	956	19	11	11	1	13	31	929	946	DPRPFLEQCVYDLCVVGGE	NPREY-AACSLDDCINGGK	1	1	17.7
peptide497	sp|P63132|PO113_HUMAN	66.667	4	59	8.4	32	956	6	2	4	0	26	31	837	842	CVVGGE	CVSPGE	1	1	12.7
peptide497	sp|P62684|GA113_HUMAN	44.444	4	66	3.4	32	666	9	5	6	0	11	19	357	365	TLDPRPFLE	SLSPSQFLQ	1	1	13.5
peptide497	sp|P62684|GA113_HUMAN	23.81	5	66	6.8	32	666	21	16	8	0	4	24	94	114	PFAVCHDTLDPRPFLEQCVYD	PFQTEEDSVSVSDAPGSCIID	1	1	12.7
peptide497	sp|Q902F9|EN113_HUMAN	28	7	41	5.9	32	699	25	6	10	1	10	22	359	383	DTLDPRPF------------LEQCV	ETRDRKPFYTIDLNSSLTVPLQSCV	1	1	13.1
peptide498	sp|P63132|PO113_HUMAN	45.455	5	73	1.9	15	956	11	6	5	0	1	11	926	936	GDKLPECEAVC	GDTNPREYAAC	1	1	13.1
peptide500	sp|Q902F9|EN113_HUMAN	57.143	4	47	0.65	15	699	7	3	6	0	9	15	435	441	VPVHLDR	IPVSMDR	1	1	14.2
peptide510	sp|P62684|GA113_HUMAN	66.667	4	38	0.16	16	666	6	2	5	0	3	8	544	549	GCCYSC	GKCYNC	1	1	15.4
peptide513	sp|Q902F9|EN113_HUMAN	45.455	5	79	2.4	14	699	11	6	7	0	4	14	181	191	VSTPTLVEVSR	VEVPTVSPISR	1	1	13.1
peptide519	sp|P63132|PO113_HUMAN	50	5	59	0.58	17	956	10	5	6	0	4	13	526	535	RDTVFALVNY	RDVETALIKY	1	1	14.6
peptide520	sp|P63132|PO113_HUMAN	45.455	5	69	0.44	16	956	11	6	8	0	5	15	354	364	QDVDMVFASFI	QNTDLVEWSFL	1	1	14.6
peptide521	sp|P63121|VP113_HUMAN	66.667	4	67	0.086	9	156	6	2	5	0	3	8	67	72	VLHCQG	ILHCLG	1	1	15.4
peptide522	sp|P62684|GA113_HUMAN	66.667	4	43	1.4	14	666	6	2	5	0	6	11	483	488	NADPVC	NANPEC	1	1	13.5
peptide528	sp|P63132|PO113_HUMAN	42.857	3	47	7	15	956	7	4	6	0	8	14	509	515	EEPQNLI	DQPINII	1	1	11.9
peptide531	sp|P63132|PO113_HUMAN	45.455	5	65	1.9	17	956	11	6	5	0	3	13	926	936	GDKLPECEAVC	GDTNPREYAAC	1	1	13.5
peptide534	sp|P62684|GA113_HUMAN	26.667	4	94	9	16	666	15	11	5	0	2	16	479	493	MTYHYHVSTCQPTCR	MAYENANPECQSAIK	1	1	11.5
peptide535	sp|Q902F9|EN113_HUMAN	44.444	4	56	2.2	16	699	9	5	6	0	6	14	378	386	PFQNQQRPP	PLQSCVKPP	1	1	13.1
peptide538	sp|P63132|PO113_HUMAN	42.857	6	55	0.093	29	956	14	8	11	0	1	14	222	235	NWGLSVYADKPETT	NAGLAIASDKIQTS	1	1	17.3
peptide538	sp|P63132|PO113_HUMAN	100	6	55	0.096	29	956	6	0	6	0	11	16	310	315	PETTKE	PETTKE	1	1	17.3
peptide538	sp|P62684|GA113_HUMAN	31.25	5	55	3.6	29	666	16	11	9	0	1	16	84	99	NWGLSVYADKPETTKE	DWAIIKAALEPFQTEE	1	1	13.5
peptide539	sp|P63132|PO113_HUMAN	83.333	5	50	0.3	12	956	6	1	5	0	4	9	871	876	ETECPQ	ETETPQ	1	1	14.6
peptide542	sp|P63132|PO113_HUMAN	50	3	29	1.3	21	956	6	3	5	0	5	10	198	203	DVMCTA	DILCAA	1	1	13.9
peptide543	sp|Q902F9|EN113_HUMAN	100	3	12	3.5	25	699	3	0	3	0	23	25	227	229	CPK	CPK	1	1	13.1
peptide545	sp|P63132|PO113_HUMAN	57.143	4	37	1.2	19	956	7	3	6	0	12	18	539	545	NELNDLF	DQLNQLF	1	1	13.9
peptide547	sp|P62684|GA113_HUMAN	35	7	63	1.1	46	666	20	13	10	0	1	20	236	255	APVGHFYEPQAPSAEVEMTS	APQGRAPYPQPPTRRLNPTA	1	1	15.4
peptide547	sp|P62684|GA113_HUMAN	80	4	63	4.1	46	666	5	1	5	0	8	12	614	618	EPQAP	QPQAP	1	1	13.9
peptide547	sp|P62684|GA113_HUMAN	55.556	5	63	5.8	46	666	9	4	6	0	23	31	478	486	LLAYLTAQP	LMAYENANP	1	1	13.5
peptide547	sp|P62684|GA113_HUMAN	50	5	63	8.4	46	666	10	5	6	0	2	11	207	216	PVGHFYEPQA	PVAYQYWPPA	1	1	13.1
peptide548	sp|Q902F9|EN113_HUMAN	57.143	4	50	0.71	14	699	7	3	6	0	3	9	253	259	LLQDGEF	ILQNNEF	1	1	13.9
peptide552	sp|P62684|GA113_HUMAN	50	9	89	0.1	19	666	18	8	10	1	1	17	91	108	ALEILQ-EEDLIDEDDIP	ALEPFQTEEDSVSVSDAP	1	1	16.2
peptide552	sp|P63132|PO113_HUMAN	35.714	5	74	0.31	19	956	14	9	9	0	4	17	352	365	ILQEEDLIDEDDIP	IIQNTDLVEWSFLP	1	1	15
peptide553	sp|P63132|PO113_HUMAN	50	5	71	1.1	14	956	10	5	7	0	1	10	418	427	GAFSDGLAHL	GAWQIGLANF	1	1	13.5
peptide554	sp|Q902F9|EN113_HUMAN	30.435	7	79	6.8	29	699	23	12	11	1	1	23	606	624	NMITGTSQADCAVLIVAAGVGEF	NLVPGTE----AIAGVADGLANL	1	1	12.7
peptide558	sp|Q902F9|EN113_HUMAN	50	4	47	4.5	17	699	8	4	6	0	2	9	568	575	SQHGSDVV	SEHHWDMV	1	1	12.3
peptide560	sp|Q902F9|EN113_HUMAN	50	5	34	0.97	29	699	10	5	6	0	3	12	101	110	WTTWFDVDFP	YTYWAYVPFP	1	1	14.6
peptide560	sp|P62684|GA113_HUMAN	41.667	5	41	3	29	666	12	7	8	0	18	29	26	37	GGDKETYNNIIR	GGVKVSTKNLIK	1	1	13.5
peptide560	sp|P62684|GA113_HUMAN	40	4	41	4.4	29	666	10	6	6	0	19	28	446	455	GDKETYNNII	GSKEPYPDFV	1	1	13.1
peptide561	sp|P63132|PO113_HUMAN	40	6	75	0.062	20	956	15	9	8	0	4	18	899	913	HSEAFTVNFGDTEEA	HQEGRAADLGTTKEA	1	1	16.9
peptide561	sp|Q902F9|EN113_HUMAN	55.556	5	45	0.39	20	699	9	4	6	0	4	12	492	500	HSEAFTVNF	HSSVQSVNF	1	1	15
peptide570	sp|P62684|GA113_HUMAN	45.455	5	38	2.1	29	666	11	6	7	0	17	27	198	208	QLKDFDFVPPV	QVKENKTQPPV	1	1	13.9
peptide571	sp|P63121|VP113_HUMAN	33.333	4	80	1.7	15	156	12	8	8	0	4	15	136	147	GIEGPIDAAFTR	GIKVPVEAKINQ	1	1	13.5
peptide572	sp|P63132|PO113_HUMAN	42.857	6	100	2.8	14	956	14	8	7	0	1	14	462	475	SVLTVLHQDWLNGK	NALTVFTDGSSNGK	1	1	12.7
peptide573	sp|Q902F9|EN113_HUMAN	33.333	3	64	5.5	14	699	9	6	5	0	1	9	572	580	WNTFYQYLQ	WDMVRCHLQ	1	1	11.9
peptide574	sp|P62684|GA113_HUMAN	57.143	4	50	6.5	14	666	7	3	5	0	1	7	203	209	KTEAPAA	KTQPPVA	1	1	11.9
peptide591	sp|P62684|GA113_HUMAN	44.444	4	64	4.8	14	666	9	5	7	0	3	11	319	327	EEGSEEKGP	KEGVKQYGP	1	1	12.3
peptide593	sp|P62684|GA113_HUMAN	77.778	7	97	0.17	32	666	9	2	7	0	9	17	232	240	GHPPPPQGR	GMPPAPQGR	1	1	16.9
peptide593	sp|P62684|GA113_HUMAN	50	8	97	0.27	32	666	16	8	9	0	16	31	613	628	GRPQGPPQQGGHPRPP	GQPQAPQQTGAFPIQP	1	1	16.2
peptide593	sp|P62684|GA113_HUMAN	50	7	97	1.1	32	666	14	7	7	0	1	14	615	628	PQGPPQQGGHPPPP	PQAPQQTGAFPIQP	1	1	14.6
peptide593	sp|P62684|GA113_HUMAN	45.455	5	97	2.7	32	666	11	6	6	0	7	17	296	306	QGGHPPPPQGR	QEGEPPTVEAR	1	1	13.9
peptide593	sp|P62684|GA113_HUMAN	46.154	6	97	3.6	32	666	13	7	7	0	7	19	653	665	QGGHPPPPQGRPQ	QYNNCPPPQAAVQ	1	1	13.5
peptide593	sp|Q902F9|EN113_HUMAN	66.667	4	19	2.5	32	699	6	2	5	0	17	22	221	226	RPQGPP	RPKGKP	1	1	13.9
peptide595	sp|Q902F9|EN113_HUMAN	44.444	4	60	2.2	15	699	9	5	6	0	6	14	378	386	PFQNQQRPP	PLQSCVKPP	1	1	13.1
peptide597	sp|P63121|VP113_HUMAN	41.667	5	80	5.5	15	156	12	7	7	0	1	12	96	107	FLEQELETITIP	LLQQWGVEITMP	1	1	12.3
peptide598	sp|P63132|PO113_HUMAN	42.857	3	28	6	25	956	7	4	5	0	11	17	271	277	ILGPVIW	LLGDINW	1	1	12.7
peptide598	sp|Q902F9|EN113_HUMAN	33.333	5	60	6.2	25	699	15	10	7	0	1	15	317	331	ERGPEEEHLGILGPV	EKGISTARPKIISPV	1	1	12.7
peptide602	sp|P63132|PO113_HUMAN	55.556	5	43	0.23	21	956	9	4	6	0	5	13	710	718	DEGPGHHHK	DNGPGYCSK	1	1	15.8
peptide606	sp|Q902F9|EN113_HUMAN	25	3	63	2.6	19	699	12	9	6	0	4	15	619	630	DGYRGISLANWM	DGLANLNTVTWV	1	1	13.1
peptide608	sp|P62684|GA113_HUMAN	44.444	4	82	1.2	11	666	9	5	5	0	1	9	206	214	PPYTVVYFP	PPVAYQYWP	1	1	13.5
peptide608	sp|P62684|GA113_HUMAN	44.444	4	82	4.5	11	666	9	5	5	0	1	9	214	222	PPYTVVYFP	PPAELQYQP	1	1	11.9
peptide609	sp|P63132|PO113_HUMAN	50	5	67	0.14	15	956	10	5	8	0	3	12	832	841	GCGWAMLAPG	GRGFACVSPG	1	1	15.4
peptide613	sp|Q902F9|EN113_HUMAN	45.455	5	100	0.32	11	699	11	6	9	0	1	11	589	599	DISEMFLQIYK	DISKLKEQIFE	1	1	14.6
peptide618	sp|P62684|GA113_HUMAN	100	5	81	0.34	16	666	5	0	5	0	4	8	486	490	PECQS	PECQS	1	1	15
peptide618	sp|P62684|GA113_HUMAN	50	4	81	4.9	16	666	8	4	6	0	9	16	59	66	DWQCPGKK	DWKRIGKE	1	1	12.3
peptide618	sp|P63132|PO113_HUMAN	33.333	5	94	3.7	16	956	15	10	8	0	2	16	31	45	KKPECQSDWQCPGKK	EKPVWVNQWPLPKQK	1	1	12.7
peptide618	sp|P63132|PO113_HUMAN	27.273	3	94	6.1	16	956	11	8	6	0	2	12	150	160	KKPECQSDWQC	KEPATRFQWKV	1	1	11.9
peptide619	sp|P63132|PO113_HUMAN	26.316	5	68	3.9	28	956	19	14	8	0	7	25	474	492	GKEILVGDVGQTVDDPYAT	GKAAYTGLKERVIKTPYQS	1	1	13.1
peptide622	sp|P63132|PO113_HUMAN	29.412	5	94	7.1	18	956	17	12	6	0	1	17	48	64	AIHCPRPHDFENGEYWP	ALHLLANEQLEKGHIEP	1	1	11.9
peptide624	sp|P62684|GA113_HUMAN	42.857	6	74	0.066	19	666	14	8	10	0	2	15	95	108	YQTSVESVDFANAP	FQTEEDSVSVSDAP	1	1	16.9
peptide626	sp|P63121|VP113_HUMAN	80	4	45	0.7	11	156	5	1	4	0	5	9	17	21	QGNQF	QGKQF	1	1	13.9
peptide634	sp|P63132|PO113_HUMAN	44.444	4	75	1.6	12	956	9	5	6	0	3	11	205	213	SPDQLADLY	TKDKLIDCY	1	1	13.1
peptide634	sp|Q902F9|EN113_HUMAN	44.444	4	75	7.4	12	699	9	5	6	0	2	10	287	295	ISPDQLADL	VSPAVDSDL	1	1	11.5
peptide636	sp|P63132|PO113_HUMAN	33.333	3	72	1.8	29	956	9	6	5	0	13	21	168	176	SPLVCNGLI	SPTICQTFV	1	1	14.2
peptide636	sp|P63132|PO113_HUMAN	50	4	72	2.9	29	956	8	4	4	0	7	14	697	704	CFGDSGSP	CFAVMGVP	1	1	13.5
peptide636	sp|P63132|PO113_HUMAN	66.667	4	72	2.9	29	956	6	2	6	0	23	28	423	428	GIASFV	GLANFV	1	1	13.5
peptide639	sp|P63132|PO113_HUMAN	33.333	2	33	2.6	18	956	6	4	6	0	2	7	430	435	LVDNYF	IIDNHY	1	1	13.1
peptide641	sp|Q902F9|EN113_HUMAN	33.333	3	69	0.24	13	699	9	6	7	0	1	9	499	507	SLTNDWEDH	NFVNDWQNN	1	1	15
peptide642	sp|P62684|GA113_HUMAN	36.364	4	34	1.8	32	666	11	7	6	0	19	29	418	428	QSLSLCGMVWE	QVRAICLRAWE	1	1	14.2
peptide642	sp|Q902F9|EN113_HUMAN	57.143	4	22	7.1	32	699	7	3	5	0	7	13	209	215	LEDVFYQ	LQDFSYQ	1	1	12.7
peptide644	sp|P62684|GA113_HUMAN	45.455	5	46	2.4	24	666	11	6	7	0	13	23	468	478	DEELSCTVVEL	DEKARKVIVEL	1	1	13.5
peptide647	sp|P63132|PO113_HUMAN	53.846	7	57	0.15	23	956	13	6	8	0	5	17	364	376	LPYSTVGNSNNYL	LPHSTVKTFTLYL	1	1	16.2
peptide649	sp|Q902F9|EN113_HUMAN	38.462	5	65	1	20	699	13	8	7	0	5	17	158	170	YAYVGLTEGPSPG	YRYPPICLGRAPG	1	1	14.2
peptide654	sp|P62684|GA113_HUMAN	38.462	5	34	0.2	38	666	13	8	9	0	7	19	190	202	PLVEEPQNLIKQN	PVTLQPQKQVKEN	1	1	16.9
peptide661	sp|P63121|VP113_HUMAN	62.5	5	80	0.26	10	156	8	3	6	0	2	9	101	108	GVETTTPS	GVEITMPA	1	1	14.6
peptide668	sp|Q902F9|EN113_HUMAN	46.667	7	34	0.22	44	699	15	8	7	0	28	42	132	146	WNHGETFTCTAAHPE	WVPGPTDDCCPAKPE	1	1	17.3
peptide669	sp|P63132|PO113_HUMAN	38.462	5	46	1.6	28	956	13	8	7	0	12	24	42	54	PNFVMSAAHCVAN	PKQKLEALHLLAN	1	1	14.2
peptide675	sp|P63132|PO113_HUMAN	50	4	67	0.45	12	956	8	4	7	0	1	8	465	472	TIYTPGST	TVFTDGSS	1	1	14.2
peptide679	sp|P63132|PO113_HUMAN	42.857	6	78	0.32	18	956	14	8	7	0	5	18	137	150	CPDDAAVIPIKNNR	CEKFAFTIPAINNK	1	1	15
peptide683	sp|P63132|PO113_HUMAN	80	4	28	1.7	18	956	5	1	5	0	9	13	944	948	GGKNP	GGKSP	1	1	13.5
peptide683	sp|P62684|GA113_HUMAN	57.143	4	67	3.8	18	666	7	3	4	0	4	10	617	623	VPQNTGG	APQQTGA	1	1	12.7
peptide683	sp|P62684|GA113_HUMAN	57.143	4	67	7.3	18	666	7	3	4	0	9	15	446	452	GGKNPDP	GSKEPYP	1	1	11.9
peptide684	sp|P63132|PO113_HUMAN	50	4	44	0.67	18	956	8	4	5	0	11	18	201	208	CAVPAKDR	CAAETKDK	1	1	14.2
peptide685	sp|Q902F9|EN113_HUMAN	50	3	35	1.7	17	699	6	3	6	0	6	11	328	333	VAPLSG	ISPVSG	1	1	13.5
peptide689	sp|P62684|GA113_HUMAN	66.667	4	80	0.69	10	666	6	2	6	0	3	8	638	643	RPPMSQ	QPPLSQ	1	1	13.9
peptide689	sp|P62684|GA113_HUMAN	50	4	80	2.4	10	666	8	4	5	0	3	10	299	306	RPPMSQAR	EPPTVEAR	1	1	12.7
peptide690	sp|Q902F9|EN113_HUMAN	66.667	4	30	2.1	20	699	6	2	4	0	9	14	262	267	FIFWAP	LIDWAP	1	1	13.5
peptide693	sp|Q902F9|EN113_HUMAN	42.857	6	58	0.024	24	699	14	8	9	0	6	19	405	418	CEDTDLLSCVCHTL	CENCRLLTCIDSTF	1	1	18.5
peptide703	sp|Q902F9|EN113_HUMAN	66.667	4	32	1.3	19	699	6	2	4	0	2	7	558	563	FCGLPQ	FCITPQ	1	1	13.9
peptide703	sp|P62684|GA113_HUMAN	80	4	26	2.2	19	666	5	1	4	0	6	10	244	248	PQPET	PQPPT	1	1	13.5
peptide704	sp|Q902F9|EN113_HUMAN	36.364	4	85	8.7	13	699	11	7	5	0	1	11	684	694	GNFHAVYRDDL	GNVGKSKRDQI	1	1	11.5
peptide705	sp|P62684|GA113_HUMAN	33.333	4	90	0.11	21	666	12	8	6	0	3	14	591	602	WGTVCDDSWDTN	WASQCRSKFDKN	1	1	16.5
peptide705	sp|P62684|GA113_HUMAN	26.667	4	90	0.84	21	666	15	11	8	0	2	16	401	415	SWGTVCDDSWDTNDA	NWSTISQQALMQNEA	1	1	14.2
peptide705	sp|P62684|GA113_HUMAN	38.462	5	90	3.1	21	666	13	8	7	0	8	20	99	111	DDSWDTNDANVVC	EDSVSVSDAPGSC	1	1	13.1
peptide705	sp|P62684|GA113_HUMAN	28.571	2	90	4.9	21	666	7	5	5	0	6	12	422	428	VCDDSWD	ICLRAWE	1	1	12.7
peptide705	sp|Q902F9|EN113_HUMAN	55.556	5	43	1.1	21	699	9	2	7	1	7	15	551	557	CDDSWDTND	CD--WNTSD	1	1	14.2
peptide705	sp|P63132|PO113_HUMAN	28.571	4	67	7.4	21	956	14	10	6	0	8	21	939	952	DDSWDTNDANVVCR	DDCINGGKSPYACR	1	1	12.3
peptide711	sp|P62684|GA113_HUMAN	57.143	4	50	3.6	14	666	7	3	4	0	3	9	509	515	YVSNIDG	YVKACDG	1	1	12.3
peptide712	sp|P63132|PO113_HUMAN	57.143	4	78	0.62	9	956	7	3	5	0	2	8	60	66	GHPAPNF	GHIEPSF	1	1	13.9
peptide717	sp|P63132|PO113_HUMAN	83.333	5	55	0.17	11	956	6	1	5	0	3	8	871	876	ETECPQ	ETETPQ	1	1	15
peptide718	sp|P62684|GA113_HUMAN	40	4	67	9	15	666	10	6	5	0	4	13	604	613	EPLRAELQEG	QPLSGNEQRG	1	1	11.5
peptide724	sp|P63132|PO113_HUMAN	50	4	38	1	21	956	8	4	5	0	9	16	26	33	LAWYQQKP	LTWKTEKP	1	1	14.2
peptide730	sp|P63132|PO113_HUMAN	45.455	5	70	0.17	20	956	11	6	6	0	4	14	941	951	CANSQQSPPLC	CINGGKSPYAC	1	1	15.8
peptide730	sp|P63132|PO113_HUMAN	37.5	3	70	1.4	20	956	8	5	5	0	10	17	168	175	SPPLCHDY	SPTICQTF	1	1	13.9
peptide733	sp|P63132|PO113_HUMAN	50	7	64	2.8	22	956	14	7	7	0	7	20	459	472	PLFKPATGFPLGSS	PLENALTVFTDGSS	1	1	13.1
peptide739	sp|P63132|PO113_HUMAN	42.857	3	30	5.4	23	956	7	4	5	0	9	15	271	277	ILGPVIW	LLGDINW	1	1	12.7
peptide743	sp|P62684|GA113_HUMAN	50	4	38	6.4	21	666	8	4	5	0	4	11	101	108	SAPSADAP	SVSVSDAP	1	1	12.3
peptide747	sp|P63132|PO113_HUMAN	80	4	38	0.75	13	956	5	1	5	0	6	10	885	889	EQSGD	EQNGD	1	1	13.9
peptide748	sp|P63132|PO113_HUMAN	66.667	4	60	0.58	10	956	6	2	4	0	4	9	936	941	CSDDHC	CSLDDC	1	1	13.9
peptide759	sp|P63132|PO113_HUMAN	42.857	6	69	0.25	29	956	14	8	8	0	3	16	832	845	GCGWAMSAPGNAQF	GRGFACVSPGENQL	1	1	16.2
peptide759	sp|P63132|PO113_HUMAN	30	6	69	1.5	29	956	20	14	7	0	2	21	695	714	LGCGWAMSAPGNAQFGQGSG	LSCFAVMGVPEKIKTDNGPG	1	1	14.2
peptide759	sp|P63132|PO113_HUMAN	33.333	5	69	4.1	29	956	15	10	6	0	6	20	650	664	WAMSAPGNAQFGQGS	WQMDVTHVPSFGRLS	1	1	13.1
peptide762	sp|P63132|PO113_HUMAN	57.143	8	93	0.19	27	956	14	4	9	1	13	26	12	23	FLGGPSVFLFPPKP	FLGAATV--EPPKP	1	1	16.2
peptide762	sp|P63132|PO113_HUMAN	38.462	5	93	0.25	27	956	13	8	7	0	2	14	100	112	GPPCPSCPAPEFL	GPLQPGLPSPAMI	1	1	16.2
peptide762	sp|Q902F9|EN113_HUMAN	80	4	85	0.52	27	699	5	1	4	0	2	6	224	228	GPPCP	GKPCP	1	1	15.4
peptide762	sp|Q902F9|EN113_HUMAN	58.333	7	85	1.1	27	699	12	4	7	1	2	12	135	146	GPPCPSCPA-PE	GPTDDCCPAKPE	1	1	14.6
peptide762	sp|Q902F9|EN113_HUMAN	41.667	5	85	3	27	699	12	7	7	0	16	27	135	146	GPSVFLFPPKPK	GPTDDCCPAKPE	1	1	13.5
peptide762	sp|Q902F9|EN113_HUMAN	100	3	85	7.4	27	699	3	0	3	0	22	24	109	111	FPP	FPP	1	1	12.7
peptide764	sp|P62684|GA113_HUMAN	50	4	62	4.6	13	666	8	4	5	0	5	12	176	183	TKPMTTCP	SKPRGTSP	1	1	12.3
peptide767	sp|Q902F9|EN113_HUMAN	50	4	53	0.72	15	699	8	4	4	0	5	12	103	110	YWLGCPAP	YWAYVPFP	1	1	14.2
peptide769	sp|P63132|PO113_HUMAN	42.857	6	82	3.2	17	956	14	8	7	0	1	14	462	475	SVLTVLHQDWLNGK	NALTVFTDGSSNGK	1	1	12.7
peptide770	sp|P62684|GA113_HUMAN	83.333	5	63	0.61	16	666	6	1	5	0	6	11	254	259	TLPPSR	TAPPSR	1	1	14.2
peptide770	sp|P62684|GA113_HUMAN	50	4	63	5.3	16	666	8	4	4	0	2	9	652	659	PQVYTLPP	PQYNNCPP	1	1	12.3
peptide772	sp|P62684|GA113_HUMAN	50	4	53	1.7	15	666	8	4	6	0	5	12	561	568	ILNLNNIS	VLNKQNIT	1	1	13.5
peptide783	sp|P62684|GA113_HUMAN	54.545	6	69	0.13	16	666	11	5	6	0	3	13	220	230	YTPAMESVCGY	YQPPPESQYGY	1	1	15.8
peptide794	sp|P63132|PO113_HUMAN	30.769	4	76	6	17	956	13	9	6	0	3	15	806	818	SPNAAVLWLWSSH	SPHEGKLIWWKDN	1	1	12.3
peptide796	sp|P63132|PO113_HUMAN	57.143	4	58	5	12	956	7	3	5	0	3	9	663	669	LGYEYVT	LSYVHVT	1	1	11.9
peptide799	sp|P63132|PO113_HUMAN	66.667	4	46	0.52	13	956	6	2	5	0	8	13	434	439	HYDKTR	HYPKTK	1	1	14.2
peptide800	sp|P63132|PO113_HUMAN	33.333	5	83	2.2	18	956	15	10	6	0	1	15	934	948	SGCVRDDTYGPYSSP	AACSLDDCINGGKSP	1	1	13.1
peptide802	sp|P62684|GA113_HUMAN	66.667	4	75	0.1	8	666	6	2	5	0	2	7	579	584	PDFCPQ	PDLCPR	1	1	15.4
peptide802	sp|Q902F9|EN113_HUMAN	60	6	100	0.53	8	699	10	2	6	1	1	8	135	144	GP--DFCPQK	GPTDDCCPAK	1	1	13.9
peptide802	sp|P63132|PO113_HUMAN	42.857	3	88	0.61	8	956	7	4	5	0	1	7	712	718	GPDFCPQ	GPGYCSK	1	1	13.9
peptide803	sp|P63132|PO113_HUMAN	50	4	84	1.9	37	956	8	4	4	0	12	19	949	956	YECECICS	YACRSSCS	1	1	14.6
peptide803	sp|P63132|PO113_HUMAN	24.242	8	84	2.3	37	956	33	23	14	1	4	34	633	665	PSQPCDFHYECECICSMWGG--SHYSTFDGTSY	PTQEAGVNPRGLCPNALWQMDVTHVPSFGRLSY	1	1	14.2
peptide803	sp|P62684|GA113_HUMAN	40	4	27	6.5	37	666	10	6	4	0	21	30	591	600	WGGSHYSTFD	WASQCRSKFD	1	1	13.1
peptide803	sp|Q902F9|EN113_HUMAN	40	4	27	8.4	37	699	10	6	6	0	8	17	551	560	CDFHYECECI	CDWNTSDFCI	1	1	12.7
peptide805	sp|P63132|PO113_HUMAN	53.846	7	57	0.15	23	956	13	6	8	0	5	17	364	376	LPYSTVGNSNNYL	LPHSTVKTFTLYL	1	1	16.2
peptide807	sp|P62684|GA113_HUMAN	50	7	93	0.19	15	666	14	7	7	0	1	14	615	628	PQGPPQQGGHPRPP	PQAPQQTGAFPIQP	1	1	15.4
peptide810	sp|P62684|GA113_HUMAN	66.667	4	30	2.2	20	666	6	2	5	0	5	10	163	168	LKGDGP	LEGKGP	1	1	13.5
peptide813	sp|P63132|PO113_HUMAN	40	6	83	1.4	18	956	15	9	8	0	3	17	828	842	VLTQSPATLSLSPGE	VITWGRGFACVSPGE	1	1	13.9
peptide813	sp|Q902F9|EN113_HUMAN	41.667	5	67	5.1	18	699	12	7	7	0	5	16	279	290	TQSPATLSLSPG	TQSCPSAQVSPA	1	1	12.3
peptide813	sp|P62684|GA113_HUMAN	50	4	44	8.3	18	666	8	4	5	0	8	15	246	253	PATLSLSP	PPTRRLNP	1	1	11.9
peptide814	sp|Q902F9|EN113_HUMAN	66.667	4	46	0.26	13	699	6	2	5	0	1	6	413	418	CADSSF	CIDSTF	1	1	15
peptide819	sp|P63132|PO113_HUMAN	45.455	5	100	0.16	11	956	11	6	7	0	1	11	427	437	FDGILGMAYPR	FVGIIDNHYPK	1	1	15
peptide824	sp|P63132|PO113_HUMAN	40	6	60	0.28	25	956	15	9	7	0	8	22	719	733	ALDALSAYWIASHTT	AFQKFLSQWKISHTT	1	1	15.8
peptide827	sp|P63132|PO113_HUMAN	50	4	28	3.2	29	956	8	4	4	0	17	24	35	42	WVAMAPKP	WVNQWPLP	1	1	13.5
peptide831	sp|P62684|GA113_HUMAN	36	9	68	0.48	37	666	25	16	13	0	9	33	390	414	LHADPDLGVLCPTGCQLQEALLQQE	IDADQLLGIGQNWSTISQQALMQNE	1	1	15.8
peptide831	sp|P63132|PO113_HUMAN	80	4	14	4.4	37	956	5	1	4	0	20	24	169	173	PTGCQ	PTICQ	1	1	13.5
peptide832	sp|Q902F9|EN113_HUMAN	36.364	4	85	4.2	13	699	11	7	7	0	2	12	385	395	PMYSIITPNIL	PPYMLVVGNIV	1	1	12.3
peptide839	sp|Q902F9|EN113_HUMAN	66.667	4	40	2.8	15	699	6	2	6	0	7	12	498	503	VNWVNE	VNFVND	1	1	12.7
peptide841	sp|P62684|GA113_HUMAN	57.143	4	47	1.4	15	666	7	3	5	0	2	8	106	112	DSPIQCI	DAPGSCI	1	1	13.5
peptide845	sp|P63132|PO113_HUMAN	37.5	3	42	1.7	19	956	8	5	5	0	9	16	413	420	AFVTDSSW	AFINSGAW	1	1	13.5
peptide845	sp|P61574|RE113_HUMAN	75	3	21	2.7	19	105	4	1	4	0	5	8	48	51	PTWS	PTWA	1	1	13.1
peptide845	sp|Q902F9|EN113_HUMAN	75	3	21	2.9	19	699	4	1	4	0	5	8	48	51	PTWS	PTWA	1	1	13.1
peptide849	sp|P63132|PO113_HUMAN	35.714	5	56	3.7	25	956	14	9	6	0	6	19	20	33	PPSGGPGFLSIERP	PPKPIPLTWKTEKP	1	1	13.1
peptide849	sp|Q902F9|EN113_HUMAN	60	3	20	8.4	25	699	5	2	5	0	18	22	397	401	RPDSR	KPDSQ	1	1	12.3
peptide850	sp|P62684|GA113_HUMAN	42.857	3	64	7.3	11	666	7	4	5	0	5	11	369	375	WYWCGVK	WWIDGVQ	1	1	11.5
peptide856	sp|Q902F9|EN113_HUMAN	71.429	5	50	0.046	14	699	7	2	5	0	7	13	134	140	PNPTADC	PGPTDDC	1	1	16.9
peptide856	sp|P62684|GA113_HUMAN	80	4	93	0.3	14	666	5	1	5	0	2	6	545	549	QCYNC	KCYNC	1	1	14.6
peptide856	sp|P62684|GA113_HUMAN	46.154	6	93	0.33	14	666	13	7	7	0	2	14	653	665	QCYNCPNPTADCK	QYNNCPPPQAAVQ	1	1	14.6
peptide860	sp|P63132|PO113_HUMAN	46.154	6	50	0.044	26	956	13	7	8	0	1	13	350	362	GTVIDVTDFVNWA	GIIIQNTDLVEWS	1	1	18.1
peptide862	sp|P63132|PO113_HUMAN	66.667	6	64	0.005	14	956	9	3	7	0	1	9	626	634	QCSILHGPT	QCQVLHLPT	1	1	19.6
peptide863	sp|Q902F9|EN113_HUMAN	50	5	34	6.7	29	699	10	5	6	0	16	25	529	538	LRETYGEMAD	LRQTVIWMGD	1	1	12.7
peptide882	sp|P62684|GA113_HUMAN	31.25	5	73	0.12	22	666	16	11	10	0	4	19	521	536	HKVLSALQAVQGLLVA	HKAMLMAQAITGVVLG	1	1	16.5
peptide885	sp|P63132|PO113_HUMAN	33.333	4	60	0.094	20	956	12	8	7	0	9	20	359	370	VQWLLEPHDAIR	VEWSFLPHSTVK	1	1	16.5
peptide892	sp|P63132|PO113_HUMAN	50	6	38	0.19	29	956	12	5	8	1	11	21	201	212	CAVPAKDR-VDC	CAAETKDKLIDC	1	1	16.5
peptide892	sp|Q902F9|EN113_HUMAN	33.333	7	72	1.5	29	699	21	14	9	0	8	28	168	188	ANQCAVPAKDRVDCGYPHVTP	APGCLMPAVQNWLVEVPTVSP	1	1	14.2
peptide893	sp|P62684|GA113_HUMAN	57.143	4	33	4.2	21	666	7	3	5	0	4	10	490	496	SAVDPTK	SAIKPLK	1	1	12.7
peptide894	sp|P63132|PO113_HUMAN	50	5	33	0.67	30	956	10	5	5	0	3	12	35	44	WVNAHAYPAQ	WVNQWPLPKQ	1	1	15
peptide894	sp|Q902F9|EN113_HUMAN	60	3	17	2.8	30	699	5	2	4	0	9	13	311	315	YPAQW	YPWEW	1	1	13.9
peptide895	sp|P63132|PO113_HUMAN	35.714	5	74	1.7	19	956	14	9	9	0	6	19	873	886	QTPQHPSFLFQDKR	ETPQSSTVDSQDEQ	1	1	13.5
peptide896	sp|P63132|PO113_HUMAN	27.273	6	96	9.5	23	956	22	16	10	0	2	23	163	184	QGVMVGMGQKDSYVGDEAQSKR	QGMLNSPTICQTFVGRALQPVR	1	1	11.9
peptide898	sp|P63132|PO113_HUMAN	40	4	29	5.9	34	956	10	6	6	0	21	30	162	171	PQVNINFPQL	PQGMLNSPTI	1	1	13.1
peptide898	sp|P62684|GA113_HUMAN	44.444	4	26	7.2	34	666	9	5	5	0	21	29	237	245	PQVNINFPQ	PQGRAPYPQ	1	1	12.7
peptide899	sp|P63121|VP113_HUMAN	38.462	5	50	0.27	26	156	13	8	8	0	6	18	72	84	GKDQQEAALVDMV	GPDNQESTVQPMI	1	1	15.8
peptide903	sp|P63132|PO113_HUMAN	40	4	67	0.77	15	956	10	6	7	0	1	10	110	119	SVIPSDGPSV	AMIPKDWPLI	1	1	13.9
peptide910	sp|P63132|PO113_HUMAN	33.333	5	68	5.7	22	956	15	10	6	0	7	21	667	681	HVNVSVVMAEVDGTC	HVTVDTYSHFIWATC	1	1	12.7
peptide913	sp|P63121|VP113_HUMAN	40	4	37	0.3	27	156	10	6	7	0	6	15	84	93	LVPVPTNLYG	ITSIPLNLWG	1	1	15.8
peptide913	sp|Q902F9|EN113_HUMAN	33.333	6	67	1.7	27	699	18	12	9	0	7	24	90	107	VPVPTNLYGDFFTGDAYV	LPMPAGAAAANYTYWAYV	1	1	14.2
peptide913	sp|P62684|GA113_HUMAN	50	4	30	2	27	666	8	4	5	0	8	15	222	229	PVPTNLYG	PPPESQYG	1	1	13.9
peptide914	sp|P63132|PO113_HUMAN	50	4	62	0.4	13	956	8	4	6	0	6	13	197	204	DDTVCLAK	DDILCAAE	1	1	14.6
peptide916	sp|P63132|PO113_HUMAN	50	3	27	1.3	22	956	6	3	5	0	6	11	198	203	DVMCTA	DILCAA	1	1	13.9
peptide918	sp|P62684|GA113_HUMAN	80	4	56	0.32	9	666	5	1	4	0	2	6	228	232	YGYTG	YGYPG	1	1	14.2
peptide919	sp|P63132|PO113_HUMAN	66.667	4	60	0.74	10	956	6	2	6	0	2	7	516	521	SDTSYV	SDSAYV	1	1	13.9
peptide920	sp|P62684|GA113_HUMAN	55.556	5	73	4.1	15	666	9	4	5	0	2	10	236	244	GPQQRPPKP	APQGRAPYP	1	1	12.3
peptide920	sp|P62684|GA113_HUMAN	66.667	4	73	7.8	15	666	6	2	4	0	7	12	234	239	PPKPGG	PPAPQG	1	1	11.9
peptide925	sp|Q902F9|EN113_HUMAN	80	4	36	0.18	14	699	5	1	4	0	7	11	315	319	WGENG	WGEKG	1	1	15.4
peptide925	sp|P63121|VP113_HUMAN	57.143	4	50	4.7	14	156	7	3	5	0	4	10	127	133	GTGWGEN	GKGLGKN	1	1	12.3
peptide929	sp|P63132|PO113_HUMAN	55.556	5	56	0.031	16	956	9	4	6	0	1	9	165	173	MLNPPNFCE	MLNSPTICQ	1	1	17.3
peptide929	sp|P63132|PO113_HUMAN	50	3	56	1.4	16	956	6	3	4	0	3	8	711	716	NPPNFC	NGPGYC	1	1	13.5
peptide933	sp|P63132|PO113_HUMAN	80	4	58	1.2	19	956	5	1	5	0	5	9	281	285	SLGIP	TLGIP	1	1	13.9
peptide933	sp|P63132|PO113_HUMAN	45.455	5	58	6.3	19	956	11	6	7	0	2	12	424	434	LLSSLGIPVNH	LANFVGIIDNH	1	1	12.3
peptide933	sp|Q902F9|EN113_HUMAN	35.714	5	74	1.2	19	699	14	9	9	0	2	15	371	384	LLSSLGIPVNHLIE	LNSSLTVPLQSCVK	1	1	13.9
peptide935	sp|Q902F9|EN113_HUMAN	85.714	6	64	0.092	22	699	7	1	6	0	3	9	127	133	VADSVWV	VNDSVWV	1	1	16.9
peptide935	sp|Q902F9|EN113_HUMAN	57.143	4	64	1.9	22	699	7	3	7	0	16	22	391	397	VGSLVVK	VGNIVIK	1	1	13.5
peptide936	sp|P63121|VP113_HUMAN	40	4	83	1.7	12	156	10	6	7	0	3	12	140	149	PLEKQHEKER	PVEAKINQER	1	1	13.1
peptide937	sp|P63132|PO113_HUMAN	44.444	4	74	1.6	23	956	9	5	6	0	2	10	149	157	NSEPASLLE	NKEPATRFQ	1	1	13.9
peptide937	sp|P63132|PO113_HUMAN	29.412	5	74	9.3	23	956	17	12	8	0	1	17	365	381	PNSEPASLLELFNSIAT	PHSTVKTFTLYLDQIAT	1	1	11.9
peptide937	sp|P62684|GA113_HUMAN	33.333	4	52	3.5	23	666	12	8	7	0	4	15	432	443	EPASLLELFNSI	DPGSTCPSFNTV	1	1	13.1
peptide945	sp|P62684|GA113_HUMAN	66.667	4	55	0.72	11	666	6	2	6	0	3	8	10	15	SQYAAY	SKYASY	1	1	13.9
peptide947	sp|P63132|PO113_HUMAN	83.333	5	50	0.3	12	956	6	1	5	0	3	8	871	876	ETECPQ	ETETPQ	1	1	14.6
peptide948	sp|P63132|PO113_HUMAN	31.579	6	81	1.7	21	956	19	11	10	1	2	18	714	732	AFCS--FQIYAVPWQGTMT	GYCSKAFQKFLSQWKISHT	1	1	13.9
peptide949	sp|P62684|GA113_HUMAN	45.455	5	79	0.91	14	666	11	6	7	0	4	14	86	96	AIVDAALSALR	AIIKAALEPFQ	1	1	13.9
peptide953	sp|P62684|GA113_HUMAN	57.143	8	47	0.042	30	666	14	6	10	0	5	18	486	499	PEEKSAVTALWGKV	PECQSAIKPLKGKV	1	1	18.5
peptide955	sp|P63132|PO113_HUMAN	66.667	4	35	0.69	17	956	6	2	4	0	4	9	169	174	PVICAT	PTICQT	1	1	14.2
peptide956	sp|P63121|VP113_HUMAN	44.444	4	64	6.3	14	156	9	5	6	0	6	14	130	138	LGEAFDGAR	LGKNEDGIK	1	1	11.9
peptide965	sp|P63121|VP113_HUMAN	40	4	38	1.9	26	156	10	6	7	0	1	10	1	10	WSSWYNGHRP	WASQVSENRP	1	1	13.9
peptide965	sp|P62684|GA113_HUMAN	57.143	4	58	6.5	26	666	7	3	4	0	16	22	536	542	GGDFETF	GGQVRTF	1	1	12.7
peptide965	sp|P62684|GA113_HUMAN	50	4	58	6.7	26	666	8	4	4	0	5	12	230	237	YNGHRPEP	YPGMPPAP	1	1	12.7
peptide966	sp|P63132|PO113_HUMAN	30	6	95	0.25	21	956	20	14	11	0	1	20	761	780	KGGETSEMYLIQPDSSVKPY	EGGDSKECTTPQMQLNLAPY	1	1	15.4
peptide968	sp|P62684|GA113_HUMAN	57.143	4	54	0.1	13	666	7	3	5	0	4	10	206	212	PPICYNY	PPVAYQY	1	1	15.8
peptide968	sp|Q902F9|EN113_HUMAN	100	4	31	0.19	13	699	4	0	4	0	4	7	161	164	PPIC	PPIC	1	1	15
peptide974	sp|Q902F9|EN113_HUMAN	66.667	4	90	1.2	20	699	6	2	5	0	10	15	187	192	SPFSKF	SPISRF	1	1	13.9
peptide974	sp|Q902F9|EN113_HUMAN	27.778	5	90	3.9	20	699	18	13	9	0	1	18	512	529	WNTFYQYLQSPFSKFDDL	WNSQSSIDQKLANQINDL	1	1	12.7
peptide975	sp|P62684|GA113_HUMAN	45.455	5	65	6.1	17	666	11	6	7	0	3	13	326	336	GPEAVKGQTLL	GPNSPYMRTLL	1	1	12.3
peptide976	sp|P63132|PO113_HUMAN	37.5	3	32	3.4	25	956	8	5	6	0	6	13	397	404	DPYLVLIP	DPDKIVVP	1	1	13.1
peptide985	sp|P62684|GA113_HUMAN	35.294	6	85	0.84	20	666	17	11	10	0	4	20	477	493	EIMKYEASILTHDSSIR	ELMAYENANPECQSAIK	1	1	14.2
peptide989	sp|Q902F9|EN113_HUMAN	42.857	6	82	0.16	17	699	14	8	7	0	2	15	272	285	YCDHGGQCQHLPSG	YHNCSGQTQSCPSA	1	1	15.8
peptide989	sp|P62684|GA113_HUMAN	50	6	71	0.67	17	666	12	6	7	0	1	12	544	555	GYCDHGGQCQHL	GKCYNCGQIGHL	1	1	14.2
peptide990	sp|Q902F9|EN113_HUMAN	66.667	4	50	0.86	12	699	6	2	4	0	7	12	224	229	GHPVPK	GKPCPK	1	1	13.9
peptide991	sp|Q902F9|EN113_HUMAN	21.429	3	56	0.55	25	699	14	11	10	0	1	14	504	517	WEDPGKQLYNVEAT	WQNNSTRLWNSQSS	1	1	15
peptide992	sp|P62684|GA113_HUMAN	57.143	4	64	2	11	666	7	3	4	0	4	10	617	623	VPQNTGG	APQQTGA	1	1	12.7
peptide995	sp|P63132|PO113_HUMAN	21.429	3	100	0.35	14	956	14	11	10	0	1	14	266	279	NEFSQTVGEVFYTK	NDFQKLLGDINWIR	1	1	14.6
peptide998	sp|P63132|PO113_HUMAN	66.667	4	43	0.21	14	956	6	2	5	0	1	6	655	660	THLPGF	THVPSF	1	1	15
peptide1000	sp|P63121|VP113_HUMAN	43.75	7	50	0.57	28	156	16	7	10	1	11	24	61	76	VYETTD--KHLSPDGQ	VYQSTEILHCLGPDNQ	1	1	15
peptide1000	sp|Q902F9|EN113_HUMAN	30	3	36	2.5	28	699	10	7	7	0	11	20	597	606	VYETTDKHLS	IFEASKAHLN	1	1	13.9
peptide1001	sp|Q902F9|EN113_HUMAN	66.667	4	60	0.032	10	699	6	2	5	0	5	10	313	318	WSWGER	WEWGEK	1	1	16.9
peptide1002	sp|P62684|GA113_HUMAN	41.667	5	80	2.2	15	666	12	7	8	0	2	13	466	477	LADELALVDVIE	IADEKARKVIVE	1	1	13.1
peptide1006	sp|P63132|PO113_HUMAN	71.429	5	58	0.47	12	956	7	2	6	0	1	7	203	209	AETGDKV	AETKDKL	1	1	14.2
peptide1008	sp|Q902F9|EN113_HUMAN	33.333	4	92	0.27	13	699	12	8	7	0	2	13	565	576	YWGGQYTWDMAK	YNESEHHWDMVR	1	1	15
peptide1012	sp|P63132|PO113_HUMAN	50	4	62	0.59	13	956	8	4	5	0	1	8	26	33	LAWYQQKP	LTWKTEKP	1	1	14.2
peptide1014	sp|Q902F9|EN113_HUMAN	66.667	4	50	0.57	12	699	6	2	6	0	6	11	532	537	TIIFMG	TVIWMG	1	1	14.2
peptide1014	sp|P63132|PO113_HUMAN	57.143	4	58	1.1	12	956	7	3	5	0	3	9	336	342	PLNTIIF	PLRLLIF	1	1	13.5
peptide1016	sp|P63132|PO113_HUMAN	42.857	6	48	0.13	33	956	14	8	11	0	5	18	222	235	NWGLSVYADKPETT	NAGLAIASDKIQTS	1	1	17.3
peptide1016	sp|P63132|PO113_HUMAN	100	6	48	0.13	33	956	6	0	6	0	15	20	310	315	PETTKE	PETTKE	1	1	17.3
peptide1016	sp|P62684|GA113_HUMAN	31.25	5	48	4.5	33	666	16	11	9	0	5	20	84	99	NWGLSVYADKPETTKE	DWAIIKAALEPFQTEE	1	1	13.5
peptide1020	sp|P62684|GA113_HUMAN	44.444	4	75	1.9	12	666	9	5	6	0	2	10	295	303	SQESAAPTL	AQEGEPPTV	1	1	13.1
peptide1026	sp|P63132|PO113_HUMAN	57.143	4	30	5.1	23	956	7	3	5	0	7	13	397	403	DPPSVVV	DPDKIVV	1	1	12.7
peptide1027	sp|Q902F9|EN113_HUMAN	66.667	4	69	0.17	13	699	6	2	5	0	7	12	241	246	LCWDEC	LVWEEC	1	1	15.4
peptide1027	sp|Q902F9|EN113_HUMAN	44.444	4	69	2.8	13	699	9	5	5	0	4	12	132	140	WDPLCWDEC	WVPGPTDDC	1	1	12.7
peptide1027	sp|P63132|PO113_HUMAN	42.857	3	54	8.4	13	956	7	4	4	0	6	12	131	137	PLCWDEC	PLAEQDC	1	1	11.5
peptide1028	sp|P63132|PO113_HUMAN	66.667	4	79	0.74	19	956	6	2	5	0	10	15	642	647	QGLCAN	RGLCPN	1	1	14.2
peptide1028	sp|P63132|PO113_HUMAN	33.333	3	79	0.95	19	956	9	6	5	0	1	9	830	838	SWGPYITCI	TWGRGFACV	1	1	14.2
peptide1032	sp|Q902F9|EN113_HUMAN	57.143	4	27	0.96	26	699	7	3	6	0	19	25	411	417	LLCLDNT	LTCIDST	1	1	14.6
peptide1034	sp|Q902F9|EN113_HUMAN	45.455	5	52	4.4	21	699	11	6	7	0	8	18	520	530	EKLNMGITDLQ	QKLANQINDLR	1	1	12.7
peptide1037	sp|P63132|PO113_HUMAN	50	3	32	4.7	19	956	6	3	5	0	14	19	613	618	SWIQSK	TWKQAK	1	1	12.7
peptide1038	sp|P62684|GA113_HUMAN	33.333	4	71	0.2	21	666	12	8	6	0	3	14	591	602	WGTVCDDYWDTN	WASQCRSKFDKN	1	1	15.8
peptide1038	sp|P62684|GA113_HUMAN	26.667	4	71	2.9	21	666	15	11	7	0	2	16	401	415	SWGTVCDDYWDTNDA	NWSTISQQALMQNEA	1	1	13.1
peptide1045	sp|P63121|VP113_HUMAN	40	4	100	2.3	10	156	10	6	7	0	1	10	140	149	PLEKQHEKER	PVEAKINQER	1	1	12.7
peptide1052	sp|P62684|GA113_HUMAN	42.857	3	64	0.18	11	666	7	4	6	0	5	11	56	62	NVKDWSK	DLKDWKR	1	1	15
peptide1053	sp|P63132|PO113_HUMAN	50	4	53	1.3	15	956	8	4	5	0	3	10	26	33	LGWYQQKP	LTWKTEKP	1	1	13.5
peptide1060	sp|Q902F9|EN113_HUMAN	57.143	4	44	0.7	16	699	7	3	5	0	9	15	411	417	LLCLDGT	LTCIDST	1	1	14.2
peptide1061	sp|P63132|PO113_HUMAN	40	4	83	9.1	12	956	10	6	6	0	1	10	443	452	FLEQECNVLP	FLKLTTWILP	1	1	11.5
peptide1063	sp|Q902F9|EN113_HUMAN	41.176	7	65	0.24	26	699	17	10	9	0	1	17	248	264	AAVAAVLSPEEFMVLLD	ANSAVILQNNEFGTLID	1	1	15.8
peptide1065	sp|Q902F9|EN113_HUMAN	57.143	4	70	1.8	10	699	7	3	4	0	1	7	139	145	DPCTANP	DCCPAKP	1	1	13.1
peptide1066	sp|P63132|PO113_HUMAN	30.769	4	50	7.2	26	956	13	9	9	0	1	13	339	351	LLLFSPSVVHLGV	LLIFATAHSPIGI	1	1	12.3
peptide1067	sp|P62684|GA113_HUMAN	62.5	5	73	0.081	11	666	8	3	5	0	1	8	225	232	EGYYGYTG	ESQYGYPG	1	1	15.8
peptide1069	sp|Q902F9|EN113_HUMAN	66.667	4	43	0.28	14	699	6	2	5	0	1	6	413	418	CADSSF	CIDSTF	1	1	15
peptide1070	sp|Q902F9|EN113_HUMAN	57.143	4	78	6.3	9	699	7	3	4	0	2	8	121	127	NPAVSYV	NPIEIYV	1	1	11.5
peptide1071	sp|P63132|PO113_HUMAN	17.391	4	88	1.9	26	956	23	19	14	0	3	25	32	54	EPIYLVEIQCPEQVVGGIYGVLN	KPVWVNQWPLPKQKLEALHLLAN	1	1	13.9
peptide1072	sp|P62684|GA113_HUMAN	41.176	7	81	0.082	21	666	17	10	7	0	5	21	441	457	NTVLSGGTTMYPGIADR	NTVRQGSKEPYPDFVAR	1	1	16.9
peptide1078	sp|P63121|VP113_HUMAN	29.412	5	85	1.1	20	156	17	12	9	0	1	17	139	155	VPISLSIDRLEFDLLYP	VPVEAKINQEREGIGYP	1	1	14.2
peptide1078	sp|P62684|GA113_HUMAN	33.333	3	45	2.3	20	666	9	6	7	0	2	10	387	395	PISLSIDRL	PVNIDADQL	1	1	13.5
peptide1079	sp|P63132|PO113_HUMAN	40	4	71	0.65	14	956	10	6	7	0	1	10	110	119	SVIPSDGPSV	AMIPKDWPLI	1	1	14.2
peptide1080	sp|Q902F9|EN113_HUMAN	60	3	45	0.58	11	699	5	2	4	0	6	10	132	136	WIPAP	WVPGP	1	1	13.9
peptide1083	sp|P63121|VP113_HUMAN	50	5	77	1.2	13	156	10	5	7	0	3	12	38	47	QYPALTPEQK	QWPKNWPKQK	1	1	13.5
peptide1089	sp|P62684|GA113_HUMAN	55.556	5	79	4.2	14	666	9	4	5	0	1	9	236	244	GPQQRPPKP	APQGRAPYP	1	1	12.3
peptide1089	sp|P62684|GA113_HUMAN	66.667	4	79	7.8	14	666	6	2	4	0	6	11	234	239	PPKPGG	PPAPQG	1	1	11.9
peptide1090	sp|P62684|GA113_HUMAN	85.714	6	47	0.38	15	666	7	1	6	0	9	15	606	612	LSGFEQR	LSGNEQR	1	1	14.6
peptide1091	sp|P63132|PO113_HUMAN	80	4	100	0.3	10	956	5	1	5	0	4	8	103	107	QPGVP	QPGLP	1	1	14.6
peptide1091	sp|P63132|PO113_HUMAN	50	5	100	5.2	10	956	10	5	6	0	1	10	94	103	AQAQPGVPLR	AVIQPMGPLQ	1	1	11.9
peptide1093	sp|Q902F9|EN113_HUMAN	29.412	5	42	3.5	43	699	17	12	8	0	26	42	613	629	ALSGVVEATGAAFANTW	AIAGVADGLANLNTVTW	1	1	14.2
peptide1093	sp|Q902F9|EN113_HUMAN	50	3	42	4	43	699	6	3	4	0	38	43	500	505	FANTWK	FVNDWQ	1	1	13.9
peptide1101	sp|Q902F9|EN113_HUMAN	66.667	4	43	1.2	14	699	6	2	4	0	9	14	300	305	DLHAHK	DKHKHK	1	1	13.5
peptide1104	sp|Q902F9|EN113_HUMAN	44.444	4	64	2.3	14	699	9	5	6	0	6	14	378	386	PFQNQQRPP	PLQSCVKPP	1	1	13.1
peptide1111	sp|P63132|PO113_HUMAN	71.429	5	54	0.19	13	956	7	2	5	0	5	11	932	938	EYANCHL	EYAACSL	1	1	15
peptide1111	sp|Q902F9|EN113_HUMAN	57.143	4	54	0.51	13	699	7	3	5	0	2	8	122	128	PVEEYAN	PIEIYVN	1	1	14.2
peptide1113	sp|P62684|GA113_HUMAN	44.444	4	75	2.8	12	666	9	5	6	0	2	10	645	653	LQGSQELPR	FQGISQLPQ	1	1	12.7
peptide1114	sp|Q902F9|EN113_HUMAN	57.143	4	58	1.4	12	699	7	3	5	0	2	8	279	285	SPSCPDA	TQSCPSA	1	1	13.1
peptide1116	sp|P62684|GA113_HUMAN	26.667	4	90	3.9	20	666	15	11	10	0	6	20	282	296	FPLPIDMLQGIIGAK	FPVTLELMPPGEGAQ	1	1	12.7
peptide1116	sp|P62684|GA113_HUMAN	33.333	6	90	5.4	20	666	18	12	9	0	3	20	621	638	TIVFPLPIDMLQGIIGAK	TGAFPIQPFVPQGFQGQQ	1	1	12.3
peptide1117	sp|Q902F9|EN113_HUMAN	85.714	6	58	0.061	12	699	7	1	6	0	3	9	127	133	VADSVWV	VNDSVWV	1	1	16.2
peptide1128	sp|P63132|PO113_HUMAN	66.667	4	67	0.54	9	956	6	2	4	0	3	8	944	949	GGDPPY	GGKSPY	1	1	13.9
peptide1128	sp|P62684|GA113_HUMAN	50	4	89	2.7	9	666	8	4	4	0	1	8	236	243	GPGGDPPY	APQGRAPY	1	1	12.3
peptide1129	sp|P63132|PO113_HUMAN	66.667	4	20	1.4	30	956	6	2	4	0	3	8	712	717	GPNSCS	GPGYCS	1	1	14.2
peptide1129	sp|P62684|GA113_HUMAN	34.783	8	77	8.1	30	666	23	15	9	0	3	25	326	348	GPNSCSANGPGLYLIHGPNLYCY	GPNSPYMRTLLDSIAHGHRLIPY	1	1	12.7
peptide1148	sp|P62684|GA113_HUMAN	62.5	5	62	0.64	13	666	8	3	6	0	3	10	38	45	LFQEAEEF	LFQIIEQF	1	1	14.2
peptide1157	sp|P63132|PO113_HUMAN	38.462	5	52	2.4	25	956	13	8	5	0	2	14	104	116	PALHKPENQDIDW	PGLPSPAMIPKDW	1	1	13.5
peptide1162	sp|Q902F9|EN113_HUMAN	44.444	4	90	2.5	10	699	9	5	6	0	1	9	633	641	VGDTLNLNL	IGSTTIINL	1	1	12.7
peptide1165	sp|Q902F9|EN113_HUMAN	28.571	4	56	4	25	699	14	10	8	0	8	21	495	508	ITTCSFVAPWNSLS	VQSVNFVNDWQNNS	1	1	13.1
peptide1171	sp|P62684|GA113_HUMAN	44.444	4	100	1.9	9	666	9	5	6	0	1	9	64	72	GSEMVVAGK	GKELKQAGR	1	1	12.7
peptide1175	sp|P63132|PO113_HUMAN	62.5	5	22	0.68	37	956	8	3	7	0	30	37	569	576	SLPGSITK	NLPGPLTK	1	1	15.4
peptide1176	sp|P62684|GA113_HUMAN	60	6	83	0.028	12	666	10	4	7	0	1	10	272	281	RKEDEVEEWQ	RKEGDTEAWQ	1	1	17.3
peptide1178	sp|Q902F9|EN113_HUMAN	80	4	45	1.1	11	699	5	1	4	0	3	7	222	226	PSGKP	PKGKP	1	1	13.5
peptide1186	sp|P62684|GA113_HUMAN	66.667	4	30	1.3	20	666	6	2	6	0	6	11	92	97	LKPFET	LEPFQT	1	1	13.9
peptide1187	sp|P63132|PO113_HUMAN	62.5	5	57	0.13	14	956	8	3	6	0	1	8	812	819	LISWYDNE	LIWWKDNK	1	1	15.4
peptide1187	sp|Q902F9|EN113_HUMAN	50	3	93	0.3	14	699	6	3	5	0	2	7	116	121	ISWYDN	VTWMDN	1	1	15
peptide1187	sp|Q902F9|EN113_HUMAN	50	5	93	4.5	14	699	10	5	7	0	1	10	307	316	LISWYDNEFG	LQSFYPWEWG	1	1	12.3
peptide1187	sp|Q902F9|EN113_HUMAN	38.462	5	93	7.7	14	699	13	8	5	0	1	13	262	274	LISWYDNEFGYSN	LIDWAPRGQFYHN	1	1	11.9
peptide1190	sp|P62684|GA113_HUMAN	44.444	4	82	1.9	11	666	9	5	6	0	1	9	295	303	SQESAAPTL	AQEGEPPTV	1	1	13.1
peptide1196	sp|P63132|PO113_HUMAN	33.333	10	100	0.19	27	956	30	17	14	1	1	27	536	565	TIDDLKNQILNL---TTDNANILLQIDNAR	SMDDQLNQLFNLLQQTVRKRNFPFYITHIR	1	1	16.2
peptide1197	sp|Q902F9|EN113_HUMAN	38.462	5	68	0.97	19	699	13	8	7	0	4	16	158	170	YAYVGLTEGPSPG	YRYPPICLGRAPG	1	1	14.2
peptide1207	sp|P63121|VP113_HUMAN	62.5	5	40	1.1	20	156	8	3	5	0	3	10	103	110	EITSEAPF	EITMPAPL	1	1	14.2
peptide1215	sp|P63132|PO113_HUMAN	42.857	6	88	2.7	16	956	14	8	7	0	3	16	462	475	SVLTVLHQDWLNGK	NALTVFTDGSSNGK	1	1	13.1
peptide1224	sp|Q902F9|EN113_HUMAN	45.455	5	42	0.49	26	699	11	6	10	0	7	17	687	697	GQSWKEEVVTV	GKSKRDQIVTV	1	1	15.4
peptide1238	sp|Q902F9|EN113_HUMAN	57.143	4	39	2.9	18	699	7	3	4	0	6	12	221	227	RPICLPC	RPKGKPC	1	1	13.1
peptide1245	sp|P62684|GA113_HUMAN	35.294	6	85	0.84	20	666	17	11	10	0	4	20	477	493	EIMKYEASILTHDSSIR	ELMAYENANPECQSAIK	1	1	14.2
peptide1247	sp|P63132|PO113_HUMAN	83.333	5	38	0.25	16	956	6	1	6	0	3	8	905	910	ADLGST	ADLGTT	1	1	15
peptide1268	sp|P63132|PO113_HUMAN	41.667	5	43	1.5	28	956	12	7	7	0	5	16	348	359	PTGAFGKETDLL	PIGIIIQNTDLV	1	1	14.2
peptide1269	sp|Q902F9|EN113_HUMAN	66.667	4	25	1.9	24	699	6	2	4	0	19	24	300	305	DLHAHK	DKHKHK	1	1	13.9
peptide1281	sp|Q902F9|EN113_HUMAN	50	4	62	0.044	13	699	8	4	5	0	4	11	262	269	FVDWCPTG	LIDWAPRG	1	1	16.9
peptide1283	sp|P63132|PO113_HUMAN	50	4	38	1.6	21	956	8	4	5	0	9	16	26	33	LAWYQQKP	LTWKTEKP	1	1	13.9
peptide1284	sp|P63132|PO113_HUMAN	45.455	5	79	0.58	14	956	11	6	7	0	2	12	504	514	VVDSEDLPLNI	VLQDFDQPINI	1	1	14.2
peptide1285	sp|P63121|VP113_HUMAN	100	5	36	0.36	14	156	5	0	5	0	8	12	87	91	IPLNL	IPLNL	1	1	14.6
peptide1289	sp|P63132|PO113_HUMAN	42.857	6	74	5.4	19	956	14	8	7	0	3	16	462	475	SVLTVVHQDWLNGK	NALTVFTDGSSNGK	1	1	12.3
peptide1290	sp|Q902F9|EN113_HUMAN	57.143	4	70	7.5	10	699	7	3	5	0	2	8	302	308	HKPPKVQ	HKHKKLQ	1	1	11.5
peptide1291	sp|Q902F9|EN113_HUMAN	36.364	4	92	8.2	12	699	11	7	5	0	1	11	684	694	GNFHAVYRDDL	GNVGKSKRDQI	1	1	11.5
peptide1292	sp|P62684|GA113_HUMAN	37.5	3	57	3.4	14	666	8	5	6	0	7	14	58	65	KDYAEVGR	KDWKRIGK	1	1	12.7
peptide1294	sp|P63132|PO113_HUMAN	37.5	3	53	3.6	15	956	8	5	4	0	3	10	28	35	WEDRIQVW	WKTEKPVW	1	1	12.7
peptide1298	sp|P62684|GA113_HUMAN	66.667	6	100	0.39	9	666	9	3	7	0	1	9	658	666	PPVQAAYQK	PPPQAAVQQ	1	1	14.2
peptide1298	sp|P62684|GA113_HUMAN	50	4	100	1.6	9	666	8	4	5	0	1	8	214	221	PPVQAAYQ	PPAELQYQ	1	1	13.1
peptide1314	sp|P62684|GA113_HUMAN	41.667	5	92	3.4	13	666	12	7	6	0	1	12	450	461	PAPETEKRPQDA	PYPDFVARLQDV	1	1	12.3
peptide1319	sp|Q902F9|EN113_HUMAN	57.143	4	37	1	19	699	7	3	6	0	8	14	253	259	LLQDGEF	ILQNNEF	1	1	13.9
peptide1324	sp|Q902F9|EN113_HUMAN	44.444	4	90	0.97	10	699	9	5	7	0	2	10	208	216	HLEDNLYKR	YLQDFSYQR	1	1	13.5
peptide1333	sp|P63132|PO113_HUMAN	50	7	88	0.02	16	956	14	7	9	0	3	16	776	789	NLEPYFESFINNLR	NLAPYTLNFLNIYR	1	1	18.1
peptide1333	sp|P62684|GA113_HUMAN	66.667	4	38	1.2	16	666	6	2	4	0	2	7	343	348	HNLEPY	HRLIPY	1	1	13.9
peptide1334	sp|P63132|PO113_HUMAN	83.333	5	91	0.2	11	956	6	1	6	0	5	10	265	270	LDDFQK	LNDFQK	1	1	15
peptide1334	sp|P63132|PO113_HUMAN	50	4	91	2.2	11	956	8	4	5	0	1	8	180	187	VQPYLDDF	LQPVRDKF	1	1	12.7
peptide1334	sp|Q902F9|EN113_HUMAN	80	4	45	0.84	11	699	5	1	4	0	4	8	208	212	YLDDF	YLQDF	1	1	13.9
peptide1338	sp|P63132|PO113_HUMAN	33.333	4	88	2.7	16	956	12	8	7	0	2	13	771	782	PQDTYHYLPFSL	PQMQLNLAPYTL	1	1	13.1
peptide1338	sp|P63132|PO113_HUMAN	100	3	88	7.8	16	956	3	0	3	0	13	15	364	366	LPH	LPH	1	1	11.9
peptide1340	sp|P62684|GA113_HUMAN	50	5	71	2.4	14	666	10	5	5	0	1	10	427	436	WEMPFDPQDT	WEKIQDPGST	1	1	13.1
peptide1340	sp|P62684|GA113_HUMAN	80	4	71	3.2	14	666	5	1	4	0	4	8	628	632	PFDPQ	PFVPQ	1	1	12.7
peptide1341	sp|P63132|PO113_HUMAN	33.333	3	78	1.6	27	956	9	6	5	0	11	19	168	176	SPLVCNGLI	SPTICQTFV	1	1	14.2
peptide1341	sp|P63132|PO113_HUMAN	50	4	78	2.6	27	956	8	4	4	0	5	12	697	704	CFGDSGSP	CFAVMGVP	1	1	13.5
peptide1341	sp|P63132|PO113_HUMAN	66.667	4	78	2.6	27	956	6	2	6	0	21	26	423	428	GIASFV	GLANFV	1	1	13.5
peptide1342	sp|P63132|PO113_HUMAN	57.143	4	41	2.6	17	956	7	3	5	0	2	8	397	403	DPPSVVV	DPDKIVV	1	1	13.1
peptide1346	sp|Q902F9|EN113_HUMAN	80	4	42	0.49	12	699	5	1	4	0	3	7	443	447	WEAEP	WEASP	1	1	14.2
peptide1348	sp|P63132|PO113_HUMAN	62.5	5	62	1.5	13	956	8	3	6	0	6	13	400	407	KLVTDLTK	KIVVPLTK	1	1	13.1
peptide1352	sp|P62684|GA113_HUMAN	44.444	4	90	3.1	10	666	9	5	6	0	2	10	645	653	LQGSQELPR	FQGISQLPQ	1	1	12.3
peptide1358	sp|P61574|RE113_HUMAN	100	5	50	0.8	10	105	5	0	5	0	4	8	99	103	ATIEN	ATIEN	1	1	13.9
peptide1363	sp|P62684|GA113_HUMAN	60	6	45	0.75	22	666	10	4	7	0	1	10	490	499	SAVTALWGKV	SAIKPLKGKV	1	1	14.6
peptide1365	sp|P63132|PO113_HUMAN	66.667	4	60	2.1	10	956	6	2	4	0	4	9	684	689	GEITQH	GESTSH	1	1	12.7
peptide1366	sp|P62684|GA113_HUMAN	55.556	5	33	2.3	27	666	9	4	5	0	6	14	401	409	NWLLSQQQA	NWSTISQQA	1	1	13.9
peptide1369	sp|Q902F9|EN113_HUMAN	80	4	63	0.27	8	699	5	1	5	0	2	6	367	371	YTVDL	YTIDL	1	1	14.2
peptide1371	sp|P63132|PO113_HUMAN	71.429	5	64	4.4	11	956	7	2	6	0	1	7	290	296	TNLESIL	SNLFSIL	1	1	12.3
peptide1374	sp|P62684|GA113_HUMAN	31.25	5	52	2.8	31	666	16	11	8	0	8	23	438	453	PIISGLYQGAGGPGPG	PSFNTVRQGSKEPYPD	1	1	13.9
peptide1374	sp|Q902F9|EN113_HUMAN	37.5	6	52	3.8	31	699	16	10	7	0	7	22	121	136	NPIISGLYQGAGGPGP	NPIEIYVNDSVWVPGP	1	1	13.5
peptide1378	sp|P63121|VP113_HUMAN	40	4	42	0.24	24	156	10	6	7	0	3	12	84	93	LVPVPTNLYG	ITSIPLNLWG	1	1	15.8
peptide1378	sp|Q902F9|EN113_HUMAN	33.333	6	75	1.4	24	699	18	12	9	0	4	21	90	107	VPVPTNLYGDFFTGDAYV	LPMPAGAAAANYTYWAYV	1	1	14.2
peptide1378	sp|P62684|GA113_HUMAN	50	4	33	1.6	24	666	8	4	5	0	5	12	222	229	PVPTNLYG	PPPESQYG	1	1	13.9
peptide1384	sp|P63132|PO113_HUMAN	66.667	4	60	0.69	10	956	6	2	6	0	4	9	923	928	EYKGET	EHKGDT	1	1	13.9
peptide1385	sp|P62684|GA113_HUMAN	71.429	5	69	0.3	16	666	7	2	6	0	6	12	254	260	TLPPSRE	TAPPSRQ	1	1	15
peptide1385	sp|P62684|GA113_HUMAN	50	4	69	5	16	666	8	4	4	0	2	9	652	659	PQVYTLPP	PQYNNCPP	1	1	12.3
peptide1387	sp|P63132|PO113_HUMAN	35.714	5	61	0.22	23	956	14	9	8	0	10	23	734	747	GVPVTLIGEAVFAR	GIPYNSQGQAIVER	1	1	15.8
peptide1388	sp|Q902F9|EN113_HUMAN	44.444	4	75	1.2	24	699	9	5	5	0	11	19	186	194	VEPTEKFYY	VSPISRFTY	1	1	14.2
peptide1388	sp|Q902F9|EN113_HUMAN	20	3	75	5.1	24	699	15	12	9	0	2	16	387	401	YVLPSFEVIVEPTEK	YMLVVGNIVIKPDSQ	1	1	12.7
peptide1388	sp|Q902F9|EN113_HUMAN	45.455	5	75	7.9	24	699	11	6	6	0	4	14	39	49	LPSFEVIVEPT	LPSTKKAEPPT	1	1	12.3
peptide1388	sp|P63132|PO113_HUMAN	50	5	42	2.8	24	956	10	5	6	0	4	13	632	641	LPSFEVIVEP	LPTQEAGVNP	1	1	13.5
peptide1389	sp|P63132|PO113_HUMAN	50	4	47	0.6	17	956	8	4	6	0	10	17	197	204	DDTVCLAK	DDILCAAE	1	1	14.2
peptide1395	sp|Q902F9|EN113_HUMAN	62.5	5	42	0.96	19	699	8	3	6	0	12	19	47	54	PPSDEQLK	PPTWAQLK	1	1	14.2
peptide1395	sp|Q902F9|EN113_HUMAN	66.667	4	42	2.7	19	699	6	2	6	0	14	19	33	38	SDEQLK	SEEQMK	1	1	13.1
peptide1395	sp|P61574|RE113_HUMAN	62.5	5	42	2.9	19	105	8	3	6	0	12	19	47	54	PPSDEQLK	PPTWAQLK	1	1	13.1
peptide1395	sp|P61574|RE113_HUMAN	66.667	4	42	7.1	19	105	6	2	6	0	14	19	33	38	SDEQLK	SEEQMK	1	1	12.3
peptide1397	sp|P63121|VP113_HUMAN	31.25	5	37	0.13	43	156	16	11	10	0	3	18	71	86	IGPDGHKEVTKEVVTS	LGPDNQESTVQPMITS	1	1	17.7
peptide1397	sp|P62684|GA113_HUMAN	50	5	23	5.2	43	666	10	5	6	0	24	33	46	55	CPEAMDLGTL	CPWFPEQGTL	1	1	13.5
peptide1402	sp|P63132|PO113_HUMAN	41.667	5	63	4.6	19	956	12	7	8	0	7	18	573	584	PLSVSYDQATSL	PLTKANEQADLL	1	1	12.7
peptide1403	sp|P62684|GA113_HUMAN	44.444	12	50	0.094	54	666	27	9	13	2	25	51	104	124	VSDGSGGCIAEEDCPCVHNEATYKPGE	VSDAPGSCII--DC----NEKTRKKSQ	1	1	18.9
peptide1403	sp|P62684|GA113_HUMAN	57.143	4	50	8.6	54	666	7	3	5	0	27	33	514	520	DGSGGCI	DGMGGAM	1	1	13.5
peptide1403	sp|Q902F9|EN113_HUMAN	29.63	8	50	0.16	54	699	27	19	15	0	3	29	367	393	HTLDVGCFSTHCVSGCVCPPGLVSDGS	YTIDLNSSLTVPLQSCVKPPYMLVVGN	1	1	18.1
peptide1403	sp|P63132|PO113_HUMAN	66.667	4	11	1.2	54	956	6	2	6	0	33	38	132	137	IAEEDC	LAEQDC	1	1	15.8
peptide1404	sp|P62684|GA113_HUMAN	80	4	56	0.14	9	666	5	1	4	0	1	5	276	280	DAEAW	DTEAW	1	1	15
peptide1416	sp|P63132|PO113_HUMAN	42.857	3	33	8	21	956	7	4	6	0	7	13	255	261	VEVWKDS	IEIRKDT	1	1	12.3
peptide1417	sp|P63132|PO113_HUMAN	60	6	100	0.033	10	956	10	4	7	0	1	10	682	691	ETGEHLVHVK	QTGESTSHVK	1	1	16.9
peptide1421	sp|P63132|PO113_HUMAN	57.143	4	58	5	12	956	7	3	5	0	3	9	663	669	LGYEYVT	LSYVHVT	1	1	11.9
peptide1423	sp|Q902F9|EN113_HUMAN	57.143	4	70	0.73	10	699	7	3	4	0	3	9	134	140	PGMADIC	PGPTDDC	1	1	13.9
peptide1429	sp|P63121|VP113_HUMAN	50	4	80	9	10	156	8	4	5	0	2	9	134	141	EDAPGVPL	EDGIKVPV	1	1	11.5
peptide1430	sp|P62684|GA113_HUMAN	44.444	4	69	9.3	13	666	9	5	5	0	4	12	617	625	APSEDPQFP	APQQTGAFP	1	1	11.5
peptide1432	sp|P63132|PO113_HUMAN	42.857	6	88	0.9	16	956	14	8	8	0	1	14	55	68	EQLQDMGLVDLFSP	EQLEKGHIEPSFSP	1	1	13.9
peptide1433	sp|Q902F9|EN113_HUMAN	40	4	43	0.17	23	699	10	6	7	0	4	13	396	405	VEPDGTGLTC	IKPDSQTITC	1	1	16.2
peptide1440	sp|Q902F9|EN113_HUMAN	46.154	6	72	0.29	18	699	13	7	9	0	1	13	112	124	LIRDVWGIEGPID	LIRAVTWMDNPIE	1	1	15
peptide1440	sp|P63121|VP113_HUMAN	33.333	4	67	1.6	18	156	12	8	8	0	7	18	136	147	GIEGPIDAAFTR	GIKVPVEAKINQ	1	1	13.5
peptide1465	sp|Q902F9|EN113_HUMAN	45.455	5	61	2.2	18	699	11	6	7	0	8	18	181	191	VSTPTLVEVSR	VEVPTVSPISR	1	1	13.1
peptide1467	sp|Q902F9|EN113_HUMAN	66.667	4	43	0.28	14	699	6	2	5	0	2	7	413	418	CADSSF	CIDSTF	1	1	15
peptide1472	sp|P62684|GA113_HUMAN	40	4	91	7.4	11	666	10	6	5	0	2	11	567	576	ITVNDLPVGR	ITIQATTTGR	1	1	11.5
peptide1473	sp|P62684|GA113_HUMAN	57.143	4	44	4.3	16	666	7	3	5	0	3	9	428	434	EKVLDSG	EKIQDPG	1	1	12.3
peptide1490	sp|P63132|PO113_HUMAN	50	5	69	1.3	29	956	10	5	7	0	3	12	832	841	GCGWAMSAPG	GRGFACVSPG	1	1	14.6
peptide1490	sp|P63132|PO113_HUMAN	30	6	69	8.2	29	956	20	14	6	0	2	21	695	714	LGCGWAMSAPGNAWFGQGSG	LSCFAVMGVPEKIKTDNGPG	1	1	12.7
peptide1493	sp|P63121|VP113_HUMAN	55.556	5	56	0.11	16	156	9	4	6	0	1	9	129	137	GAGTNEDAL	GLGKNEDGI	1	1	15.8
peptide1496	sp|Q902F9|EN113_HUMAN	50	4	57	8.8	14	699	8	4	4	0	5	12	138	145	DDEAYGKP	DDCCPAKP	1	1	11.5
peptide1503	sp|P63132|PO113_HUMAN	71.429	5	64	0.072	11	956	7	2	6	0	4	10	17	23	TVDPPYP	TVEPPKP	1	1	15.8
peptide1505	sp|P63132|PO113_HUMAN	40	4	59	0.3	17	956	10	6	7	0	2	11	116	125	WPFNLEEIKD	WPLIIIDLKD	1	1	15
peptide1508	sp|P62684|GA113_HUMAN	71.429	5	39	1.6	18	666	7	2	5	0	4	10	602	608	NGADLSG	NGQPLSG	1	1	13.5
peptide1521	sp|P62684|GA113_HUMAN	36.364	4	92	0.59	12	666	11	7	8	0	1	11	225	235	DSAHGFLKVPP	ESQYGYPGMPP	1	1	14.2
peptide1524	sp|P62684|GA113_HUMAN	33.333	6	95	0.91	19	666	18	12	8	0	2	19	599	616	FDSFGNLSSASAIMGNPK	FDKNGQPLSGNEQRGQPQ	1	1	14.2
peptide1525	sp|Q902F9|EN113_HUMAN	66.667	4	26	1.7	23	699	6	2	4	0	18	23	300	305	DLHAHK	DKHKHK	1	1	13.9
peptide1533	sp|P63132|PO113_HUMAN	40	4	100	4.5	10	956	10	6	5	0	1	10	412	421	QAFQIGSPWR	QAFINSGAWQ	1	1	11.9
peptide1538	sp|P62684|GA113_HUMAN	50	6	27	4	44	666	12	6	7	0	1	12	613	624	GRPQGPPQQGGH	GQPQAPQQTGAF	1	1	13.9
peptide1538	sp|Q902F9|EN113_HUMAN	66.667	4	27	4	44	699	6	2	5	0	2	7	221	226	RPQGPP	RPKGKP	1	1	13.9
peptide1538	sp|Q902F9|EN113_HUMAN	66.667	4	27	4	44	699	6	2	5	0	33	38	221	226	RPQGPP	RPKGKP	1	1	13.9
peptide1538	sp|P63132|PO113_HUMAN	66.667	4	14	5	44	956	6	2	4	0	16	21	20	25	PPPPPP	PPKPIP	1	1	13.9
peptide1540	sp|P63132|PO113_HUMAN	33.333	4	60	6	20	956	12	8	5	0	2	13	835	846	ITCIHGVWTQLP	FACVSPGENQLP	1	1	12.3
peptide1543	sp|Q902F9|EN113_HUMAN	80	4	45	4.4	11	699	5	1	4	0	3	7	142	146	PPKPE	PAKPE	1	1	11.9
peptide1543	sp|P63132|PO113_HUMAN	83.333	5	55	4.5	11	956	6	1	5	0	3	8	20	25	PPKPEP	PPKPIP	1	1	11.9
peptide1545	sp|Q902F9|EN113_HUMAN	38.889	7	95	0.9	21	699	18	11	8	0	2	19	496	513	QSACKDSDWPFCSDEDWN	QSVNFVNDWQNNSTRLWN	1	1	14.2
peptide1545	sp|Q902F9|EN113_HUMAN	23.529	4	95	2.9	21	699	17	13	9	0	5	21	405	421	CKDSDWPFCSDEDWNYK	CENCRLLTCIDSTFNWQ	1	1	13.1
peptide1548	sp|P63132|PO113_HUMAN	37.5	6	100	1.3	16	956	16	10	9	0	1	16	290	305	SNLCALCIGDEQGENK	SNLFSILRGDSDLNSK	1	1	13.5
peptide1550	sp|P63132|PO113_HUMAN	57.143	4	64	5.4	11	956	7	3	4	0	1	7	844	850	QFPEPMP	QLPVWMP	1	1	11.9
peptide1556	sp|P63132|PO113_HUMAN	50	5	59	1.4	17	956	10	5	7	0	3	12	418	427	GAFSDGLAHL	GAWQIGLANF	1	1	13.5
peptide1557	sp|P63132|PO113_HUMAN	50	5	43	0.29	23	956	10	5	7	0	9	18	105	114	GVPVPFPIPE	GLPSPAMIPK	1	1	15.4
peptide1557	sp|Q902F9|EN113_HUMAN	50	5	43	0.76	23	699	10	5	6	0	9	18	224	233	GVPVPFPIPE	GKPCPKEIPK	1	1	14.6
peptide1567	sp|P62684|GA113_HUMAN	57.143	4	54	6.1	13	666	7	3	5	0	1	7	286	292	MELERPG	LELMPPG	1	1	11.9
peptide1568	sp|P63132|PO113_HUMAN	54.545	6	73	0.19	15	956	11	5	7	0	2	12	15	25	SAKPAPPKPEP	AATVEPPKPIP	1	1	15.4
peptide1568	sp|Q902F9|EN113_HUMAN	80	4	33	4.2	15	699	5	1	4	0	7	11	142	146	PPKPE	PAKPE	1	1	12.3
peptide1579	sp|P63132|PO113_HUMAN	44.444	4	75	2	12	956	9	5	7	0	2	10	251	259	KPDTIEVQQ	KPQKIEIRK	1	1	13.1
peptide1585	sp|P63132|PO113_HUMAN	44.444	4	64	0.9	14	956	9	5	5	0	5	13	414	422	FIHEDIWNI	FINSGAWQI	1	1	13.9
peptide1594	sp|Q902F9|EN113_HUMAN	66.667	4	43	0.69	14	699	6	2	4	0	9	14	220	225	FSPSGK	FRPKGK	1	1	14.2
peptide1597	sp|P63132|PO113_HUMAN	55.556	5	56	0.031	16	956	9	4	6	0	1	9	165	173	MLNPPNFCE	MLNSPTICQ	1	1	17.3
peptide1597	sp|P63132|PO113_HUMAN	50	3	56	1.4	16	956	6	3	4	0	3	8	711	716	NPPNFC	NGPGYC	1	1	13.5
peptide1602	sp|P62684|GA113_HUMAN	83.333	5	86	0.044	7	666	6	1	6	0	2	7	579	584	PELCPR	PDLCPR	1	1	15.8
peptide1604	sp|P62684|GA113_HUMAN	80	4	25	1.1	20	666	5	1	4	0	11	15	206	210	PPTAY	PPVAY	1	1	13.9
peptide1607	sp|Q902F9|EN113_HUMAN	66.667	4	55	0.48	11	699	6	2	6	0	2	7	287	292	INPAVD	VSPAVD	1	1	14.2
peptide1608	sp|P62684|GA113_HUMAN	60	3	38	0.32	13	666	5	2	4	0	8	12	81	85	VWMNW	VWNDW	1	1	14.6
peptide1610	sp|P63132|PO113_HUMAN	41.667	5	63	2.6	19	956	12	7	8	0	7	18	611	622	DVSEELIQDITQ	DVTWKQAKDIVQ	1	1	13.1
peptide1613	sp|Q902F9|EN113_HUMAN	66.667	4	46	0.76	13	699	6	2	4	0	8	13	300	305	DLHAHK	DKHKHK	1	1	13.9
peptide1615	sp|Q902F9|EN113_HUMAN	83.333	5	33	0.18	18	699	6	1	5	0	13	18	224	229	GKPLPK	GKPCPK	1	1	15.4
peptide1619	sp|P63132|PO113_HUMAN	50	5	42	3.7	24	956	10	5	6	0	8	17	179	188	AGNPVGDKLN	ALQPVRDKFS	1	1	13.1
peptide1621	sp|Q902F9|EN113_HUMAN	50	4	55	0.61	31	699	8	4	6	0	22	29	220	227	YQPCGVPC	FRPKGKPC	1	1	15.4
peptide1621	sp|Q902F9|EN113_HUMAN	44.444	4	55	3.5	31	699	9	5	6	0	11	19	272	280	YYNPEGQCE	YHNCSGQTQ	1	1	13.5
peptide1621	sp|P63132|PO113_HUMAN	36.842	7	55	0.8	31	956	19	9	7	1	13	28	640	658	NPEGQCE---WHYQPCGVP	NPRGLCPNALWQMDVTHVP	1	1	15
peptide1621	sp|P63132|PO113_HUMAN	66.667	4	55	1.6	31	956	6	2	5	0	12	17	737	742	YNPEGQ	YNSQGQ	1	1	14.2
peptide1621	sp|P62684|GA113_HUMAN	25	7	90	4.4	31	666	28	21	10	0	2	29	579	606	PSICPLFCDYYNPEGQCEWHYQPCGVPC	PDLCPRCKKGKHWASQCRSKFDKNGQPL	1	1	13.1
peptide1621	sp|P62684|GA113_HUMAN	66.667	4	90	7.2	31	666	6	2	4	0	3	8	435	440	SICPLF	STCPSF	1	1	12.7
peptide1623	sp|P63132|PO113_HUMAN	31.579	6	58	1.5	33	956	19	13	12	0	1	19	527	545	DNENVVNEYSSELEKHQLY	DVETALIKYSMDDQLNQLF	1	1	14.6
peptide1623	sp|Q902F9|EN113_HUMAN	26.667	4	45	3.6	33	699	15	11	11	0	17	31	124	138	QLYIDETVNSNIPTN	EIYVNDSVWVPGPTD	1	1	13.5
peptide1634	sp|P63132|PO113_HUMAN	50	4	47	0.3	17	956	8	4	6	0	8	15	275	282	VDWIHPDL	INWIRPTL	1	1	15
peptide1645	sp|P63132|PO113_HUMAN	55.556	5	41	0.041	22	956	9	4	6	0	7	15	165	173	MLNPPNFCE	MLNSPTICQ	1	1	17.7
peptide1645	sp|P63132|PO113_HUMAN	50	3	41	1.8	22	956	6	3	4	0	9	14	711	716	NPPNFC	NGPGYC	1	1	13.9
peptide1652	sp|P63121|VP113_HUMAN	31.25	5	37	0.13	43	156	16	11	10	0	3	18	71	86	IGPDGHKEVTKEVVTS	LGPDNQESTVQPMITS	1	1	17.7
peptide1652	sp|P62684|GA113_HUMAN	50	5	23	5.2	43	666	10	5	6	0	24	33	46	55	CPEAMDLGTL	CPWFPEQGTL	1	1	13.5
peptide1655	sp|Q902F9|EN113_HUMAN	30.769	4	68	1.7	19	699	13	9	10	0	7	19	582	594	QEDAPSVDIANIR	REDNLTLDISKLK	1	1	13.5
peptide1659	sp|P62684|GA113_HUMAN	66.667	4	80	0.69	10	666	6	2	6	0	3	8	638	643	RPPMSQ	QPPLSQ	1	1	13.9
peptide1659	sp|P62684|GA113_HUMAN	50	4	80	2.4	10	666	8	4	5	0	3	10	299	306	RPPMSQAR	EPPTVEAR	1	1	12.7
peptide1661	sp|Q902F9|EN113_HUMAN	66.667	4	19	2.6	32	699	6	2	4	0	25	30	300	305	DLHAHK	DKHKHK	1	1	13.9
peptide1664	sp|P63121|VP113_HUMAN	62.5	5	80	0.4	10	156	8	3	6	0	2	9	101	108	GVETTKPS	GVEITMPA	1	1	14.2
peptide1666	sp|P62684|GA113_HUMAN	55.556	5	64	1.8	14	666	9	4	7	0	4	12	490	498	SAVISLEGK	SAIKPLKGK	1	1	13.1
peptide1670	sp|P63132|PO113_HUMAN	40	4	77	1.2	13	956	10	6	4	0	4	13	943	952	NGATHQVTCR	NGGKSPYACR	1	1	13.5
peptide1679	sp|P62684|GA113_HUMAN	50	4	53	9.5	15	666	8	4	6	0	1	8	33	40	QNLEPLFE	KNLIKLFQ	1	1	11.5
peptide1680	sp|P61574|RE113_HUMAN	66.667	6	23	0.025	39	105	9	3	7	0	31	39	85	93	SMVVFGCPN	SMVSYGVPN	1	1	19.6
peptide1680	sp|P63132|PO113_HUMAN	66.667	4	15	0.15	39	956	6	2	4	0	3	8	35	40	WVEHWP	WVNQWP	1	1	17.3
peptide1680	sp|P63121|VP113_HUMAN	30	3	26	0.35	39	156	10	7	8	0	1	10	37	46	DTWVEHWPEE	NQWPKNWPKQ	1	1	16.5
peptide1682	sp|Q902F9|EN113_HUMAN	44.444	4	90	1.1	10	699	9	5	6	0	1	9	378	386	PFQNQQRPP	PLQSCVKPP	1	1	13.5
peptide1687	sp|P62684|GA113_HUMAN	57.143	4	33	1.1	21	666	7	3	5	0	12	18	514	520	DGTGGCI	DGMGGAM	1	1	14.2
peptide1687	sp|P63132|PO113_HUMAN	42.857	3	33	2.5	21	956	7	4	5	0	5	11	619	625	DVIYHTT	DIVQHCT	1	1	13.5
peptide1687	sp|P63121|VP113_HUMAN	26.316	5	90	9.6	21	156	19	14	8	0	3	21	126	144	PGDVIYHTTDGTGGCISAR	PGKGLGKNEDGIKVPVEAK	1	1	11.9
peptide1689	sp|P63132|PO113_HUMAN	40	4	100	8.5	10	956	10	6	5	0	1	10	856	865	FYHPEKEDGK	FYNEPIGDAK	1	1	11.5
peptide1699	sp|P62684|GA113_HUMAN	31.25	5	46	0.27	35	666	16	11	9	0	13	28	100	115	DAYMVAQNPGEWMLSC	DSVSVSDAPGSCIIDC	1	1	16.5
peptide1699	sp|P63132|PO113_HUMAN	33.333	4	69	1.4	35	956	12	8	5	0	20	31	416	427	NPGEWMLSCQNL	NSGAWQIGLANF	1	1	14.6
peptide1699	sp|P63132|PO113_HUMAN	41.667	5	69	5.8	35	956	12	7	7	0	8	19	152	163	PATLFDAYMVAQ	PATRFQWKVLPQ	1	1	13.1
peptide1699	sp|Q902F9|EN113_HUMAN	25.926	7	77	4.2	35	699	27	20	12	0	4	30	152	178	INLFPATLFDAYMVAQNPGEWMLSCQN	INISIGYRYPPICLGRAPGCLMPAVQN	1	1	13.5
peptide1699	sp|Q902F9|EN113_HUMAN	57.143	4	77	4.2	35	699	7	3	5	0	4	10	605	611	INLFPAT	LNLVPGT	1	1	13.5
peptide1703	sp|P62684|GA113_HUMAN	46.154	6	54	5	24	666	13	7	7	0	8	20	605	617	PLSLPVTLGQPAS	PLSGNEQRGQPQA	1	1	12.7
peptide1709	sp|P63132|PO113_HUMAN	44.444	4	47	1.1	19	956	9	5	6	0	10	18	476	484	AVYVAVEER	AAYTGLKER	1	1	13.9
peptide1714	sp|P63132|PO113_HUMAN	42.857	3	64	4.1	11	956	7	4	4	0	1	7	710	716	DEGYTFC	DNGPGYC	1	1	12.3
peptide1716	sp|P62684|GA113_HUMAN	41.667	5	86	0.62	14	666	12	7	7	0	3	14	437	448	CPSTPIILVGTK	CPSFNTVRQGSK	1	1	14.2
peptide1717	sp|Q902F9|EN113_HUMAN	26.667	4	65	1.3	23	699	15	11	8	0	5	19	567	581	ETMNKWNTFYQYLQS	ESEHHWDMVRCHLQG	1	1	14.2
peptide1717	sp|P63132|PO113_HUMAN	31.25	5	74	2.2	23	956	16	11	8	0	4	19	310	325	PETMNKWNTFYQYLQS	PETTKEIKLVEEKIQS	1	1	13.5
peptide1717	sp|P63132|PO113_HUMAN	38.889	7	74	5.3	23	956	18	10	8	1	4	20	152	169	PETMNKWNTFYQ-YLQSP	PATRFQWKVLPQGMLNSP	1	1	12.7
peptide1720	sp|P63132|PO113_HUMAN	55.556	5	41	0.041	22	956	9	4	6	0	7	15	165	173	MLNPPNFCE	MLNSPTICQ	1	1	17.7
peptide1720	sp|P63132|PO113_HUMAN	50	3	41	1.8	22	956	6	3	4	0	9	14	711	716	NPPNFC	NGPGYC	1	1	13.9
peptide1725	sp|P63132|PO113_HUMAN	55.556	5	64	0.81	14	956	9	4	6	0	6	14	14	22	GAAKEEPKR	GAATVEPPK	1	1	13.9
peptide1725	sp|P62684|GA113_HUMAN	55.556	5	64	3.7	14	666	9	4	6	0	4	12	292	300	AEGAAKEEP	GEGAQEGEP	1	1	12.3
peptide1728	sp|P63132|PO113_HUMAN	36.842	7	90	0.43	21	956	19	12	9	0	2	20	715	733	YCGLPGEYWLGNDKISQLT	YCSKAFQKFLSQWKISHTT	1	1	15
peptide1729	sp|P62684|GA113_HUMAN	57.143	4	58	0.56	12	666	7	3	6	0	4	10	283	289	PFTLEIL	PVTLELM	1	1	14.2
peptide1733	sp|P62684|GA113_HUMAN	40	6	100	1.6	15	666	15	9	7	0	1	15	106	120	DVPDLTLIDLPGITR	DAPGSCIIDCNEKTR	1	1	13.5
peptide1740	sp|P62684|GA113_HUMAN	100	5	24	1.1	21	666	5	0	5	0	1	5	191	195	VTLQP	VTLQP	1	1	14.2
peptide1747	sp|Q902F9|EN113_HUMAN	100	3	25	9.6	12	699	3	0	3	0	9	11	411	413	LTC	LTC	1	1	11.5
peptide1753	sp|P62684|GA113_HUMAN	40	4	80	2.3	15	666	10	6	7	0	4	13	181	190	SAPMPEPQAP	TSPLPAGQVP	1	1	13.1
peptide1753	sp|P62684|GA113_HUMAN	62.5	5	80	6.6	15	666	8	3	5	0	8	15	242	249	PEPQAPGR	PYPQPPTR	1	1	11.9
peptide1753	sp|P62684|GA113_HUMAN	50	4	80	9.4	15	666	8	4	6	0	6	13	235	242	PMPEPQAP	PAPQGRAP	1	1	11.5
peptide1753	sp|P63132|PO113_HUMAN	50	5	67	2.7	15	956	10	5	6	0	3	12	868	877	TSAPMPEPQA	TSAETETPQS	1	1	12.7
peptide1754	sp|P63132|PO113_HUMAN	54.545	6	92	0.92	12	956	11	5	6	0	2	12	104	114	PPASSPAPAPK	PGLPSPAMIPK	1	1	13.5
peptide1756	sp|P62684|GA113_HUMAN	100	5	36	0.32	14	666	5	0	5	0	3	7	486	490	PECQS	PECQS	1	1	14.6
peptide1756	sp|P63132|PO113_HUMAN	27.273	3	79	4.6	14	956	11	8	6	0	1	11	150	160	KKPECQSDWQC	KEPATRFQWKV	1	1	12.3
peptide1763	sp|P63132|PO113_HUMAN	55.556	5	64	1.4	14	956	9	4	7	0	2	10	263	271	ENLNDDEKL	KTLNDFQKL	1	1	13.5
peptide1765	sp|P62684|GA113_HUMAN	66.667	6	90	0.37	10	666	9	3	7	0	2	10	658	666	PPVQAAYQK	PPPQAAVQQ	1	1	14.2
peptide1765	sp|P62684|GA113_HUMAN	50	4	90	1.5	10	666	8	4	5	0	2	9	214	221	PPVQAAYQ	PPAELQYQ	1	1	13.1
peptide1768	sp|Q902F9|EN113_HUMAN	46.154	6	38	1.1	34	699	13	7	7	0	14	26	401	413	QVLTCSLETGLTC	QTITCENCRLLTC	1	1	15
peptide1768	sp|P63132|PO113_HUMAN	42.857	3	21	5.5	34	956	7	4	7	0	11	17	824	830	QVGQVLT	EIGKVIT	1	1	13.1
peptide1769	sp|P63132|PO113_HUMAN	66.667	4	50	2.6	12	956	6	2	5	0	6	11	355	360	NEDIVE	NTDLVE	1	1	12.7
peptide1777	sp|Q902F9|EN113_HUMAN	26.087	6	83	0.71	24	699	23	14	13	1	4	23	541	563	LNMQHQ---ECGSPCTDTCSNPQ	MSLEHRFQLQCDWNTSDFCITPQ	1	1	14.6
peptide1777	sp|P63132|PO113_HUMAN	44.444	4	38	7.5	24	956	9	5	6	0	4	12	630	638	LNMQHQECG	LHLPTQEAG	1	1	12.3
peptide1779	sp|P61574|RE113_HUMAN	45.455	5	46	0.38	24	105	11	6	7	0	3	13	86	96	MEQYGTPNNID	MVSYGVPNSSE	1	1	15.4
peptide1779	sp|P62684|GA113_HUMAN	80	4	21	3.9	24	666	5	1	4	0	5	9	227	231	QYGTP	QYGYP	1	1	13.1
peptide1780	sp|Q902F9|EN113_HUMAN	42.857	3	41	4.4	17	699	7	4	5	0	3	9	226	232	PKPDDLP	PCPKEIP	1	1	12.7
peptide1785	sp|Q902F9|EN113_HUMAN	57.143	4	78	1.7	9	699	7	3	4	0	1	7	139	145	DPCTANP	DCCPAKP	1	1	12.7
peptide1798	sp|Q902F9|EN113_HUMAN	83.333	5	27	1.3	22	699	6	1	6	0	1	6	373	378	SSLSVP	SSLTVP	1	1	13.9
peptide1810	sp|P63132|PO113_HUMAN	50	4	44	1.1	18	956	8	4	5	0	9	16	26	33	LAWYQQKP	LTWKTEKP	1	1	13.9
peptide1822	sp|P62684|GA113_HUMAN	50	4	80	2.9	10	666	8	4	5	0	1	8	298	305	AEPAKIEA	GEPPTVEA	1	1	12.3
peptide1826	sp|P63132|PO113_HUMAN	28.571	4	47	6.4	30	956	14	10	9	0	13	26	299	312	DNDIMLIKLSSPAT	DSDLNSKRMLTPET	1	1	12.7
peptide1827	sp|P63132|PO113_HUMAN	55.556	5	100	0.12	9	956	9	4	6	0	1	9	170	178	TSCLLFMGR	TICQTFVGR	1	1	15.4
peptide1828	sp|P62684|GA113_HUMAN	50	4	40	0.8	20	666	8	4	5	0	4	11	630	637	VPDTFEGH	VPQGFQGQ	1	1	14.2
peptide1828	sp|P63132|PO113_HUMAN	33.333	4	60	5.1	20	956	12	8	6	0	1	12	665	676	FLHVPDTFEGHF	YVHVTVDTYSHF	1	1	12.7
peptide1831	sp|P62684|GA113_HUMAN	83.333	5	40	0.45	15	666	6	1	5	0	9	14	293	298	EGAQNG	EGAQEG	1	1	14.6
peptide1831	sp|P63132|PO113_HUMAN	37.5	3	53	2.9	15	956	8	5	4	0	7	14	677	684	LWEGAQNG	IWATCQTG	1	1	12.7
peptide1831	sp|Q902F9|EN113_HUMAN	50	4	53	3.2	15	699	8	4	4	0	6	13	171	178	CLWEGAQN	CLMPAVQN	1	1	12.7
peptide1835	sp|Q902F9|EN113_HUMAN	50	5	91	0.74	11	699	10	5	7	0	1	10	520	529	EKLEATINEL	QKLANQINDL	1	1	13.9
peptide1836	sp|Q902F9|EN113_HUMAN	33.333	3	39	0.35	23	699	9	6	6	0	14	22	377	385	IPVDGCICP	VPLQSCVKP	1	1	15.4
peptide1839	sp|Q902F9|EN113_HUMAN	83.333	5	46	1.1	13	699	6	1	6	0	1	6	373	378	SSLSVP	SSLTVP	1	1	13.5
peptide1843	sp|P62684|GA113_HUMAN	80	4	26	1.4	19	666	5	1	5	0	13	17	630	634	LPQGF	VPQGF	1	1	13.9
peptide1843	sp|P63132|PO113_HUMAN	37.5	3	42	3.7	19	956	8	5	6	0	1	8	67	74	SPYLYPLY	SPWNSPVF	1	1	12.7
peptide1845	sp|P63132|PO113_HUMAN	55.556	5	56	0.031	16	956	9	4	6	0	1	9	165	173	MLNPPNFCE	MLNSPTICQ	1	1	17.3
peptide1845	sp|P63132|PO113_HUMAN	50	3	56	1.4	16	956	6	3	4	0	3	8	711	716	NPPNFC	NGPGYC	1	1	13.5
peptide1846	sp|P63132|PO113_HUMAN	66.667	4	50	0.69	12	956	6	2	4	0	6	11	936	941	CSDDHC	CSLDDC	1	1	13.9
peptide1847	sp|Q902F9|EN113_HUMAN	42.105	8	69	0.55	36	699	19	9	12	1	1	19	370	386	DGNASGTTLLEALDCILPP	DLNSSLTVPLQS--CVKPP	1	1	15.8
peptide1847	sp|Q902F9|EN113_HUMAN	66.667	4	69	4.3	36	699	6	2	4	0	21	26	221	226	RPTDKP	RPKGKP	1	1	13.5
peptide1847	sp|P63132|PO113_HUMAN	36.364	4	31	5	36	956	11	7	6	0	25	35	181	191	KPLRLPLQDVY	QPVRDKFSDCY	1	1	13.5
peptide1852	sp|P63132|PO113_HUMAN	42.857	3	64	1.6	11	956	7	4	4	0	1	7	60	66	AHVVPCF	GHIEPSF	1	1	13.1
peptide1853	sp|P62684|GA113_HUMAN	57.143	4	41	1.2	17	666	7	3	6	0	11	17	361	367	TQFNQYK	SQFLQFK	1	1	13.9
peptide1855	sp|P62684|GA113_HUMAN	66.667	4	46	5.2	13	666	6	2	5	0	4	9	296	301	KEGIPP	QEGEPP	1	1	11.9
peptide1857	sp|P63132|PO113_HUMAN	40	6	42	1.1	36	956	15	9	9	0	21	35	562	576	TCVVAHEALPNRVTE	THIRAHTNLPGPLTK	1	1	15
peptide1858	sp|P63132|PO113_HUMAN	44.444	4	90	3.2	10	956	9	5	6	0	2	10	742	750	QALKDTANR	QAIVERTNR	1	1	12.3
peptide1863	sp|Q902F9|EN113_HUMAN	50	4	89	0.12	9	699	8	4	7	0	2	9	532	539	TVVYQGER	TVIWMGDR	1	1	15
peptide1864	sp|P62684|GA113_HUMAN	33.333	7	100	0.15	21	666	21	14	13	0	1	21	473	493	KMLEEIMKYEASILTHDSSIR	KVIVELMAYENANPECQSAIK	1	1	16.2
peptide1865	sp|P62684|GA113_HUMAN	33.333	5	38	3	39	666	15	10	8	0	2	16	569	583	VQAFQYTDEHGEVCP	IQATTTGREPPDLCP	1	1	14.2
peptide1874	sp|Q902F9|EN113_HUMAN	42.857	3	58	1.3	12	699	7	4	5	0	6	12	625	631	NTIPWYR	NTVTWVK	1	1	13.5
peptide1876	sp|P63132|PO113_HUMAN	50	5	63	2.5	16	956	10	5	6	0	4	13	632	641	LPSFEVIVEP	LPTQEAGVNP	1	1	13.1
peptide1876	sp|Q902F9|EN113_HUMAN	20	3	94	5.5	16	699	15	12	9	0	2	16	387	401	YVLPSFEVIVEPTEK	YMLVVGNIVIKPDSQ	1	1	12.3
peptide1876	sp|Q902F9|EN113_HUMAN	45.455	5	94	8.2	16	699	11	6	6	0	4	14	39	49	LPSFEVIVEPT	LPSTKKAEPPT	1	1	11.9
peptide1880	sp|Q902F9|EN113_HUMAN	44.444	4	64	2.5	14	699	9	5	6	0	5	13	378	386	PFQNQQRPP	PLQSCVKPP	1	1	12.7
peptide1892	sp|P63132|PO113_HUMAN	50	3	47	0.42	17	956	6	3	5	0	12	17	274	279	DVHWTR	DINWIR	1	1	14.6
peptide1892	sp|P63132|PO113_HUMAN	50	4	47	0.72	17	956	8	4	5	0	10	17	609	616	KIDVHWTR	KFDVTWKQ	1	1	14.2
peptide1892	sp|P62684|GA113_HUMAN	42.857	3	41	0.56	17	666	7	4	6	0	2	8	208	214	LAYDFYP	VAYQYWP	1	1	14.6
peptide1899	sp|P62684|GA113_HUMAN	30.769	4	52	8.5	25	666	13	9	9	0	6	18	169	181	QVLLPSKDVMQGT	ELMGPSESKPRGT	1	1	12.3
peptide1900	sp|P63121|VP113_HUMAN	42.857	6	67	3.8	18	156	14	6	9	1	7	18	104	117	VTVPA--YFNDSQR	ITMPAPLYSPTSQK	1	1	12.7
peptide1906	sp|P63132|PO113_HUMAN	50	3	50	0.81	12	956	6	3	5	0	4	9	636	641	EGGIDP	EAGVNP	1	1	13.9
peptide1908	sp|Q902F9|EN113_HUMAN	45.455	5	85	1.9	13	699	11	6	7	0	3	13	181	191	VSTPTLVEVSR	VEVPTVSPISR	1	1	13.1
peptide1909	sp|P62684|GA113_HUMAN	57.143	4	37	4.1	19	666	7	3	5	0	7	13	428	434	EKVLDSG	EKIQDPG	1	1	12.7
peptide1910	sp|Q902F9|EN113_HUMAN	55.556	5	90	0.036	10	699	9	4	6	0	2	10	342	350	LDFVSHHVR	LTVASHHIR	1	1	16.5
peptide1911	sp|P62684|GA113_HUMAN	100	5	36	0.059	14	666	5	0	5	0	7	11	434	438	GSTCP	GSTCP	1	1	16.5
peptide1913	sp|Q902F9|EN113_HUMAN	66.667	4	55	0.58	11	699	6	2	6	0	3	8	33	38	SQEQMQ	SEEQMK	1	1	13.9
peptide1913	sp|P61574|RE113_HUMAN	66.667	4	55	3.9	11	105	6	2	6	0	3	8	33	38	SQEQMQ	SEEQMK	1	1	12.3
peptide1934	sp|P62684|GA113_HUMAN	57.143	4	47	0.82	15	666	7	3	5	0	6	12	128	134	DQLHLEY	ESLHCEY	1	1	13.9
peptide1939	sp|Q902F9|EN113_HUMAN	66.667	4	30	4.5	20	699	6	2	4	0	1	6	277	282	GDTFSC	GQTQSC	1	1	12.7
peptide1946	sp|P63132|PO113_HUMAN	66.667	4	46	0.38	13	956	6	2	6	0	6	11	935	940	SCSLDE	ACSLDD	1	1	14.6
peptide1947	sp|P62684|GA113_HUMAN	60	6	77	0.032	13	666	10	4	9	0	4	13	53	62	GTLDLEEFLR	GTLDLKDWKR	1	1	17.3
peptide1949	sp|Q902F9|EN113_HUMAN	80	4	42	4.4	12	699	5	1	4	0	4	8	142	146	PPKPE	PAKPE	1	1	12.3
peptide1949	sp|P63132|PO113_HUMAN	83.333	5	50	4.5	12	956	6	1	5	0	4	9	20	25	PPKPEP	PPKPIP	1	1	12.3
peptide1951	sp|Q902F9|EN113_HUMAN	66.667	4	22	0.83	27	699	6	2	5	0	21	26	45	50	SEPGTW	AEPPTW	1	1	14.6
peptide1951	sp|P61574|RE113_HUMAN	66.667	4	22	1.2	27	105	6	2	5	0	21	26	45	50	SEPGTW	AEPPTW	1	1	14.2
peptide1955	sp|P62684|GA113_HUMAN	30.769	4	52	8.5	25	666	13	9	9	0	6	18	169	181	QVLLPSKDVMQGT	ELMGPSESKPRGT	1	1	12.3
peptide1956	sp|Q902F9|EN113_HUMAN	57.143	4	47	0.098	15	699	7	3	7	0	3	9	124	130	DVYVNDA	EIYVNDS	1	1	15.8
peptide1956	sp|P63132|PO113_HUMAN	80	4	33	0.85	15	956	5	1	4	0	10	14	342	346	FGTAH	FATAH	1	1	13.9
peptide1957	sp|P63132|PO113_HUMAN	45.455	5	73	1.3	15	956	11	6	5	0	3	13	926	936	GDKLPECEAVC	GDTNPREYAAC	1	1	13.5
peptide1963	sp|P62684|GA113_HUMAN	66.667	4	33	0.2	18	666	6	2	6	0	7	12	207	212	PVSYQH	PVAYQY	1	1	15.4
peptide1968	sp|P63132|PO113_HUMAN	66.667	4	32	0.69	19	956	6	2	4	0	1	6	640	645	NPSGHC	NPRGLC	1	1	14.2
peptide1968	sp|P62684|GA113_HUMAN	50	3	79	2.4	19	666	6	3	5	0	4	9	109	114	GHCLVD	GSCIID	1	1	13.1
peptide1968	sp|P62684|GA113_HUMAN	44.444	4	79	5.9	19	666	9	5	4	0	10	18	651	659	LPGLEGCYP	LPQYNNCPP	1	1	12.3
peptide1968	sp|Q902F9|EN113_HUMAN	40	4	53	2.4	19	699	10	6	7	0	1	10	446	455	NPSGHCLVDL	SPSVHILTEV	1	1	13.1
peptide1969	sp|Q902F9|EN113_HUMAN	36.364	4	61	0.21	18	699	11	7	10	0	4	14	69	79	MTQSPDSLAVS	VTQTPESMLLA	1	1	15.4
peptide1969	sp|P61574|RE113_HUMAN	36.364	4	61	0.89	18	105	11	7	10	0	4	14	69	79	MTQSPDSLAVS	VTQTPESMLLA	1	1	14.2
peptide1971	sp|P63132|PO113_HUMAN	55.556	5	72	0.054	25	956	9	4	6	0	10	18	165	173	MLNPPNFCE	MLNSPTICQ	1	1	17.7
peptide1971	sp|P63132|PO113_HUMAN	50	3	72	2.2	25	956	6	3	4	0	12	17	711	716	NPPNFC	NGPGYC	1	1	13.5
peptide1971	sp|P63132|PO113_HUMAN	31.25	5	72	2.7	25	956	16	11	8	0	1	16	645	660	CPVTYGQCLMLNPPNF	CPNALWQMDVTHVPSF	1	1	13.5
peptide1976	sp|P63132|PO113_HUMAN	60	6	37	0.83	27	956	10	4	7	0	17	26	335	344	APLSLLVSYT	APLRLLIFAT	1	1	14.6
peptide1977	sp|Q902F9|EN113_HUMAN	66.667	4	22	2	27	699	6	2	4	0	22	27	300	305	DLHAHK	DKHKHK	1	1	13.9
peptide1979	sp|Q902F9|EN113_HUMAN	66.667	4	50	0.7	12	699	6	2	4	0	7	12	300	305	DLHAHK	DKHKHK	1	1	13.9
peptide1985	sp|P62684|GA113_HUMAN	71.429	5	64	0.5	11	666	7	2	5	0	5	11	438	444	PGFPTVR	PSFNTVR	1	1	14.2
peptide1996	sp|Q902F9|EN113_HUMAN	66.667	4	75	0.9	8	699	6	2	4	0	1	6	221	226	RPSGVP	RPKGKP	1	1	13.5
peptide2006	sp|P62684|GA113_HUMAN	57.143	4	35	4.8	20	666	7	3	5	0	7	13	428	434	EKVLDSG	EKIQDPG	1	1	12.7
peptide2009	sp|P63132|PO113_HUMAN	26.667	4	68	0.3	22	956	15	11	8	0	1	15	848	862	WLPAEYEDGFSLPYG	WMPTRHLKFYNEPIG	1	1	15.4
peptide2009	sp|P62684|GA113_HUMAN	40.909	9	91	3.8	22	666	22	10	12	2	1	20	213	233	WLPAE--YEDGFSLPYGWTPGV	WPPAELQYQPPPESQYGY-PGM	1	1	13.1
peptide2019	sp|Q902F9|EN113_HUMAN	50	3	33	8.6	18	699	6	3	5	0	9	14	23	28	LQHQMD	LTHKMN	1	1	11.9
peptide2024	sp|Q902F9|EN113_HUMAN	62.5	5	67	0.18	12	699	8	3	6	0	5	12	107	114	VTFPDIIR	VPFPPLIR	1	1	15
peptide2025	sp|P63132|PO113_HUMAN	42.857	6	39	0.16	41	956	14	8	11	0	13	26	222	235	NWGLSVYADKPETT	NAGLAIASDKIQTS	1	1	17.3
peptide2025	sp|P63132|PO113_HUMAN	100	6	39	0.17	41	956	6	0	6	0	23	28	310	315	PETTKE	PETTKE	1	1	17.3
peptide2025	sp|P62684|GA113_HUMAN	31.25	5	39	4.2	41	666	16	11	9	0	13	28	84	99	NWGLSVYADKPETTKE	DWAIIKAALEPFQTEE	1	1	13.9
peptide2039	sp|P62684|GA113_HUMAN	57.143	4	39	0.14	18	666	7	3	5	0	6	12	422	428	MCLAKWE	ICLRAWE	1	1	15.8
peptide2041	sp|P63121|VP113_HUMAN	45.455	5	44	1.1	25	156	11	6	8	0	13	23	15	25	VVQCSREEGLV	IIQGKQFEGLV	1	1	14.2
peptide2041	sp|Q902F9|EN113_HUMAN	38.889	7	68	1.8	25	699	18	8	10	1	8	22	569	586	EHLGQVVQC---SREEGL	EHHWDMVRCHLQGREDNL	1	1	13.9
peptide2041	sp|Q902F9|EN113_HUMAN	30.769	4	68	5.1	25	699	13	9	5	0	12	24	401	413	QVVQCSREEGLVC	QTITCENCRLLTC	1	1	12.7
peptide2047	sp|P63132|PO113_HUMAN	27.778	5	100	0.15	18	956	18	13	10	0	1	18	60	77	GHVFEESQVAGTPMFVVK	GHIEPSFSPWNSPVFVIQ	1	1	15.8
peptide2053	sp|P63121|VP113_HUMAN	71.429	5	58	2.3	12	156	7	2	6	0	1	7	85	91	TSIFINL	TSIPLNL	1	1	12.7
peptide2062	sp|P62684|GA113_HUMAN	50	4	67	1.3	12	666	8	4	7	0	1	8	8	15	VCSQYAAY	IKSKYASY	1	1	13.5
peptide2066	sp|P63132|PO113_HUMAN	35.714	5	67	1.3	21	956	14	9	9	0	8	21	873	886	QTPQHPSFLFQDKR	ETPQSSTVDSQDEQ	1	1	13.9
peptide2070	sp|P62684|GA113_HUMAN	42.857	6	88	0.22	16	666	14	8	6	0	3	16	237	250	PLGEVFYPGPECER	PQGRAPYPQPPTRR	1	1	15.4
peptide2070	sp|P62684|GA113_HUMAN	66.667	4	88	3.5	16	666	6	2	5	0	3	8	640	645	PLGEVF	PLSQVF	1	1	12.7
peptide2071	sp|Q902F9|EN113_HUMAN	57.143	4	47	0.43	15	699	7	3	6	0	8	14	411	417	LLCLDNT	LTCIDST	1	1	14.6
peptide2073	sp|P62684|GA113_HUMAN	57.143	4	64	2.8	11	666	7	3	5	0	3	9	428	434	EKVLDSG	EKIQDPG	1	1	12.7
peptide2075	sp|P63132|PO113_HUMAN	50	5	91	1.6	11	956	10	5	7	0	1	10	838	847	LSPIYNLVPV	VSPGENQLPV	1	1	13.1
peptide2078	sp|Q902F9|EN113_HUMAN	50	4	57	0.68	14	699	8	4	4	0	5	12	103	110	YWLGCPAP	YWAYVPFP	1	1	14.2
peptide2083	sp|P63132|PO113_HUMAN	54.545	6	69	0.22	16	956	11	5	7	0	3	13	15	25	SAKPAPPKPEP	AATVEPPKPIP	1	1	15.4
peptide2083	sp|Q902F9|EN113_HUMAN	80	4	31	4.3	16	699	5	1	4	0	8	12	142	146	PPKPE	PAKPE	1	1	12.3
peptide2089	sp|Q902F9|EN113_HUMAN	57.143	4	33	2.3	21	699	7	3	6	0	13	19	634	640	GNTELIN	GSTTIIN	1	1	13.5
peptide2091	sp|P63132|PO113_HUMAN	55.556	5	72	0.054	25	956	9	4	6	0	10	18	165	173	MLNPPNFCE	MLNSPTICQ	1	1	17.7
peptide2091	sp|P63132|PO113_HUMAN	50	3	72	2.2	25	956	6	3	4	0	12	17	711	716	NPPNFC	NGPGYC	1	1	13.5
peptide2091	sp|P63132|PO113_HUMAN	31.25	5	72	2.7	25	956	16	11	8	0	1	16	645	660	CPVTYGQCLMLNPPNF	CPNALWQMDVTHVPSF	1	1	13.5
peptide2095	sp|P63132|PO113_HUMAN	31.579	6	86	4.5	22	956	19	13	6	0	4	22	72	90	PVLCKDPVQEAWAEDVDLR	PVFVIQKKSGKWRMLTDLR	1	1	12.7
peptide2096	sp|P63132|PO113_HUMAN	31.579	6	95	0.31	20	956	19	13	10	0	1	19	762	780	GGETSEMYLIQPDSSVKPY	GGDSKECTTPQMQLNLAPY	1	1	15.4
peptide2100	sp|P63132|PO113_HUMAN	50	3	75	0.26	8	956	6	3	5	0	1	6	187	192	FKDCHL	FSDCYI	1	1	14.6
peptide2105	sp|Q902F9|EN113_HUMAN	55.556	5	39	0.43	23	699	9	4	6	0	9	17	186	194	VAPTETFTY	VSPISRFTY	1	1	15
peptide2105	sp|P63132|PO113_HUMAN	50	3	26	2.8	23	956	6	3	5	0	18	23	38	43	EWTVPK	QWPLPK	1	1	13.5
peptide2108	sp|P62684|GA113_HUMAN	66.667	4	46	0.91	13	666	6	2	5	0	6	11	602	607	NGSPIS	NGQPLS	1	1	13.9
peptide2129	sp|P62684|GA113_HUMAN	50	4	47	3.3	17	666	8	4	5	0	4	11	558	565	NVPMKNNQ	NCPVLNKQ	1	1	12.7
peptide2138	sp|Q902F9|EN113_HUMAN	36.364	4	38	2.2	29	699	11	7	7	0	11	21	389	399	FLVGGASLKPE	LVVGNIVIKPD	1	1	13.9
peptide2140	sp|Q902F9|EN113_HUMAN	66.667	4	35	1.7	17	699	6	2	4	0	6	11	262	267	FIFWAP	LIDWAP	1	1	13.5
peptide2142	sp|Q902F9|EN113_HUMAN	22.222	4	72	7.1	25	699	18	14	9	0	4	21	184	201	PTYGDLNHLVSATMSGVT	PTVSPISRFTYHMVSGMS	1	1	12.3
peptide2143	sp|P63132|PO113_HUMAN	55.556	5	56	0.031	16	956	9	4	6	0	1	9	165	173	MLNPPNFCE	MLNSPTICQ	1	1	17.3
peptide2143	sp|P63132|PO113_HUMAN	50	3	56	1.4	16	956	6	3	4	0	3	8	711	716	NPPNFC	NGPGYC	1	1	13.5
peptide2147	sp|Q902F9|EN113_HUMAN	41.667	5	57	1.4	21	699	12	7	7	0	1	12	253	264	VLSPEEFMVLLD	ILQNNEFGTLID	1	1	13.9
peptide2149	sp|P63132|PO113_HUMAN	38.462	5	72	0.086	18	956	13	8	8	0	4	16	616	628	EAQAMQHQCTCCQ	QAKDIVQHCTQCQ	1	1	16.5
peptide2150	sp|P63132|PO113_HUMAN	80	4	50	0.09	10	956	5	1	5	0	1	5	936	940	CSMDD	CSLDD	1	1	15.4
peptide2158	sp|P63132|PO113_HUMAN	66.667	4	67	0.53	9	956	6	2	4	0	3	8	936	941	CSDDHC	CSLDDC	1	1	13.9
peptide2162	sp|P62684|GA113_HUMAN	45.455	5	79	4.3	14	666	11	6	7	0	4	14	296	306	EEAEKPEREAK	QEGEPPTVEAR	1	1	12.3
peptide2167	sp|Q902F9|EN113_HUMAN	50	4	100	2.1	8	699	8	4	6	0	1	8	184	191	PTLVEVSR	PTVSPISR	1	1	12.7
peptide2168	sp|P63132|PO113_HUMAN	36.364	4	55	1.8	20	956	11	7	7	0	9	19	191	201	YLIQEGEEITC	YIIHYIDDILC	1	1	13.5
peptide2170	sp|Q902F9|EN113_HUMAN	42.857	6	95	0.18	22	699	14	8	11	0	6	19	297	310	ESMYQIKYEELQSL	ESLDKHKHKKLQSF	1	1	15.8
peptide2170	sp|Q902F9|EN113_HUMAN	38.095	8	95	2.3	22	699	21	11	12	1	2	22	44	62	RAEAESMYQIKYEELQSLAGK	KAEPPTWAQLK--KLTQLATK	1	1	13.5
peptide2170	sp|P61574|RE113_HUMAN	38.095	8	95	2.1	22	105	21	11	12	1	2	22	44	62	RAEAESMYQIKYEELQSLAGK	KAEPPTWAQLK--KLTQLATK	1	1	13.5
peptide2173	sp|P63132|PO113_HUMAN	50	4	38	0.9	21	956	8	4	5	0	9	16	26	33	LAWYQQKP	LTWKTEKP	1	1	14.2
peptide2189	sp|Q902F9|EN113_HUMAN	47.368	9	63	0.27	30	699	19	10	11	0	1	19	358	376	VETVDRFQILTLWLPDSLT	LETRDRKPFYTIDLNSSLT	1	1	16.2
peptide2189	sp|P63121|VP113_HUMAN	42.857	6	47	0.28	30	156	14	8	7	0	10	23	89	102	LTLWLPDSLTTWEI	LNLWGRDLLQQWGV	1	1	16.2
peptide2190	sp|P63121|VP113_HUMAN	40	4	67	5.8	15	156	10	6	6	0	5	14	132	141	RAEDAPGVPL	KNEDGIKVPV	1	1	12.3
peptide2198	sp|P63132|PO113_HUMAN	28.571	6	70	1.2	37	956	21	14	12	1	3	23	837	856	CIAEVENDEMPADLPSLAADF	CVSPGEN-QLPVWMPTRHLKF	1	1	15
peptide2198	sp|P63132|PO113_HUMAN	31.579	6	70	8.5	37	956	19	13	9	0	10	28	894	912	DEMPADLPSLAADFVESKD	DEVAIHQEGRAADLGTTKE	1	1	12.7
peptide2202	sp|P63132|PO113_HUMAN	71.429	5	50	1.5	14	956	7	2	5	0	7	13	14	20	GAAKEEP	GAATVEP	1	1	13.5
peptide2202	sp|P62684|GA113_HUMAN	41.667	5	86	2.2	14	666	12	7	7	0	2	13	289	300	VSSAEGAAKEEP	MPPGEGAQEGEP	1	1	13.1
peptide2209	sp|Q902F9|EN113_HUMAN	42.857	6	50	6.6	24	699	14	6	8	1	7	18	386	399	PFDLMV--FVTNPD	PYMLVVGNIVIKPD	1	1	12.3
peptide2211	sp|P63132|PO113_HUMAN	71.429	5	88	1.1	8	956	7	2	5	0	2	8	364	370	LPEHTVK	LPHSTVK	1	1	13.1
peptide2213	sp|Q902F9|EN113_HUMAN	71.429	5	54	0.54	13	699	7	2	6	0	7	13	682	688	EGGVVGK	KGGNVGK	1	1	14.2
peptide2214	sp|P63132|PO113_HUMAN	58.333	7	41	0.014	29	956	12	5	9	0	5	16	944	955	GGVSPYADPNTC	GGKSPYACRSSC	1	1	19.6
peptide2214	sp|P62684|GA113_HUMAN	36.364	4	62	4.7	29	666	11	7	6	0	13	23	158	168	PNTCRGDSGGP	PETLKLEGKGP	1	1	13.1
peptide2214	sp|P62684|GA113_HUMAN	36.364	4	62	8.6	29	666	11	7	5	0	6	16	647	657	GVSPYADPNTC	GISQLPQYNNC	1	1	12.3
peptide2222	sp|Q902F9|EN113_HUMAN	83.333	5	75	0.92	8	699	6	1	6	0	3	8	516	521	SSIEQK	SSIDQK	1	1	13.5
peptide2231	sp|P62684|GA113_HUMAN	57.143	4	39	2.1	18	666	7	3	5	0	1	7	106	112	DSPIQCI	DAPGSCI	1	1	13.5
peptide2239	sp|Q902F9|EN113_HUMAN	66.667	4	75	0.18	8	699	6	2	5	0	2	7	269	274	GEFCHN	GQFYHN	1	1	14.6
peptide2243	sp|P62684|GA113_HUMAN	100	5	38	0.095	13	666	5	0	5	0	2	6	370	374	WIDGV	WIDGV	1	1	15.8
peptide2243	sp|P63132|PO113_HUMAN	66.667	4	46	0.55	13	956	6	2	6	0	5	10	164	169	GVLNNP	GMLNSP	1	1	14.2
peptide2250	sp|P63132|PO113_HUMAN	50	6	35	0.57	34	956	12	6	7	0	3	14	794	805	TTFYQHLADSKN	TSAEQHLTGKKN	1	1	15.4
peptide2254	sp|Q902F9|EN113_HUMAN	80	4	50	0.99	10	699	5	1	4	0	6	10	225	229	KPCGK	KPCPK	1	1	13.5
peptide2256	sp|P63132|PO113_HUMAN	44.444	4	82	0.41	11	956	9	5	4	0	1	9	63	71	EPGLCTWQS	EPSFSPWNS	1	1	14.2
peptide2269	sp|P63132|PO113_HUMAN	50	3	20	1.8	30	956	6	3	5	0	7	12	198	203	DVMCTA	DILCAA	1	1	14.2
peptide2277	sp|P63132|PO113_HUMAN	55.556	5	26	1.3	35	956	9	4	5	0	26	34	840	848	PGETLTYVW	PGENQLPVW	1	1	14.6
peptide2289	sp|P63132|PO113_HUMAN	50	5	56	0.83	18	956	10	5	6	0	4	13	126	135	CDFLIPVQTQ	CFFTIPLAEQ	1	1	14.2
peptide2292	sp|Q902F9|EN113_HUMAN	57.143	4	58	2	12	699	7	3	6	0	1	7	399	405	EAQTETC	DSQTITC	1	1	13.1
peptide2293	sp|P63132|PO113_HUMAN	40	6	88	2.7	17	956	15	9	9	0	3	17	45	59	ELEAALQQAKEELAR	KLEALHLLANEQLEK	1	1	13.1
peptide2295	sp|P63132|PO113_HUMAN	45.455	5	100	0.33	11	956	11	6	7	0	1	11	842	852	DNQRPSGVPDR	ENQLPVWMPTR	1	1	14.6
peptide2295	sp|Q902F9|EN113_HUMAN	66.667	4	55	1.1	11	699	6	2	4	0	4	9	221	226	RPSGVP	RPKGKP	1	1	13.5
peptide2296	sp|P63132|PO113_HUMAN	40	6	83	0.057	18	956	15	9	8	0	2	16	636	650	QEGLRPGTLCTVAGW	EAGVNPRGLCPNALW	1	1	16.9
peptide2296	sp|Q902F9|EN113_HUMAN	40	4	56	2.7	18	699	10	6	6	0	6	15	324	333	RPGTLCTVAG	RPKIISPVSG	1	1	13.1
peptide2297	sp|Q902F9|EN113_HUMAN	44.444	4	82	1.4	11	699	9	5	6	0	2	10	378	386	PFQNQQRPP	PLQSCVKPP	1	1	13.1
peptide2297	sp|P62684|GA113_HUMAN	50	5	91	2.8	11	666	10	5	7	0	1	10	214	223	PPFQNQQRPP	PPAELQYQPP	1	1	12.7
peptide2297	sp|P62684|GA113_HUMAN	50	5	91	5.8	11	666	10	5	5	0	1	10	206	215	PPFQNQQRPP	PPVAYQYWPP	1	1	11.9
peptide2298	sp|Q902F9|EN113_HUMAN	66.667	4	29	0.39	21	699	6	2	5	0	16	21	657	662	CVQQLK	CTQQLR	1	1	15
peptide2298	sp|P63132|PO113_HUMAN	37.5	6	71	2.5	21	956	16	9	9	1	7	21	191	206	YMIEPIDE-YCVQQLK	YIIHYIDDILCAAETK	1	1	13.5
peptide2306	sp|P63132|PO113_HUMAN	57.143	4	41	1.7	17	956	7	3	4	0	4	10	359	365	VPWCFKP	VEWSFLP	1	1	13.5
peptide2306	sp|Q902F9|EN113_HUMAN	33.333	4	71	4.6	17	699	12	8	6	0	1	12	113	124	IPGVPWCFKPLQ	IRAVTWMDNPIE	1	1	12.3
peptide2310	sp|P62684|GA113_HUMAN	50	4	62	3.1	13	666	8	4	5	0	5	12	515	522	GKGDSEHK	GMGGAMHK	1	1	12.7
peptide2312	sp|Q902F9|EN113_HUMAN	66.667	6	43	0.28	21	699	9	1	7	1	7	15	551	557	CDDSWDTSD	CD--WNTSD	1	1	15.4
peptide2312	sp|P62684|GA113_HUMAN	46.154	6	71	0.76	21	666	13	7	7	0	8	20	99	111	DDSWDTSDANVVC	EDSVSVSDAPGSC	1	1	14.6
peptide2312	sp|P62684|GA113_HUMAN	28.571	2	71	4.9	21	666	7	5	5	0	6	12	422	428	VCDDSWD	ICLRAWE	1	1	12.7
peptide2312	sp|P63132|PO113_HUMAN	28.571	4	67	6.8	21	956	14	10	6	0	8	21	939	952	DDSWDTSDANVVCR	DDCINGGKSPYACR	1	1	12.3
peptide2318	sp|P63132|PO113_HUMAN	55.556	5	53	0.15	17	956	9	4	6	0	5	13	710	718	DEGPGHHHK	DNGPGYCSK	1	1	15.8
peptide2322	sp|P63132|PO113_HUMAN	71.429	5	28	0.3	25	956	7	2	5	0	4	10	950	956	ACHLSCS	ACRSSCS	1	1	15.8
peptide2332	sp|Q902F9|EN113_HUMAN	21.429	3	58	2.4	24	699	14	11	10	0	4	17	189	202	VNGYTFGSLPGLSM	ISRFTYHMVSGMSL	1	1	13.5
peptide2333	sp|P63132|PO113_HUMAN	50	4	53	1	15	956	8	4	6	0	2	9	943	950	DGGTTDYA	NGGKSPYA	1	1	13.9
peptide2337	sp|Q902F9|EN113_HUMAN	83.333	5	75	0.8	8	699	6	1	6	0	3	8	516	521	SSIEQK	SSIDQK	1	1	13.5
peptide2338	sp|Q902F9|EN113_HUMAN	83.333	5	75	0.83	8	699	6	1	6	0	3	8	516	521	SSIEQK	SSIDQK	1	1	13.5
peptide2353	sp|Q902F9|EN113_HUMAN	57.143	4	23	8.9	31	699	7	3	5	0	19	25	411	417	LLCPDNT	LTCIDST	1	1	12.7
peptide2356	sp|P63132|PO113_HUMAN	42.308	11	71	0.069	42	956	26	10	15	1	5	30	244	264	QIDEVKVWPQQPSGELFEIEIDTLET	QIENRKIKPQK-----IEIRKDTLKT	1	1	18.5
peptide2356	sp|P63132|PO113_HUMAN	62.5	5	71	6	42	956	8	3	6	0	27	34	683	690	TLETTCHV	TGESTSHV	1	1	13.5
peptide2356	sp|P63121|VP113_HUMAN	50	4	19	2.1	42	156	8	4	6	0	10	17	41	48	KVWPQQPS	KNWPKQKA	1	1	14.6
peptide2361	sp|P63132|PO113_HUMAN	57.143	4	78	2.3	9	956	7	3	5	0	2	8	103	109	QPMEPNP	QPGLPSP	1	1	12.7
peptide2361	sp|P62684|GA113_HUMAN	57.143	4	78	4.6	9	666	7	3	4	0	3	9	173	179	PMEPNPR	PSESKPR	1	1	11.9
peptide2377	sp|P62684|GA113_HUMAN	62.5	5	57	1.8	14	666	8	3	7	0	7	14	65	72	KELQAAGK	KELKQAGR	1	1	13.1
peptide2382	sp|P63132|PO113_HUMAN	44.444	4	53	2.6	17	956	9	5	5	0	3	11	293	301	FSLFDKDGD	FSILRGDSD	1	1	13.1
peptide2384	sp|P63132|PO113_HUMAN	57.143	4	64	5.4	11	956	7	3	4	0	1	7	844	850	QFPEPMP	QLPVWMP	1	1	11.9
peptide2385	sp|P63132|PO113_HUMAN	57.143	4	58	0.6	12	956	7	3	5	0	1	7	60	66	GYISPYF	GHIEPSF	1	1	13.9
peptide2391	sp|P62684|GA113_HUMAN	50	3	55	0.78	11	666	6	3	6	0	1	6	370	375	YVDGVE	WIDGVQ	1	1	13.9
peptide2401	sp|P62684|GA113_HUMAN	71.429	5	100	0.13	8	666	7	2	6	0	1	7	626	632	IRPFFPQ	IQPFVPQ	1	1	15
peptide2401	sp|P62684|GA113_HUMAN	66.667	4	100	0.24	8	666	6	2	6	0	3	8	47	52	PFFPQQ	PWFPEQ	1	1	14.6
peptide2408	sp|P63132|PO113_HUMAN	40	4	59	8	17	956	10	6	6	0	8	17	50	59	HLQLFEELRR	HLLANEQLEK	1	1	11.9
peptide2409	sp|P63132|PO113_HUMAN	44.444	4	75	7.8	12	956	9	5	4	0	3	11	152	160	PAALACWGV	PATRFQWKV	1	1	11.5
peptide2412	sp|P63132|PO113_HUMAN	46.154	6	76	0.086	17	956	13	7	7	0	4	16	924	936	HIGIAVPDVYSAC	HKGDTNPREYAAC	1	1	16.2
peptide2412	sp|P62684|GA113_HUMAN	50	4	47	0.9	17	666	8	4	5	0	10	17	579	586	PDVYSACK	PDLCPRCK	1	1	13.9
peptide2415	sp|P63132|PO113_HUMAN	55.556	5	82	0.058	11	956	9	4	6	0	3	11	654	662	VDHAAAFGR	VTHVPSFGR	1	1	16.2
peptide2415	sp|P62684|GA113_HUMAN	57.143	4	64	3.3	11	666	7	3	4	0	1	7	517	523	GGVDHAA	GGAMHKA	1	1	12.3
peptide2428	sp|Q902F9|EN113_HUMAN	50	4	67	7.8	12	699	8	4	4	0	3	10	138	145	DDEAYGKP	DDCCPAKP	1	1	11.5
peptide2437	sp|P62684|GA113_HUMAN	100	4	44	0.39	9	666	4	0	4	0	4	7	657	660	CPPP	CPPP	1	1	14.2
peptide2443	sp|Q902F9|EN113_HUMAN	66.667	4	55	0.64	11	699	6	2	4	0	6	11	300	305	DLHAHK	DKHKHK	1	1	13.9
peptide2450	sp|P62684|GA113_HUMAN	71.429	5	50	0.71	14	666	7	2	5	0	5	11	167	173	GPALSGP	GPELMGP	1	1	13.9
peptide2455	sp|P62684|GA113_HUMAN	55.556	5	65	3.8	17	666	9	4	5	0	4	12	236	244	GPQQRPPKP	APQGRAPYP	1	1	12.7
peptide2455	sp|P62684|GA113_HUMAN	66.667	4	65	8.3	17	666	6	2	4	0	9	14	234	239	PPKPGG	PPAPQG	1	1	11.9
peptide2457	sp|P63132|PO113_HUMAN	44.444	4	75	2	12	956	9	5	7	0	2	10	251	259	KPDTIEVQQ	KPQKIEIRK	1	1	13.1
peptide2466	sp|P63132|PO113_HUMAN	50	4	100	0.25	8	956	8	4	6	0	1	8	197	204	DDTVCLAK	DDILCAAE	1	1	14.6
peptide2471	sp|Q902F9|EN113_HUMAN	46.154	6	65	0.79	20	699	13	7	7	0	1	13	353	365	SGNQDDGPQQRPP	SGNQTLETRDRKP	1	1	14.2
peptide2471	sp|P62684|GA113_HUMAN	38.889	7	90	0.94	20	666	18	11	9	0	1	18	607	624	SGNQDDGPQQRPPKPGGH	SGNEQRGQPQAPQQTGAF	1	1	14.2
peptide2471	sp|P62684|GA113_HUMAN	55.556	5	90	4.5	20	666	9	4	5	0	7	15	236	244	GPQQRPPKP	APQGRAPYP	1	1	12.7
peptide2471	sp|P62684|GA113_HUMAN	66.667	4	90	8.8	20	666	6	2	4	0	12	17	234	239	PPKPGG	PPAPQG	1	1	11.9
peptide2472	sp|P63132|PO113_HUMAN	62.5	5	79	0.94	24	956	8	3	6	0	3	10	370	377	QTFTTYSD	KTFTLYLD	1	1	14.6
peptide2472	sp|P63132|PO113_HUMAN	30.769	4	79	1	24	956	13	9	8	0	9	21	709	721	SDNQPGVLIQVYE	TDNGPGYCSKAFQ	1	1	14.2
peptide2476	sp|Q902F9|EN113_HUMAN	57.143	4	70	0.54	10	699	7	3	7	0	4	10	391	397	VGSLVVK	VGNIVIK	1	1	13.9
peptide2481	sp|P62684|GA113_HUMAN	57.143	4	39	4	18	666	7	3	5	0	7	13	428	434	EKVLDSG	EKIQDPG	1	1	12.7
peptide2482	sp|P62684|GA113_HUMAN	25	2	26	7.2	31	666	8	6	5	0	11	18	76	83	LLPTSAWG	IIPLTVWN	1	1	12.7
peptide2486	sp|Q902F9|EN113_HUMAN	36.364	4	61	0.43	18	699	11	7	9	0	1	11	66	76	DIQMTQSPSSL	NTKVTQTPESM	1	1	14.6
peptide2486	sp|P61574|RE113_HUMAN	36.364	4	61	2.4	18	105	11	7	9	0	1	11	66	76	DIQMTQSPSSL	NTKVTQTPESM	1	1	13.1
peptide2487	sp|P63121|VP113_HUMAN	55.556	5	56	0.093	16	156	9	4	7	0	1	9	129	137	GLGTDEDSL	GLGKNEDGI	1	1	16.2
peptide2487	sp|P62684|GA113_HUMAN	66.667	4	38	1.3	16	666	6	2	6	0	4	9	97	102	TDEDSL	TEEDSV	1	1	13.5
peptide2490	sp|Q902F9|EN113_HUMAN	57.143	4	39	0.76	18	699	7	3	5	0	3	9	551	557	CDMNTEN	CDWNTSD	1	1	14.2
peptide2495	sp|P63132|PO113_HUMAN	55.556	5	82	0.11	11	956	9	4	5	0	3	11	944	952	GGDPPYKIR	GGKSPYACR	1	1	15.4
peptide2495	sp|P62684|GA113_HUMAN	50	4	73	5.4	11	666	8	4	4	0	1	8	236	243	GPGGDPPY	APQGRAPY	1	1	11.9
peptide2499	sp|P62684|GA113_HUMAN	66.667	4	67	0.16	9	666	6	2	6	0	2	7	644	649	IFQGIA	VFQGIS	1	1	15
peptide2517	sp|P63121|VP113_HUMAN	42.857	6	58	0.23	24	156	14	8	7	0	4	17	89	102	LTLWLPDSLTTWEI	LNLWGRDLLQQWGV	1	1	15.8
peptide2523	sp|P63132|PO113_HUMAN	55.556	5	26	0.31	35	956	9	4	6	0	9	17	837	845	CQQPAENKL	CVSPGENQL	1	1	16.2
peptide2524	sp|Q902F9|EN113_HUMAN	66.667	4	24	0.73	25	699	6	2	5	0	19	24	45	50	SEPGTW	AEPPTW	1	1	14.6
peptide2524	sp|P61574|RE113_HUMAN	66.667	4	24	0.81	25	105	6	2	5	0	19	24	45	50	SEPGTW	AEPPTW	1	1	14.6
peptide2525	sp|P63132|PO113_HUMAN	50	5	67	0.48	15	956	10	5	7	0	3	12	832	841	GCGWAMSAPG	GRGFACVSPG	1	1	14.6
peptide2526	sp|P62684|GA113_HUMAN	36.364	4	100	4	11	666	11	7	5	0	1	11	574	584	TGESAEFVCKR	TGREPPDLCPR	1	1	12.3
peptide2531	sp|P63132|PO113_HUMAN	71.429	5	88	0.21	8	956	7	2	5	0	2	8	570	576	LPAPLEK	LPGPLTK	1	1	14.6
peptide2534	sp|Q902F9|EN113_HUMAN	31.579	6	75	0.3	40	699	19	13	11	0	21	39	373	391	AHLTFPLDYHLNQPFIFVL	SSLTVPLQSCVKPPYMLVV	1	1	16.5
peptide2534	sp|Q902F9|EN113_HUMAN	36.364	4	75	5.6	40	699	11	7	5	0	4	14	552	562	EWNEDGAGTTP	DWNTSDFCITP	1	1	13.5
peptide2534	sp|P62684|GA113_HUMAN	33.333	5	43	0.72	40	666	15	10	8	0	3	17	95	109	FEWNEDGAGTTPSPG	FQTEEDSVSVSDAPG	1	1	15.8
peptide2534	sp|P62684|GA113_HUMAN	55.556	5	43	2.4	40	666	9	4	6	0	11	19	180	188	GTTPSPGLQ	GTSPLPAGQ	1	1	14.2
peptide2534	sp|P63132|PO113_HUMAN	27.273	6	55	6.4	40	956	22	16	9	0	18	39	123	144	LQPAHLTFPLDYHLNQPFIFVL	LKDCFFTIPLAEQDCEKFAFTI	1	1	13.1
peptide2534	sp|P63121|VP113_HUMAN	36.364	4	28	6.8	40	156	11	7	7	0	18	28	80	90	LQPAHLTFPLD	VQPMITSIPLN	1	1	13.1
peptide2539	sp|Q902F9|EN113_HUMAN	50	5	45	0.18	22	699	10	5	6	0	2	11	433	442	VWLVYEQDRP	VWIPVSMDRP	1	1	15.8
peptide2539	sp|P63121|VP113_HUMAN	38.462	5	59	3.2	22	156	13	8	6	0	5	17	61	73	VYEQDRPLKCDEP	VYQSTEILHCLGP	1	1	13.1
peptide2540	sp|P63132|PO113_HUMAN	57.143	4	47	3	15	956	7	3	6	0	7	13	57	63	LEKIHLD	LEKGHIE	1	1	12.7
peptide2546	sp|P63132|PO113_HUMAN	28.571	6	68	1.4	31	956	21	15	11	0	6	26	283	303	GSCSYVLAQVCHPKPGDEDFS	GIPTYVMSNLFSILRGDSDLN	1	1	14.6
peptide2551	sp|P63132|PO113_HUMAN	80	4	63	1.1	8	956	5	1	5	0	1	5	401	405	IIVPL	IVVPL	1	1	13.1
peptide2554	sp|P62684|GA113_HUMAN	62.5	5	31	0.3	26	666	8	3	5	0	16	23	225	232	EGYYGYTG	ESQYGYPG	1	1	15.8
peptide2554	sp|P63132|PO113_HUMAN	50	4	31	5.2	26	956	8	4	4	0	13	20	473	480	NNKEGYYG	NGKAAYTG	1	1	12.7
peptide2567	sp|P62684|GA113_HUMAN	35.294	6	71	0.24	24	666	17	11	9	0	1	17	565	581	ESATITCLVTGFSPADV	QNITIQATTTGREPPDL	1	1	15.8
peptide2567	sp|Q902F9|EN113_HUMAN	45.455	5	46	2.8	24	699	11	6	5	0	12	22	109	119	FSPADVFVQWM	FPPLIRAVTWM	1	1	13.5
peptide2568	sp|P63132|PO113_HUMAN	66.667	4	40	2.2	15	956	6	2	4	0	2	7	395	400	GTDEDK	GNDPDK	1	1	13.1
peptide2569	sp|Q902F9|EN113_HUMAN	80	4	56	0.29	9	699	5	1	5	0	5	9	25	29	HKLNK	HKMNK	1	1	14.6
peptide2569	sp|P61574|RE113_HUMAN	80	4	56	0.43	9	105	5	1	5	0	5	9	25	29	HKLNK	HKMNK	1	1	14.2
peptide2576	sp|P63132|PO113_HUMAN	50	5	43	0.29	23	956	10	5	7	0	9	18	105	114	GVPVPFPIPE	GLPSPAMIPK	1	1	15.4
peptide2576	sp|Q902F9|EN113_HUMAN	50	5	43	0.76	23	699	10	5	6	0	9	18	224	233	GVPVPFPIPE	GKPCPKEIPK	1	1	14.6
peptide2584	sp|P62684|GA113_HUMAN	50	4	33	4.7	24	666	8	4	6	0	5	12	600	607	DENFHPLN	DKNGQPLS	1	1	12.7
peptide2586	sp|P62684|GA113_HUMAN	38.889	7	72	1.1	25	666	18	11	9	0	6	23	607	624	SGNQDDGPQQRPPKPGGH	SGNEQRGQPQAPQQTGAF	1	1	14.2
peptide2586	sp|P62684|GA113_HUMAN	55.556	5	72	7.6	25	666	9	4	5	0	12	20	236	244	GPQQRPPKP	APQGRAPYP	1	1	12.3
peptide2586	sp|Q902F9|EN113_HUMAN	46.154	6	52	1.2	25	699	13	7	7	0	6	18	353	365	SGNQDDGPQQRPP	SGNQTLETRDRKP	1	1	14.2
peptide2588	sp|P62684|GA113_HUMAN	40	4	59	6.1	17	666	10	6	6	0	8	17	266	275	EVVQIFDKEG	EIIDKSRKEG	1	1	12.3
peptide2596	sp|P63132|PO113_HUMAN	41.667	5	86	4.6	14	956	12	7	6	0	3	14	761	772	EGSTVPEKKTPK	EGGDSKECTTPQ	1	1	12.3
peptide2597	sp|Q902F9|EN113_HUMAN	30.769	4	57	6.3	23	699	13	9	6	0	4	16	608	620	IPGNSDPNMIPDG	VPGTEAIAGVADG	1	1	12.3
peptide2603	sp|P62684|GA113_HUMAN	50	5	26	2.1	38	666	10	5	6	0	17	26	602	611	NGKPLEDQTQ	NGQPLSGNEQ	1	1	14.2
peptide2604	sp|Q902F9|EN113_HUMAN	66.667	6	75	0.008	12	699	9	3	7	0	2	10	268	276	RGWFSHNCN	RGQFYHNCS	1	1	18.9
peptide2607	sp|Q902F9|EN113_HUMAN	30.769	4	57	6.3	23	699	13	9	6	0	4	16	608	620	IPGNSDPNMIPDG	VPGTEAIAGVADG	1	1	12.3
peptide2610	sp|Q902F9|EN113_HUMAN	50	4	89	2.5	9	699	8	4	6	0	2	9	184	191	PTLVEVSR	PTVSPISR	1	1	12.7
peptide2611	sp|Q902F9|EN113_HUMAN	50	6	75	0.065	16	699	12	6	8	0	3	14	577	588	CFLQHKDDNPNL	CHLQGREDNLTL	1	1	16.5
peptide2613	sp|Q902F9|EN113_HUMAN	50	4	62	0.046	13	699	8	4	5	0	4	11	262	269	FVDWCPTG	LIDWAPRG	1	1	16.5
peptide2614	sp|Q902F9|EN113_HUMAN	55.556	5	41	0.35	22	699	9	4	7	0	6	14	250	258	NAIIYNNNE	SAVILQNNE	1	1	15.4
peptide2614	sp|P63132|PO113_HUMAN	30	3	45	1.7	22	956	10	7	8	0	11	20	818	827	NNNEDFQVGQ	NKNKTWEIGK	1	1	13.9
peptide2614	sp|P62684|GA113_HUMAN	50	6	55	2.2	22	666	12	6	6	0	7	18	86	97	AIIYNNNEDFQV	AIIKAALEPFQT	1	1	13.5
peptide2619	sp|P62684|GA113_HUMAN	50	6	67	0.43	18	666	12	6	6	0	7	18	433	444	PGEFNEVFNDVR	PGSTCPSFNTVR	1	1	14.6
peptide2621	sp|P63132|PO113_HUMAN	40	4	63	0.59	16	956	10	6	6	0	5	14	205	214	SAQNLVDCST	TKDKLIDCYT	1	1	14.2
peptide2623	sp|P63132|PO113_HUMAN	38.889	7	53	2.1	34	956	18	11	10	0	4	21	656	673	HDPPAQVLQELNVTVVTF	HVPSFGRLSYVHVTVDTY	1	1	14.2
peptide2623	sp|P63132|PO113_HUMAN	40	4	53	9.8	34	956	10	6	7	0	7	16	42	51	PAQVLQELNV	PKQKLEALHL	1	1	12.7
peptide2624	sp|P63132|PO113_HUMAN	50	7	100	0.035	14	956	14	7	9	0	1	14	30	43	TEHPFTVEEFVLPK	TEKPVWVNQWPLPK	1	1	17.3
peptide2629	sp|P63132|PO113_HUMAN	83.333	5	67	0.2	9	956	6	1	5	0	1	6	871	876	ETECPQ	ETETPQ	1	1	14.6
peptide2631	sp|Q902F9|EN113_HUMAN	40	4	100	0.071	10	699	10	6	8	0	1	10	530	539	KATVVYQGER	RQTVIWMGDR	1	1	15.8
peptide2635	sp|Q902F9|EN113_HUMAN	42.105	8	64	2.2	25	699	19	8	10	1	2	17	594	612	KEEAFDAI---CQLVAGKE	KEQIFEASKAHLNLVPGTE	1	1	13.9
peptide2635	sp|P62684|GA113_HUMAN	41.667	5	48	8	25	666	12	7	7	0	6	17	599	610	FDAICQLVAGKE	FDKNGQPLSGNE	1	1	12.3
peptide2638	sp|P62684|GA113_HUMAN	66.667	4	26	2.2	23	666	6	2	5	0	8	13	253	258	PVAPPA	PTAPPS	1	1	13.5
peptide2641	sp|P62684|GA113_HUMAN	44.444	4	82	2.5	11	666	9	5	6	0	1	9	645	653	LQGSQELPR	FQGISQLPQ	1	1	12.7
peptide2651	sp|P61574|RE113_HUMAN	45.455	5	92	0.1	12	105	11	6	7	0	2	12	44	54	RAEAESWYQTK	KAEPPTWAQLK	1	1	15.8
peptide2651	sp|Q902F9|EN113_HUMAN	45.455	5	92	0.26	12	699	11	6	7	0	2	12	44	54	RAEAESWYQTK	KAEPPTWAQLK	1	1	14.6
peptide2654	sp|Q902F9|EN113_HUMAN	57.143	4	64	0.91	11	699	7	3	5	0	1	7	123	129	VEIIAND	IEIYVND	1	1	13.5
peptide2655	sp|Q902F9|EN113_HUMAN	57.143	4	64	0.81	11	699	7	3	5	0	1	7	123	129	VEILAND	IEIYVND	1	1	13.9
peptide2662	sp|P62684|GA113_HUMAN	55.556	5	22	3.2	41	666	9	4	6	0	21	29	488	496	CSSAPGPLE	CQSAIKPLK	1	1	14.2
peptide2667	sp|P62684|GA113_HUMAN	50	3	67	0.9	9	666	6	3	4	0	2	7	366	371	FKAWAV	FKTWWI	1	1	13.5
peptide2668	sp|Q902F9|EN113_HUMAN	35.714	5	39	0.32	36	699	14	9	7	0	14	27	568	581	SGSYWDHIHCTQDG	SEHHWDMVRCHLQG	1	1	16.5
peptide2668	sp|P63132|PO113_HUMAN	35.294	6	69	0.45	36	956	17	11	9	0	13	29	658	674	PSGSYWDHIHCTQDGWS	PSFGRLSYVHVTVDTYS	1	1	16.2
peptide2668	sp|P63132|PO113_HUMAN	35	7	69	4.2	36	956	20	12	9	1	5	24	715	733	YCDEHFETPSGSYWDHIHCT	YCSKAFQK-FLSQWKISHTT	1	1	13.5
peptide2668	sp|P62684|GA113_HUMAN	27.778	5	50	1.3	36	666	18	13	8	0	6	23	115	132	CDEHFETPSGSYWDHIHC	CNEKTRKKSQKETESLHC	1	1	15
peptide2670	sp|Q902F9|EN113_HUMAN	57.143	4	59	5.6	22	699	7	3	5	0	15	21	200	206	MSIPPEV	MSLRPRV	1	1	12.7
peptide2670	sp|Q902F9|EN113_HUMAN	33.333	4	59	7.7	22	699	12	8	7	0	9	20	63	74	FLEAIPMSIPPE	YLENTKVTQTPE	1	1	12.3
peptide2670	sp|P61574|RE113_HUMAN	33.333	4	55	6.7	22	105	12	8	7	0	9	20	63	74	FLEAIPMSIPPE	YLENTKVTQTPE	1	1	12.3
peptide2675	sp|P63132|PO113_HUMAN	29.167	7	92	6.6	26	956	24	17	10	0	1	24	155	178	RFDDAVVQSDMKHWPFMVVNDAGR	RFQWKVLPQGMLNSPTICQTFVGR	1	1	12.7
peptide2680	sp|Q902F9|EN113_HUMAN	80	4	33	0.98	15	699	5	1	5	0	5	9	25	29	HKLNK	HKMNK	1	1	13.9
peptide2680	sp|P61574|RE113_HUMAN	80	4	33	2	15	105	5	1	5	0	5	9	25	29	HKLNK	HKMNK	1	1	13.1
peptide2680	sp|P62684|GA113_HUMAN	44.444	4	60	3.8	15	666	9	5	5	0	5	13	343	351	HKLNKDQWE	HRLIPYDWE	1	1	12.7
peptide2688	sp|Q902F9|EN113_HUMAN	44.444	4	60	3.1	15	699	9	5	7	0	2	10	429	437	AKEEIFGPV	AREGVWIPV	1	1	12.7
peptide2695	sp|Q902F9|EN113_HUMAN	55.556	5	90	0.28	10	699	9	4	7	0	1	9	63	71	YLECSALTQ	YLENTKVTQ	1	1	14.6
peptide2695	sp|P61574|RE113_HUMAN	55.556	5	90	0.66	10	105	9	4	7	0	1	9	63	71	YLECSALTQ	YLENTKVTQ	1	1	13.9
peptide2717	sp|P62684|GA113_HUMAN	80	4	16	3	32	666	5	1	5	0	9	13	505	509	VVSEY	VISEY	1	1	13.9
peptide2720	sp|P62684|GA113_HUMAN	57.143	4	28	0.17	25	666	7	3	6	0	7	13	655	661	DNAPPPE	NNCPPPQ	1	1	16.2
peptide2720	sp|Q902F9|EN113_HUMAN	41.176	7	68	4.5	25	699	17	10	8	0	9	25	143	159	APPPELLEIINEDIAKR	AKPEEEGMMINISIGYR	1	1	13.1
peptide2723	sp|P62684|GA113_HUMAN	50	3	75	0.025	8	666	6	3	5	0	1	6	367	372	RLWWLD	KTWWID	1	1	16.9
peptide2723	sp|P63132|PO113_HUMAN	57.143	4	88	0.11	8	956	7	3	5	0	2	8	813	819	LWWLDLK	IWWKDNK	1	1	15
peptide2726	sp|P63132|PO113_HUMAN	30.769	4	100	3.7	13	956	13	9	7	0	1	13	799	811	HLVYESDQNKDGK	HLTGKKNSPHEGK	1	1	12.3
peptide2732	sp|P63132|PO113_HUMAN	33.333	6	51	0.48	35	956	18	12	9	0	16	33	404	421	PITLDDVECSGTESTLWQ	PLTKEQVRQAFINSGAWQ	1	1	15.8
peptide2734	sp|P63121|VP113_HUMAN	50	5	67	0.38	15	156	10	5	7	0	5	14	99	108	KAGVETTKPS	QWGVEITMPA	1	1	14.6
peptide2761	sp|Q902F9|EN113_HUMAN	55.556	5	90	0.021	10	699	9	4	7	0	2	10	342	350	LDLVSHHVR	LTVASHHIR	1	1	17.3
peptide2764	sp|P62684|GA113_HUMAN	45.455	5	100	3.7	11	666	11	6	6	0	1	11	235	245	PEPAKSAPAPK	PAPQGRAPYPQ	1	1	12.3
peptide2771	sp|P63132|PO113_HUMAN	30	3	37	2	27	956	10	7	7	0	9	18	519	528	SYAVENAKDI	AYVVQATRDV	1	1	13.9
peptide2774	sp|P63132|PO113_HUMAN	33.333	4	63	7.3	19	956	12	8	6	0	1	12	901	912	EGKQVGSGVTTD	EGRAADLGTTKE	1	1	11.9
peptide2775	sp|P63132|PO113_HUMAN	71.429	5	58	0.54	12	956	7	2	6	0	6	12	53	59	ANEALER	ANEQLEK	1	1	14.2
peptide2777	sp|P63132|PO113_HUMAN	38.462	5	87	8.5	15	956	13	8	7	0	2	14	401	413	LTVPELTQQVFDA	IVVPLTKEQVRQA	1	1	11.5
peptide2790	sp|P62684|GA113_HUMAN	53.846	7	54	0.33	24	666	13	6	8	0	3	15	531	543	TGVLKPGMVVTFA	TGVVLGGQVRTFG	1	1	15.4
peptide2792	sp|P63132|PO113_HUMAN	40	4	50	9.5	20	956	10	6	7	0	10	19	611	620	DLTDEIVKDV	DVTWKQAKDI	1	1	11.9
peptide2793	sp|P63132|PO113_HUMAN	57.143	4	64	3.7	11	956	7	3	5	0	3	9	897	903	AAHPEGQ	AIHQEGR	1	1	12.3
peptide2797	sp|Q902F9|EN113_HUMAN	44.444	4	69	2.1	13	699	9	5	6	0	4	12	378	386	PFQNQQRPP	PLQSCVKPP	1	1	13.1
peptide2797	sp|P62684|GA113_HUMAN	50	5	77	8.1	13	666	10	5	7	0	3	12	214	223	PPFQNQQRPP	PPAELQYQPP	1	1	11.5
peptide2800	sp|P63132|PO113_HUMAN	45.455	5	70	0.17	20	956	11	6	6	0	4	14	941	951	CANSQQSPPLC	CINGGKSPYAC	1	1	15.8
peptide2800	sp|P63132|PO113_HUMAN	37.5	3	70	1.4	20	956	8	5	5	0	10	17	168	175	SPPLCHDY	SPTICQTF	1	1	13.9
peptide2812	sp|P62684|GA113_HUMAN	57.143	4	35	0.16	20	666	7	3	5	0	8	14	422	428	MCLAKWE	ICLRAWE	1	1	15.8
peptide2815	sp|P63132|PO113_HUMAN	37.5	6	67	2.3	24	956	16	10	9	0	1	16	290	305	SNLCALCIGDEQGENK	SNLFSILRGDSDLNSK	1	1	13.5
peptide2815	sp|P62684|GA113_HUMAN	25	4	96	2.9	24	666	16	12	8	0	2	17	580	595	NLCALCIGDEQGENKC	DLCPRCKKGKHWASQC	1	1	13.5
peptide2815	sp|P62684|GA113_HUMAN	37.5	3	96	3.8	24	666	8	5	6	0	17	24	111	118	CVPNSNER	CIIDCNEK	1	1	13.1
peptide2820	sp|P62684|GA113_HUMAN	50	6	60	6.6	20	666	12	6	6	0	3	14	451	462	YTDKVVIGMDVA	YPDFVARLQDVA	1	1	12.3
peptide2821	sp|Q902F9|EN113_HUMAN	50	4	80	2.9	10	699	8	4	6	0	3	10	184	191	PTLVEVSR	PTVSPISR	1	1	12.3
peptide2830	sp|Q902F9|EN113_HUMAN	57.143	4	58	0.04	12	699	7	3	6	0	1	7	190	196	TRFVYHL	SRFTYHM	1	1	16.9
peptide2837	sp|P62684|GA113_HUMAN	66.667	4	50	2.7	12	666	6	2	4	0	3	8	234	239	PPLPAG	PPAPQG	1	1	12.7
peptide2838	sp|Q902F9|EN113_HUMAN	50	5	56	0.49	18	699	10	5	6	0	3	12	440	449	DRFWWENPGV	DRPWEASPSV	1	1	14.6
peptide2839	sp|Q902F9|EN113_HUMAN	40	8	57	0.73	35	699	20	12	9	0	12	31	47	66	PPSDEQLKSGTASVVCLLNN	PPTWAQLKKLTQLATKYLEN	1	1	15.4
peptide2839	sp|Q902F9|EN113_HUMAN	66.667	4	57	4.6	35	699	6	2	6	0	14	19	33	38	SDEQLK	SEEQMK	1	1	13.5
peptide2839	sp|P61574|RE113_HUMAN	40	8	57	1.1	35	105	20	12	9	0	12	31	47	66	PPSDEQLKSGTASVVCLLNN	PPTWAQLKKLTQLATKYLEN	1	1	15
peptide2839	sp|P61574|RE113_HUMAN	66.667	4	57	2	35	105	6	2	6	0	14	19	33	38	SDEQLK	SEEQMK	1	1	14.2
peptide2842	sp|Q902F9|EN113_HUMAN	71.429	5	50	0.35	14	699	7	2	7	0	5	11	612	618	EALSGVA	EAIAGVA	1	1	14.6
peptide2848	sp|P63132|PO113_HUMAN	83.333	5	43	0.14	14	956	6	1	6	0	7	12	424	429	LANFLG	LANFVG	1	1	15.4
peptide2849	sp|Q902F9|EN113_HUMAN	80	4	42	0.4	12	699	5	1	5	0	6	10	367	371	YTVDL	YTIDL	1	1	14.2
peptide2857	sp|P63132|PO113_HUMAN	38.889	7	87	0.031	23	956	18	8	11	1	1	15	346	363	HEPIGVCGQ---IIPWNF	HSPIGIIIQNTDLVEWSF	1	1	18.1
peptide2857	sp|P63132|PO113_HUMAN	44.444	4	87	0.088	23	956	9	5	7	0	12	20	68	76	PWNFPLVML	PWNSPVFVI	1	1	16.9
peptide2857	sp|P63132|PO113_HUMAN	36.364	4	87	0.21	23	956	11	7	10	0	10	20	111	121	IIPWNFPLVML	MIPKDWPLIII	1	1	15.8
peptide2864	sp|P63132|PO113_HUMAN	26.087	6	84	0.49	32	956	23	17	12	0	4	26	559	581	FWVTTFVNHPQVSALLGEEDEEA	FYITHIRAHTNLPGPLTKANEQA	1	1	15.8
peptide2864	sp|P63132|PO113_HUMAN	50	6	84	2	32	956	12	6	8	0	19	30	41	52	LGEEDEEALHYL	LPKQKLEALHLL	1	1	14.2
peptide2864	sp|P63121|VP113_HUMAN	27.778	5	56	2.9	32	156	18	13	8	0	3	20	37	54	NFWVTTFVNHPQVSALLG	NQWPKNWPKQKAVTGLVG	1	1	13.9
peptide2870	sp|P63132|PO113_HUMAN	66.667	4	75	1.9	8	956	6	2	5	0	2	7	355	360	NEDIVE	NTDLVE	1	1	12.7
peptide2876	sp|P63132|PO113_HUMAN	55.556	5	47	0.18	19	956	9	4	6	0	5	13	710	718	DEGPGHHHK	DNGPGYCSK	1	1	15.8
peptide2882	sp|Q902F9|EN113_HUMAN	57.143	4	70	0.85	10	699	7	3	4	0	3	9	140	146	CPPCTPE	CCPAKPE	1	1	13.5
peptide2888	sp|Q902F9|EN113_HUMAN	44.444	4	75	1.7	12	699	9	5	6	0	3	11	378	386	PFQNQQRPP	PLQSCVKPP	1	1	13.1
peptide2888	sp|P62684|GA113_HUMAN	50	5	83	4.8	12	666	10	5	7	0	2	11	214	223	PPFQNQQRPP	PPAELQYQPP	1	1	11.9
peptide2888	sp|P62684|GA113_HUMAN	50	5	83	9.6	12	666	10	5	5	0	2	11	206	215	PPFQNQQRPP	PPVAYQYWPP	1	1	11.5
peptide2903	sp|P63132|PO113_HUMAN	70	7	40	0.07	25	956	10	3	7	0	4	13	462	471	NALTSFLDAS	NALTVFTDGS	1	1	17.3
peptide2908	sp|Q902F9|EN113_HUMAN	100	4	44	0.17	9	699	4	0	4	0	2	5	557	560	DFCI	DFCI	1	1	15
peptide2921	sp|Q902F9|EN113_HUMAN	71.429	5	78	0.29	9	699	7	2	6	0	1	7	58	64	QLAEEYL	QLATKYL	1	1	14.6
peptide2921	sp|P61574|RE113_HUMAN	71.429	5	78	0.67	9	105	7	2	6	0	1	7	58	64	QLAEEYL	QLATKYL	1	1	13.9
peptide2925	sp|Q902F9|EN113_HUMAN	50	4	80	1.2	10	699	8	4	6	0	3	10	298	305	ALDLSQHK	SLDKHKHK	1	1	13.5
peptide2934	sp|P63132|PO113_HUMAN	35.714	5	70	2.1	20	956	14	9	8	0	2	15	539	552	DQLEGDHQLIQEAL	DQLNQLFNLLQQTV	1	1	13.5
peptide2942	sp|P62684|GA113_HUMAN	50	4	62	1.8	13	666	8	4	7	0	5	12	128	135	ESIYDEFV	ESLHCEYV	1	1	13.1
peptide2945	sp|P63132|PO113_HUMAN	66.667	4	67	0.31	9	956	6	2	5	0	3	8	64	69	PGFSPF	PSFSPW	1	1	14.2
peptide2945	sp|Q902F9|EN113_HUMAN	57.143	4	78	4.4	9	699	7	3	4	0	1	7	324	330	RPPGFSP	RPKIISP	1	1	11.9
peptide2945	sp|P62684|GA113_HUMAN	50	4	89	5.8	9	666	8	4	5	0	1	8	177	184	RPPGFSPF	KPRGTSPL	1	1	11.5
peptide2946	sp|P63132|PO113_HUMAN	57.143	4	92	0.31	12	956	7	3	6	0	5	11	29	35	ETEPPLW	KTEKPVW	1	1	14.6
peptide2946	sp|P63132|PO113_HUMAN	55.556	5	92	2.5	12	956	9	4	6	0	1	9	867	875	SNLSETEPP	STSAETETP	1	1	12.7
peptide2946	sp|Q902F9|EN113_HUMAN	57.143	4	58	0.32	12	699	7	3	5	0	5	11	44	50	ETEPPLW	KAEPPTW	1	1	14.6
peptide2946	sp|P61574|RE113_HUMAN	80	4	42	0.36	12	105	5	1	4	0	7	11	46	50	EPPLW	EPPTW	1	1	14.6
peptide2949	sp|P63132|PO113_HUMAN	62.5	5	25	0.44	32	956	8	3	7	0	25	32	569	576	SLPGSITK	NLPGPLTK	1	1	15.8
peptide2956	sp|Q902F9|EN113_HUMAN	44.444	4	82	2.9	11	699	9	5	5	0	1	9	105	113	GYVIIKPLV	AYVPFPPLI	1	1	12.7
peptide2967	sp|P63132|PO113_HUMAN	26.923	7	67	4.9	39	956	26	18	13	1	13	38	253	277	EELQANKATLVCLISDFYPGAVTVAW	QKIEIRKDTLKTL-NDFQKLLGDINW	1	1	13.5
peptide2971	sp|P63132|PO113_HUMAN	62.5	5	80	0.007	10	956	8	3	7	0	1	8	185	192	DKFKDCHL	DKFSDCYI	1	1	18.9
peptide2971	sp|P63132|PO113_HUMAN	57.143	4	80	0.23	10	956	7	3	5	0	1	7	207	213	DKFKDCH	DKLIDCY	1	1	14.6
peptide2978	sp|P62684|GA113_HUMAN	50	6	85	0.065	33	666	12	5	10	1	18	28	364	375	VQF-NWYVDGVE	LQFKTWWIDGVQ	1	1	18.1
peptide2978	sp|P62684|GA113_HUMAN	12.5	3	85	2.4	33	666	24	21	13	0	1	24	329	352	TPEVTCVVVDVSHEDPEVQFNWYV	SPYMRTLLDSIAHGHRLIPYDWEI	1	1	13.9
peptide2978	sp|P63132|PO113_HUMAN	33.333	7	64	2.8	33	956	21	14	9	0	1	21	309	329	TPEVTCVVVDVSHEDPEVQFN	TPETTKEIKLVEEKIQSAQIN	1	1	13.9
peptide2983	sp|P62684|GA113_HUMAN	46.667	7	75	0.084	20	666	15	8	12	0	2	16	55	69	VDLKDYEDQQKQLEQ	LDLKDWKRIGKELKQ	1	1	16.5
peptide2991	sp|P63132|PO113_HUMAN	36.842	7	86	0.036	22	956	19	12	11	0	3	21	511	529	PVNLLSDPEQGVEVTGQYE	PINIISDSAYVVQATRDVE	1	1	17.7
peptide2991	sp|P62684|GA113_HUMAN	42.857	6	64	7.6	22	666	14	8	7	0	7	20	641	654	LSDPEQGVEVTGQY	LSQVFQGISQLPQY	1	1	12.3
peptide2994	sp|P63132|PO113_HUMAN	83.333	5	26	1.1	23	956	6	1	6	0	2	7	319	324	VEEKIE	VEEKIQ	1	1	14.2
peptide3005	sp|P63121|VP113_HUMAN	38.462	5	46	0.31	28	156	13	8	8	0	6	18	72	84	GKDQQEAALVDMV	GPDNQESTVQPMI	1	1	15.8
peptide3006	sp|P63121|VP113_HUMAN	57.143	4	64	0.72	11	156	7	3	6	0	4	10	136	142	GIEIPAE	GIKVPVE	1	1	13.9
peptide3010	sp|P63132|PO113_HUMAN	50	4	53	0.54	15	956	8	4	6	0	4	11	403	410	IPFTYEQL	VPLTKEQV	1	1	14.2
peptide3010	sp|P63121|VP113_HUMAN	26.667	4	100	3.9	15	156	15	11	8	0	1	15	84	98	VNAIPFTYEQLDVLK	ITSIPLNLWGRDLLQ	1	1	12.7
peptide3012	sp|P63132|PO113_HUMAN	50	4	53	1.6	15	956	8	4	6	0	4	11	943	950	DGGTTDYA	NGGKSPYA	1	1	13.5
peptide3018	sp|P63132|PO113_HUMAN	40	6	79	0.2	19	956	15	9	9	0	4	18	453	467	EMLQREEAENTLQSF	KITRREPLENALTVF	1	1	15.4
peptide3019	sp|P62684|GA113_HUMAN	57.143	4	58	0.75	12	666	7	3	5	0	2	8	536	542	GGDMETF	GGQVRTF	1	1	13.9
peptide3022	sp|Q902F9|EN113_HUMAN	57.143	4	70	6.9	10	699	7	3	5	0	2	8	302	308	HKPPKVQ	HKHKKLQ	1	1	11.5
peptide3023	sp|Q902F9|EN113_HUMAN	66.667	4	93	2.5	29	699	6	2	5	0	4	9	447	452	PEVHLL	PSVHIL	1	1	13.9
peptide3023	sp|Q902F9|EN113_HUMAN	34.483	10	93	2.6	29	699	29	17	12	1	2	28	220	248	FRPEVHLLPP--PSEELALNELVTLTCLA	FRPKGKPCPKEIPKESKNTEVLVWEECVA	1	1	13.9
peptide3024	sp|Q902F9|EN113_HUMAN	50	6	60	0.36	20	699	12	6	8	0	6	17	87	98	VVSLGSPSGEVS	VVSLPMPAGAAA	1	1	15
peptide3025	sp|P63132|PO113_HUMAN	57.143	4	88	0.26	8	956	7	3	5	0	2	8	332	338	DPCSPYR	DPLAPLR	1	1	14.6
peptide3029	sp|P63132|PO113_HUMAN	57.143	4	35	4.4	20	956	7	3	5	0	5	11	397	403	DPPSVVV	DPDKIVV	1	1	12.7
peptide3031	sp|Q902F9|EN113_HUMAN	41.176	7	89	0.39	19	699	17	10	10	0	2	18	589	605	DHALLEEQSKQQSNEHL	DISKLKEQIFEASKAHL	1	1	15
peptide3033	sp|P62684|GA113_HUMAN	55.556	5	50	7.1	18	666	9	4	6	0	2	10	561	569	VINGNPITI	VLNKQNITI	1	1	11.9
peptide3036	sp|Q902F9|EN113_HUMAN	50	5	71	0.099	14	699	10	5	8	0	3	12	197	206	ISGMAPRPSL	VSGMSLRPRV	1	1	15.8
peptide3039	sp|P63132|PO113_HUMAN	50	6	80	3.5	15	956	12	6	6	0	1	12	464	475	LTVLHQDWLNGK	LTVFTDGSSNGK	1	1	12.7
peptide3044	sp|Q902F9|EN113_HUMAN	66.667	4	67	1.3	9	699	6	2	4	0	1	6	171	176	CLHPCV	CLMPAV	1	1	13.1
peptide3050	sp|Q902F9|EN113_HUMAN	42.857	6	74	5.7	19	699	14	5	7	1	6	19	572	582	WNQVSCPCSWQQGR	WDMVRCHL---QGR	1	1	12.3
peptide3054	sp|Q902F9|EN113_HUMAN	40	6	83	0.58	18	699	15	9	8	0	4	18	222	236	PKAEPEKTEGAAEAK	PKGKPCPKEIPKESK	1	1	14.6
peptide3061	sp|P63132|PO113_HUMAN	50	5	91	0.71	11	956	10	5	6	0	2	11	843	852	NQRPSGVPDR	NQLPVWMPTR	1	1	13.9
peptide3061	sp|Q902F9|EN113_HUMAN	66.667	4	55	1.3	11	699	6	2	4	0	4	9	221	226	RPSGVP	RPKGKP	1	1	13.1
peptide3064	sp|P62684|GA113_HUMAN	57.143	4	26	0.27	27	666	7	3	5	0	15	21	422	428	MCLAKWE	ICLRAWE	1	1	15.8
peptide3064	sp|Q902F9|EN113_HUMAN	25	3	44	5.1	27	699	12	9	6	0	4	15	619	630	DGYRGISLANWM	DGLANLNTVTWV	1	1	13.1
peptide3067	sp|P62684|GA113_HUMAN	57.143	8	44	0.31	32	666	14	6	8	0	4	17	605	618	PLSLQEVDEQPQHP	PLSGNEQRGQPQAP	1	1	16.2
peptide3067	sp|P63132|PO113_HUMAN	57.143	4	22	4.6	32	956	7	3	4	0	13	19	97	103	QPQHPLH	QPMGPLQ	1	1	13.5
peptide3068	sp|P63132|PO113_HUMAN	50	5	71	9.1	14	956	10	5	6	0	2	11	592	601	AQEGDHGSHV	AQELHALTHV	1	1	11.5
peptide3075	sp|Q902F9|EN113_HUMAN	29.412	5	40	6.9	43	699	17	12	8	0	8	24	154	170	VALQDRVPLASQGLGPG	ISIGYRYPPICLGRAPG	1	1	13.5
peptide3083	sp|P62684|GA113_HUMAN	35.714	5	82	4.4	17	666	14	9	8	0	2	15	140	153	MAEQIIQEIYSQIQ	MAQSTQNADYNQLQ	1	1	12.3
peptide3084	sp|P63132|PO113_HUMAN	55.556	5	94	0.2	17	956	9	4	6	0	8	16	707	715	LKTDEGIAY	IKTDNGPGY	1	1	15.4
peptide3084	sp|P63132|PO113_HUMAN	25	4	94	0.25	17	956	16	12	9	0	2	17	904	919	SEDYGVLKTDEGIAYR	AADLGTTKEADAVSYK	1	1	15.4
peptide3085	sp|P63132|PO113_HUMAN	62.5	5	40	1.2	20	956	8	3	5	0	3	10	100	107	GPPPPGKP	GPLQPGLP	1	1	13.9
peptide3085	sp|P62684|GA113_HUMAN	50	6	85	3.9	20	666	12	6	7	0	4	15	290	301	PPPPGKPQGPPP	PPGEGAQEGEPP	1	1	12.7
peptide3085	sp|P62684|GA113_HUMAN	45.455	5	85	4	20	666	11	6	6	0	8	18	613	623	GKPQGPPPQGG	GQPQAPQQTGA	1	1	12.7
peptide3085	sp|P62684|GA113_HUMAN	45.455	5	85	4.9	20	666	11	6	7	0	10	20	253	263	PQGPPPQGGSK	PTAPPSRQGSE	1	1	12.7
peptide3085	sp|P62684|GA113_HUMAN	66.667	4	85	7.4	20	666	6	2	4	0	13	18	658	663	PPPQGG	PPPQAA	1	1	12.3
peptide3106	sp|Q902F9|EN113_HUMAN	50	4	38	0.78	21	699	8	4	6	0	1	8	221	228	KPQGPPPP	RPKGKPCP	1	1	14.6
peptide3106	sp|P63132|PO113_HUMAN	54.545	6	52	0.86	21	956	11	5	7	0	1	11	97	107	KPQGPPPPGKP	QPMGPLQPGLP	1	1	14.2
peptide3106	sp|P62684|GA113_HUMAN	40	8	95	1	21	666	20	12	11	0	2	21	244	263	PQGPPPPGKPQGPPAQGGSK	PQPPTRRLNPTAPPSRQGSE	1	1	14.2
peptide3106	sp|P62684|GA113_HUMAN	45.455	5	95	4.1	21	666	11	6	6	0	9	19	613	623	GKPQGPPAQGG	GQPQAPQQTGA	1	1	12.7
peptide3106	sp|P62684|GA113_HUMAN	41.667	5	95	9.1	21	666	12	7	6	0	6	17	206	217	PPPGKPQGPPAQ	PPVAYQYWPPAE	1	1	11.9
peptide3108	sp|Q902F9|EN113_HUMAN	40	4	56	1.4	18	699	10	6	7	0	4	13	94	103	SGATFSHYYY	AGAAAANYTY	1	1	13.9
peptide3112	sp|P63132|PO113_HUMAN	44.444	4	38	5.8	24	956	9	5	5	0	10	18	266	274	NDLFNAVGD	NDFQKLLGD	1	1	12.7
peptide3113	sp|P62684|GA113_HUMAN	50	4	80	5.8	10	666	8	4	6	0	2	9	59	66	DWQCPGKK	DWKRIGKE	1	1	11.9
peptide3120	sp|P62684|GA113_HUMAN	66.667	4	86	0.18	7	666	6	2	5	0	1	6	368	373	TEWLDG	TWWIDG	1	1	14.6
peptide3124	sp|P63132|PO113_HUMAN	31.579	6	81	1.7	21	956	19	11	10	1	2	18	714	732	AFCS--FQIYAVPWQGTMT	GYCSKAFQKFLSQWKISHT	1	1	13.9
peptide3133	sp|P63132|PO113_HUMAN	40	6	71	0.27	21	956	15	9	9	0	6	20	453	467	EMLQREEAENTLQSF	KITRREPLENALTVF	1	1	15.4
peptide3134	sp|P63132|PO113_HUMAN	36.364	4	85	0.69	13	956	11	7	6	0	2	12	453	463	QVYSRHPAENG	KITRREPLENA	1	1	13.9
peptide3135	sp|P63132|PO113_HUMAN	33.333	3	100	9.2	9	956	9	6	6	0	1	9	251	259	RPEVDGVRK	KPQKIEIRK	1	1	11.2
peptide3142	sp|Q902F9|EN113_HUMAN	45.455	5	100	1.6	11	699	11	6	8	0	1	11	431	441	EGMNIVEAMER	EGVWIPVSMDR	1	1	13.1
peptide3148	sp|Q902F9|EN113_HUMAN	37.5	3	44	1.7	18	699	8	5	5	0	3	10	556	563	TEICADPQ	SDFCITPQ	1	1	13.5
peptide3150	sp|P63132|PO113_HUMAN	57.143	4	88	0.9	8	956	7	3	5	0	2	8	144	150	IPELNGK	IPAINNK	1	1	13.5
peptide3151	sp|Q902F9|EN113_HUMAN	71.429	5	44	0.22	16	699	7	2	6	0	4	10	105	111	AWVPFDP	AYVPFPP	1	1	15.4
peptide3151	sp|P63132|PO113_HUMAN	42.857	3	81	0.31	16	956	7	4	6	0	1	7	844	850	EIPAWVP	QLPVWMP	1	1	15
peptide3151	sp|P63132|PO113_HUMAN	41.667	5	81	8.9	16	956	12	7	7	0	2	13	144	155	IPAWVPFDPAAQ	IPAINNKEPATR	1	1	11.5
peptide3159	sp|P63121|VP113_HUMAN	50	4	80	0.69	10	156	8	4	6	0	2	9	32	39	SIVHLFEW	SIIALNQW	1	1	13.9
peptide3163	sp|P63132|PO113_HUMAN	62.5	5	67	0.12	12	956	8	3	5	0	4	11	834	841	GLACDLPG	GFACVSPG	1	1	15.4
peptide3164	sp|P62684|GA113_HUMAN	57.143	4	44	3.5	16	666	7	3	4	0	4	10	630	636	VPDRFSG	VPQGFQG	1	1	12.7
peptide3169	sp|P63121|VP113_HUMAN	33.333	5	48	0.51	31	156	15	10	9	0	6	20	99	113	KWSPELPVCAPIICP	QWGVEITMPAPLYSP	1	1	15.4
peptide3169	sp|Q902F9|EN113_HUMAN	41.667	5	48	0.61	31	699	12	7	7	0	6	17	178	189	KWSPELPVCAPI	NWLVEVPTVSPI	1	1	15.4
peptide3169	sp|Q902F9|EN113_HUMAN	57.143	4	48	5.4	31	699	7	3	4	0	3	9	430	436	EEGKWSP	REGVWIP	1	1	13.1
peptide3169	sp|P62684|GA113_HUMAN	40	6	48	1.2	31	666	15	9	9	0	17	31	430	444	IICPPPSIPTFATLR	IQDPGSTCPSFNTVR	1	1	14.6
peptide3169	sp|P62684|GA113_HUMAN	80	4	48	3.2	31	666	5	1	4	0	19	23	657	661	CPPPS	CPPPQ	1	1	13.5
peptide3174	sp|Q902F9|EN113_HUMAN	42.857	9	54	1.5	39	699	21	9	11	1	16	36	587	604	TLDTLVLKENQLEVLEVSWLH	TLDISKLKE---QIFEASKAH	1	1	15
peptide3198	sp|P62684|GA113_HUMAN	46.154	6	54	1.1	24	666	13	7	8	0	8	20	605	617	PLSLSVTPGQPAS	PLSGNEQRGQPQA	1	1	14.2
peptide3200	sp|P63132|PO113_HUMAN	42.857	3	70	0.35	10	956	7	4	7	0	1	7	428	434	LGVIEDH	VGIIDNH	1	1	14.2
peptide3207	sp|Q902F9|EN113_HUMAN	50	4	38	3.3	21	699	8	4	5	0	3	10	398	405	PDTCGIKC	PDSQTITC	1	1	13.1
peptide3211	sp|Q902F9|EN113_HUMAN	85.714	6	78	0.36	9	699	7	1	6	0	1	7	341	347	RLTWASH	RLTVASH	1	1	14.2
peptide3215	sp|P63132|PO113_HUMAN	44.444	4	69	2.8	13	956	9	5	7	0	3	11	251	259	KPDTIEVQQ	KPQKIEIRK	1	1	12.7
peptide3228	sp|P62684|GA113_HUMAN	100	5	31	0.044	16	666	5	0	5	0	7	11	370	374	WIDGV	WIDGV	1	1	16.9
peptide3228	sp|P63132|PO113_HUMAN	66.667	4	38	0.47	16	956	6	2	6	0	10	15	164	169	GVLNNP	GMLNSP	1	1	14.6
peptide3237	sp|Q902F9|EN113_HUMAN	34.483	10	97	0.79	30	699	29	15	15	1	1	29	446	470	TPAVEGLTEAEEEELRAELTKVEEEIVTL	SPSVHILTEV----LKGVLNRSKRFIFTL	1	1	15
peptide3245	sp|Q902F9|EN113_HUMAN	66.667	4	33	1.2	18	699	6	2	4	0	1	6	558	563	FCGLPQ	FCITPQ	1	1	13.9
peptide3245	sp|P62684|GA113_HUMAN	80	4	28	2.1	18	666	5	1	4	0	5	9	244	248	PQPET	PQPPT	1	1	13.5
peptide3247	sp|Q902F9|EN113_HUMAN	55.556	5	28	3.4	32	699	9	4	5	0	3	11	168	176	APNNLKPVV	APGCLMPAV	1	1	13.5
peptide3249	sp|P63132|PO113_HUMAN	36.842	7	70	0.49	27	956	19	12	8	0	4	22	930	948	PAAYAASLCGLCGNYNQDP	PREYAACSLDDCINGGKSP	1	1	15.4
peptide3252	sp|P63132|PO113_HUMAN	62.5	5	50	1.2	16	956	8	3	6	0	2	9	271	278	LAGDKNFI	LLGDINWI	1	1	13.9
peptide3254	sp|Q902F9|EN113_HUMAN	42.857	3	64	2.8	11	699	7	4	5	0	4	10	362	368	DRYDYYS	DRKPFYT	1	1	12.7
peptide3256	sp|P63132|PO113_HUMAN	40	4	34	0.12	29	956	10	6	7	0	16	25	107	116	PDPALTAEEW	PSPAMIPKDW	1	1	16.9
peptide3256	sp|Q902F9|EN113_HUMAN	33.333	4	41	4	29	699	12	8	8	0	12	23	283	294	PTAGPDPALTAE	PSAQVSPAVDSD	1	1	13.5
peptide3262	sp|P63132|PO113_HUMAN	66.667	4	46	1.7	13	956	6	2	4	0	2	7	799	804	HLEGNK	HLTGKK	1	1	13.1
peptide3265	sp|P63121|VP113_HUMAN	66.667	4	60	0.64	10	156	6	2	6	0	3	8	75	80	NEESTI	NQESTV	1	1	13.9
peptide3273	sp|P62684|GA113_HUMAN	71.429	5	37	0.19	19	666	7	2	6	0	3	9	185	191	PAGGIPV	PAGQVPV	1	1	15.8
peptide3285	sp|Q902F9|EN113_HUMAN	50	5	71	0.099	14	699	10	5	8	0	3	12	197	206	ISGMAPRPSL	VSGMSLRPRV	1	1	15.8
peptide3288	sp|P63132|PO113_HUMAN	33.333	6	90	8.8	20	956	18	12	8	0	3	20	894	911	DEMPADLPSLAADFVESK	DEVAIHQEGRAADLGTTK	1	1	11.9
peptide3289	sp|Q902F9|EN113_HUMAN	57.143	4	59	5.6	22	699	7	3	5	0	15	21	200	206	MSIPPEV	MSLRPRV	1	1	12.7
peptide3289	sp|Q902F9|EN113_HUMAN	33.333	4	59	7.7	22	699	12	8	7	0	9	20	63	74	FLEAIPMSIPPE	YLENTKVTQTPE	1	1	12.3
peptide3289	sp|P61574|RE113_HUMAN	33.333	4	55	6.7	22	105	12	8	7	0	9	20	63	74	FLEAIPMSIPPE	YLENTKVTQTPE	1	1	12.3
peptide3296	sp|Q902F9|EN113_HUMAN	71.429	5	18	1.1	38	699	7	2	6	0	8	14	92	98	LPDGAAA	MPAGAAA	1	1	15
peptide3296	sp|P63132|PO113_HUMAN	45.455	5	29	6.1	38	956	11	6	5	0	2	12	100	110	GPAATTLPDGA	GPLQPGLPSPA	1	1	13.1
peptide3299	sp|P62684|GA113_HUMAN	44.444	4	67	0.61	18	666	9	5	6	0	10	18	237	245	PTGNQPFPK	PQGRAPYPQ	1	1	14.6
peptide3299	sp|P62684|GA113_HUMAN	40	4	67	2.4	18	666	10	6	5	0	8	17	176	185	TPPTGNQPFP	SKPRGTSPLP	1	1	13.1
peptide3299	sp|P62684|GA113_HUMAN	50	4	67	2.9	18	666	8	4	6	0	7	14	603	610	GTPPTGNQ	GQPLSGNE	1	1	13.1
peptide3299	sp|P63132|PO113_HUMAN	50	4	44	5	18	956	8	4	4	0	5	12	636	643	EVGTPPTG	EAGVNPRG	1	1	12.3
peptide3305	sp|Q902F9|EN113_HUMAN	41.667	5	100	0.065	12	699	12	7	8	0	1	12	269	280	GQLHHNPGEETR	GQFYHNCSGQTQ	1	1	16.2
peptide3308	sp|P63132|PO113_HUMAN	62.5	5	100	0.92	8	956	8	3	6	0	1	8	36	43	VNKPPYPK	VNQWPLPK	1	1	13.5
peptide3308	sp|P62684|GA113_HUMAN	66.667	4	75	1.8	8	666	6	2	5	0	2	7	447	452	NKPPYP	SKEPYP	1	1	12.7
peptide3310	sp|Q902F9|EN113_HUMAN	28	7	87	7	30	699	25	18	11	0	3	27	611	635	TGTVIDSGDGVTHVIPVAEGYVIGS	TEAIAGVADGLANLNTVTWVKTIGS	1	1	12.7
peptide3310	sp|Q902F9|EN113_HUMAN	60	6	87	8.1	30	699	10	4	6	0	2	11	529	538	LTGTVIDSGD	LRQTVIWMGD	1	1	12.7
peptide3318	sp|Q902F9|EN113_HUMAN	50	5	67	0.58	15	699	10	5	6	0	3	12	383	392	ITPPTAQVVG	VKPPYMLVVG	1	1	14.2
peptide3319	sp|P63132|PO113_HUMAN	83.333	5	13	0.11	48	956	6	1	6	0	7	12	104	109	PGIPSP	PGLPSP	1	1	18.5
peptide3321	sp|P63132|PO113_HUMAN	46.667	7	83	0.48	18	956	15	8	8	0	3	17	828	842	VMTQSPATLSVSPGE	VITWGRGFACVSPGE	1	1	14.6
peptide3321	sp|Q902F9|EN113_HUMAN	50	6	67	1.7	18	699	12	6	7	0	5	16	279	290	TQSPATLSVSPG	TQSCPSAQVSPA	1	1	13.5
peptide3322	sp|P62684|GA113_HUMAN	83.333	5	91	0.51	11	666	6	1	5	0	6	11	254	259	TLPPSR	TAPPSR	1	1	14.2
peptide3322	sp|P62684|GA113_HUMAN	50	4	91	5.4	11	666	8	4	4	0	2	9	652	659	PQVYTLPP	PQYNNCPP	1	1	11.9
peptide3324	sp|P62684|GA113_HUMAN	57.143	8	37	0.25	38	666	14	6	8	0	7	20	215	228	PAELQELPGLSHQY	PAELQYQPPPESQY	1	1	16.9
peptide3324	sp|P63132|PO113_HUMAN	62.5	5	74	1.7	38	956	8	3	6	0	11	18	593	600	QELPGLSH	QELHALTH	1	1	14.6
peptide3324	sp|P63132|PO113_HUMAN	80	4	74	3.2	38	956	5	1	5	0	3	7	842	846	ENKLP	ENQLP	1	1	13.9
peptide3324	sp|P63132|PO113_HUMAN	35.294	6	74	5.4	38	956	17	11	7	0	17	33	674	690	SHQYWSAPSDKEGYSGV	SHFIWATCQTGESTSHV	1	1	13.5
peptide3328	sp|P62684|GA113_HUMAN	57.143	4	35	3.1	20	666	7	3	4	0	4	10	630	636	VPDRFSG	VPQGFQG	1	1	13.1
peptide3330	sp|P62684|GA113_HUMAN	41.176	7	94	0.56	18	666	17	10	8	0	2	18	428	444	ELTQDPAVSVALGQTVR	EKIQDPGSTCPSFNTVR	1	1	14.6
peptide3331	sp|P63132|PO113_HUMAN	36.364	4	85	6.4	13	956	11	7	7	0	1	11	442	452	KFLEQECNVLP	QFLKLTTWILP	1	1	11.9
peptide3337	sp|P63132|PO113_HUMAN	36.364	4	42	9.5	26	956	11	7	5	0	7	17	761	771	DSGDGVTHTVP	EGGDSKECTTP	1	1	12.3
peptide3338	sp|P62684|GA113_HUMAN	53.846	7	62	0.34	21	666	13	6	8	0	8	20	218	230	LRPAPPPISGGGY	LQYQPPPESQYGY	1	1	15.4
peptide3338	sp|P62684|GA113_HUMAN	45.455	5	62	6.5	21	666	11	6	5	0	8	18	251	261	LRPAPPPISGG	LNPTAPPSRQG	1	1	12.3
peptide3351	sp|Q902F9|EN113_HUMAN	42.857	3	32	2.4	22	699	7	4	7	0	13	19	124	130	DLYVSDA	EIYVNDS	1	1	13.5
peptide3351	sp|P63121|VP113_HUMAN	36.364	4	50	6.1	22	156	11	7	6	0	2	12	20	30	KLPGIVAEGRD	QFEGLVDTGAD	1	1	12.3
peptide3352	sp|P63132|PO113_HUMAN	50	4	100	1.6	8	956	8	4	6	0	1	8	519	526	SYVTTSTR	AYVVQATR	1	1	12.7
peptide3354	sp|P62684|GA113_HUMAN	45.455	5	61	2.4	18	666	11	6	7	0	2	12	145	155	QTVSDNELQEM	QNADYNQLQEV	1	1	13.1
peptide3366	sp|P62684|GA113_HUMAN	44.444	4	75	0.62	12	666	9	5	7	0	2	10	524	532	MLLLEVISG	MLMAQAITG	1	1	13.9
peptide3366	sp|Q902F9|EN113_HUMAN	44.444	4	75	5.9	12	699	9	5	7	0	1	9	81	89	LMLLLEVIS	LMIVSMVVS	1	1	11.9
peptide3371	sp|P63132|PO113_HUMAN	80	4	56	0.59	9	956	5	1	4	0	3	7	169	173	PTYCQ	PTICQ	1	1	13.9
peptide3377	sp|Q902F9|EN113_HUMAN	25	4	59	0.14	27	699	16	12	11	0	1	16	502	517	NRWEDPGKQLYNVEAT	NDWQNNSTRLWNSQSS	1	1	16.5
peptide3385	sp|P63121|VP113_HUMAN	100	5	42	0.43	12	156	5	0	5	0	3	7	126	130	PGKGL	PGKGL	1	1	14.2
peptide3386	sp|P63132|PO113_HUMAN	50	3	27	2.8	22	956	6	3	4	0	15	20	627	632	CEAYHL	CQVLHL	1	1	13.1
peptide3387	sp|P63132|PO113_HUMAN	38.462	5	72	0.83	18	956	13	8	8	0	1	13	393	405	LFDSDPITVTVPV	LCGNDPDKIVVPL	1	1	14.2
peptide3388	sp|Q902F9|EN113_HUMAN	75	6	42	0.38	19	699	8	2	6	0	1	8	608	615	VPSTEAEA	VPGTEAIA	1	1	15
peptide3392	sp|P63132|PO113_HUMAN	66.667	4	75	0.45	8	956	6	2	4	0	3	8	657	662	VPDLGR	VPSFGR	1	1	13.9
peptide3393	sp|P63132|PO113_HUMAN	46.667	7	83	0.015	18	956	15	8	10	0	4	18	29	43	RTEHPFTVEEFVLPK	KTEKPVWVNQWPLPK	1	1	18.5
peptide3403	sp|P62684|GA113_HUMAN	33.333	4	75	0.8	16	666	12	8	7	0	4	15	220	231	FVPPRDGFFGNP	YQPPPESQYGYP	1	1	14.2
peptide3406	sp|P63132|PO113_HUMAN	36.842	7	79	0.039	24	956	19	12	11	0	5	23	511	529	PVNLLSDPEQGVEVTGQYE	PINIISDSAYVVQATRDVE	1	1	18.1
peptide3406	sp|P62684|GA113_HUMAN	40	8	83	3.4	24	666	20	12	9	0	3	22	635	654	QGPVNLLSDPEQGVEVTGQY	QGQQPPLSQVFQGISQLPQY	1	1	13.1
peptide3417	sp|Q902F9|EN113_HUMAN	50	5	63	0.73	16	699	10	5	6	0	7	16	135	144	GCPDRCEPAR	GPTDDCCPAK	1	1	14.2
peptide3417	sp|P63132|PO113_HUMAN	50	4	50	2	16	956	8	4	4	0	2	9	100	107	APLAAGCP	GPLQPGLP	1	1	13.1
peptide3418	sp|Q902F9|EN113_HUMAN	50	5	42	0.81	24	699	10	5	7	0	2	11	57	66	TQIFTTYSDN	TQLATKYLEN	1	1	14.6
peptide3418	sp|P63132|PO113_HUMAN	30.769	4	54	0.85	24	956	13	9	8	0	9	21	709	721	SDNQPGVLIQVYE	TDNGPGYCSKAFQ	1	1	14.6
peptide3418	sp|P61574|RE113_HUMAN	50	5	42	2.2	24	105	10	5	7	0	2	11	57	66	TQIFTTYSDN	TQLATKYLEN	1	1	13.5
peptide3419	sp|Q902F9|EN113_HUMAN	66.667	4	50	0.91	12	699	6	2	5	0	7	12	683	688	GGHAGK	GGNVGK	1	1	13.9
peptide3426	sp|Q902F9|EN113_HUMAN	66.667	4	21	2.1	28	699	6	2	4	0	23	28	300	305	DLHAHK	DKHKHK	1	1	13.9
peptide3427	sp|P63121|VP113_HUMAN	57.143	4	32	3.5	22	156	7	3	5	0	13	19	32	38	SVIDFNQ	SIIALNQ	1	1	13.1
peptide3433	sp|P62684|GA113_HUMAN	37.5	3	67	1.9	12	666	8	5	6	0	5	12	58	65	KDYAEVGR	KDWKRIGK	1	1	13.1
peptide3440	sp|P62684|GA113_HUMAN	83.333	5	40	0.58	15	666	6	1	6	0	9	14	98	103	KEDSVS	EEDSVS	1	1	14.2
peptide3443	sp|P63132|PO113_HUMAN	42.857	6	61	3.6	23	956	14	8	8	0	2	15	210	223	IDNGIFVQLVQANS	IDCYTFLQAEVANA	1	1	13.1
peptide3444	sp|P63132|PO113_HUMAN	33.333	4	60	0.16	20	956	12	8	7	0	8	19	922	933	KDHGGALGPEEF	REHKGDTNPREY	1	1	15.8
peptide3466	sp|P62684|GA113_HUMAN	62.5	5	30	0.37	27	666	8	3	7	0	1	8	586	593	KKGETWAT	KKGKHWAS	1	1	15.4
peptide3466	sp|P63132|PO113_HUMAN	50	5	37	0.96	27	956	10	5	6	0	6	15	678	687	WATPNCSEAT	WATCQTGEST	1	1	14.6
peptide3466	sp|Q902F9|EN113_HUMAN	57.143	4	26	4.3	27	699	7	3	4	0	10	16	407	413	NCSEATC	NCRLLTC	1	1	13.1
peptide3467	sp|P63132|PO113_HUMAN	27.586	8	100	0.81	27	956	29	19	12	1	1	27	924	952	HQSACKDSDWPFCSDEDW--NYKCPSGCR	HKGDTNPREYAACSLDDCINGGKSPYACR	1	1	14.6
peptide3467	sp|Q902F9|EN113_HUMAN	38.889	7	74	1.2	27	699	18	11	8	0	2	19	496	513	QSACKDSDWPFCSDEDWN	QSVNFVNDWQNNSTRLWN	1	1	14.2
peptide3467	sp|Q902F9|EN113_HUMAN	23.529	4	74	3.6	27	699	17	13	9	0	5	21	405	421	CKDSDWPFCSDEDWNYK	CENCRLLTCIDSTFNWQ	1	1	13.1
peptide3469	sp|P62684|GA113_HUMAN	43.75	7	70	0.71	23	666	16	9	9	0	8	23	291	306	PWQLAQELEPQSWCCR	PGEGAQEGEPPTVEAR	1	1	14.6
peptide3469	sp|P62684|GA113_HUMAN	50	4	70	5.9	23	666	8	4	4	0	16	23	577	584	EPQSWCCR	EPPDLCPR	1	1	12.7
peptide3469	sp|P61574|RE113_HUMAN	37.5	3	35	1.8	23	105	8	5	6	0	13	20	43	50	QELEPQSW	KKAEPPTW	1	1	13.9
peptide3469	sp|Q902F9|EN113_HUMAN	50	3	70	3.3	23	699	6	3	5	0	5	10	439	444	VQRPWQ	MDRPWE	1	1	13.1
peptide3469	sp|Q902F9|EN113_HUMAN	30	3	70	5.6	23	699	10	7	6	0	12	21	42	51	AQELEPQSWC	TKKAEPPTWA	1	1	12.7
peptide3471	sp|P63132|PO113_HUMAN	80	4	38	0.55	13	956	5	1	4	0	2	6	627	631	CQVTH	CQVLH	1	1	14.2
peptide3486	sp|P63132|PO113_HUMAN	66.667	6	69	0.37	13	956	9	3	6	0	1	9	868	876	TSAGTRQPQ	TSAETETPQ	1	1	14.6
peptide3495	sp|P62684|GA113_HUMAN	41.667	5	75	0.34	16	666	12	7	9	0	5	16	609	620	NQGIGEPQSPSR	NEQRGQPQAPQQ	1	1	15
peptide3495	sp|P62684|GA113_HUMAN	66.667	4	75	1.9	16	666	6	2	5	0	11	16	244	249	PQSPSR	PQPPTR	1	1	13.1
peptide3495	sp|P63121|VP113_HUMAN	50	7	69	1.3	16	156	14	4	8	1	1	11	142	155	RADLNQ---GIGEP	EAKINQEREGIGYP	1	1	13.5
peptide3508	sp|P63121|VP113_HUMAN	40	4	48	1.7	21	156	10	6	7	0	12	21	10	19	PLCENMPSGK	PVCKAIIQGK	1	1	13.9
peptide3508	sp|P63132|PO113_HUMAN	40	4	48	1.8	21	956	10	6	6	0	10	19	99	108	LAPLCENMPS	MGPLQPGLPS	1	1	13.5
peptide3510	sp|P63132|PO113_HUMAN	66.667	4	60	1	10	956	6	2	5	0	1	6	102	107	LKPGAP	LQPGLP	1	1	13.5
peptide3521	sp|P63132|PO113_HUMAN	38.462	5	81	0.07	16	956	13	8	9	0	1	13	339	351	LLIYGNSNRPSGV	LLIFATAHSPIGI	1	1	16.5
peptide3521	sp|Q902F9|EN113_HUMAN	66.667	4	38	0.86	16	699	6	2	4	0	9	14	221	226	RPSGVP	RPKGKP	1	1	13.9
peptide3529	sp|Q902F9|EN113_HUMAN	66.667	4	75	0.91	8	699	6	2	5	0	2	7	564	569	IYKENE	IYNESE	1	1	13.5
peptide3536	sp|Q902F9|EN113_HUMAN	41.667	5	92	1	13	699	12	7	7	0	2	13	135	146	GPSVFLFPPKPK	GPTDDCCPAKPE	1	1	13.5
peptide3550	sp|P62684|GA113_HUMAN	66.667	4	86	0.11	7	666	6	2	5	0	1	6	368	373	TAWLDG	TWWIDG	1	1	15
peptide3562	sp|P63132|PO113_HUMAN	47.059	8	50	0.77	34	956	17	8	11	1	12	28	569	584	NMGGDPITVIDEIRDLL	NLPG-PLTKANEQADLL	1	1	15.4
peptide3562	sp|P63132|PO113_HUMAN	41.667	5	50	4	34	956	12	7	8	0	17	28	348	359	PITVIDEIRDLL	PIGIIIQNTDLV	1	1	13.5
peptide3562	sp|P63121|VP113_HUMAN	44.444	4	26	6.6	34	156	9	5	6	0	8	16	22	30	DGLHNMGGD	EGLVDTGAD	1	1	13.1
peptide3568	sp|Q902F9|EN113_HUMAN	66.667	4	24	2	25	699	6	2	4	0	20	25	300	305	DLHAHK	DKHKHK	1	1	13.9
peptide3571	sp|P62684|GA113_HUMAN	45.455	5	79	3.6	14	666	11	6	7	0	4	14	262	272	SELANARDESK	SELHEIIDKSR	1	1	12.3
peptide3583	sp|P62684|GA113_HUMAN	55.556	5	39	0.45	23	666	9	4	8	0	9	17	452	460	PLFLAQLKD	PDFVARLQD	1	1	15
peptide3583	sp|P63132|PO113_HUMAN	55.556	5	39	0.66	23	956	9	4	6	0	9	17	117	125	PLFLAQLKD	PLIIIDLKD	1	1	14.6
peptide3587	sp|Q902F9|EN113_HUMAN	66.667	4	22	0.83	27	699	6	2	5	0	21	26	45	50	SEPGTW	AEPPTW	1	1	14.6
peptide3587	sp|P61574|RE113_HUMAN	66.667	4	22	1.2	27	105	6	2	5	0	21	26	45	50	SEPGTW	AEPPTW	1	1	14.2
peptide3593	sp|Q902F9|EN113_HUMAN	26.087	6	77	7.2	30	699	23	17	9	0	7	29	317	339	EKGTEAAGAMFLEAIPMSIPPEV	EKGISTARPKIISPVSGPEHPEL	1	1	12.7
peptide3593	sp|Q902F9|EN113_HUMAN	57.143	4	77	7.7	30	699	7	3	5	0	23	29	200	206	MSIPPEV	MSLRPRV	1	1	12.7
peptide3598	sp|P63132|PO113_HUMAN	44.444	4	69	5.8	13	956	9	5	5	0	3	11	25	33	PATGGVKKP	PLTWKTEKP	1	1	11.9
peptide3603	sp|P63132|PO113_HUMAN	75	3	57	0.75	7	956	4	1	4	0	2	5	32	35	KPIW	KPVW	1	1	13.5
peptide3609	sp|P63132|PO113_HUMAN	40	6	65	0.62	23	956	15	9	8	0	5	19	521	535	VKELDRDTVFALVNY	VVQATRDVETALIKY	1	1	14.6
peptide3611	sp|P63121|VP113_HUMAN	38.889	7	75	6.8	24	156	18	11	8	0	4	21	127	144	GDGSDEEVDGKADGAEAK	GKGLGKNEDGIKVPVEAK	1	1	12.3
peptide3612	sp|Q902F9|EN113_HUMAN	66.667	4	60	1.5	10	699	6	2	5	0	1	6	343	348	TIASQH	TVASHH	1	1	13.1
peptide3620	sp|P63132|PO113_HUMAN	40	4	77	5.2	13	956	10	6	5	0	4	13	763	772	GDGPVVTDPK	GDSKECTTPQ	1	1	11.9
peptide3621	sp|P62684|GA113_HUMAN	83.333	5	75	0.19	8	666	6	1	6	0	1	6	76	81	ILPLTV	IIPLTV	1	1	14.6
peptide3626	sp|P63121|VP113_HUMAN	54.545	6	65	0.049	17	156	11	5	8	0	2	12	97	107	FQPFFVELTMP	LQQWGVEITMP	1	1	16.9
peptide3633	sp|P63132|PO113_HUMAN	57.143	4	30	2.6	23	956	7	3	4	0	17	23	712	718	GEGTCEK	GPGYCSK	1	1	13.5
peptide3643	sp|P62684|GA113_HUMAN	31.25	5	59	0.3	27	666	16	11	10	0	10	25	515	530	GAGVTLHEALAAAELL	GMGGAMHKAMLMAQAI	1	1	15.8
peptide3656	sp|Q902F9|EN113_HUMAN	60	3	56	0.2	9	699	5	2	4	0	5	9	405	409	CETCK	CENCR	1	1	14.6
peptide3658	sp|P62684|GA113_HUMAN	66.667	4	75	1.3	8	666	6	2	4	0	2	7	599	604	FDVGGQ	FDKNGQ	1	1	13.1
peptide3664	sp|P63121|VP113_HUMAN	37.5	9	62	0.3	39	156	24	15	11	0	3	26	105	128	TCPKPDDLPFSTVVPLKTFYEPGE	TMPAPLYSPTSQKIMTKMGYIPGK	1	1	16.5
peptide3664	sp|Q902F9|EN113_HUMAN	36.364	8	97	1.3	39	699	22	14	8	0	17	38	267	288	PLKTFYEPGEEITYSCKPGYVS	PRGQFYHNCSGQTQSCPSAQVS	1	1	15
peptide3664	sp|Q902F9|EN113_HUMAN	45.455	5	97	2.2	39	699	11	4	8	1	1	11	224	232	GRTCPKPDDLP	GKPCPK--EIP	1	1	14.2
peptide3664	sp|Q902F9|EN113_HUMAN	40	6	97	5.9	39	699	15	6	9	1	2	16	380	391	RTCPKPDDLPFSTVV	QSCVKP---PYMLVV	1	1	13.5
peptide3667	sp|P62684|GA113_HUMAN	45.455	5	92	1.1	12	666	11	6	7	0	1	11	468	478	DEELSCTVVEL	DEKARKVIVEL	1	1	13.5
peptide3670	sp|Q902F9|EN113_HUMAN	50	5	56	1.1	18	699	10	5	6	0	7	16	281	290	SAPKPQTSPS	SCPSAQVSPA	1	1	13.9
peptide3671	sp|P63132|PO113_HUMAN	50	4	32	2	25	956	8	4	5	0	17	24	853	860	HLAWINTP	HLKFYNEP	1	1	13.9
peptide3676	sp|P63121|VP113_HUMAN	45.455	5	79	0.94	14	156	11	6	7	0	2	12	81	91	SPMEISLPIAL	QPMITSIPLNL	1	1	13.9
peptide3676	sp|P63132|PO113_HUMAN	42.857	3	50	4.5	14	956	7	4	5	0	3	9	101	107	PMEISLP	PLQPGLP	1	1	12.3
peptide3679	sp|Q902F9|EN113_HUMAN	38.462	5	93	9.7	14	699	13	8	8	0	2	14	32	44	SNEELTESCETKK	TSEEQMKLPSTKK	1	1	11.5
peptide3681	sp|P62684|GA113_HUMAN	27.273	3	50	6.8	22	666	11	8	6	0	4	14	75	85	NVIAHEISHSW	NIIPLTVWNDW	1	1	12.3
peptide3682	sp|Q902F9|EN113_HUMAN	50	3	60	2	10	699	6	3	5	0	3	8	400	405	TQTVPC	SQTITC	1	1	12.7
peptide3691	sp|P62684|GA113_HUMAN	36.364	4	73	3.6	26	666	11	7	6	0	12	22	207	217	PEEYEFLTPVE	PVAYQYWPPAE	1	1	13.1
peptide3691	sp|P62684|GA113_HUMAN	31.579	6	73	8.1	26	666	19	13	8	0	8	26	220	238	YGPRPEEYEFLTPVEEAPK	YQPPPESQYGYPGMPPAPQ	1	1	12.3
peptide3691	sp|P63132|PO113_HUMAN	41.667	5	46	9.4	26	956	12	7	7	0	12	23	310	321	PEEYEFLTPVEE	PETTKEIKLVEE	1	1	12.3
peptide3692	sp|P62684|GA113_HUMAN	66.667	6	60	0.46	15	666	9	3	6	0	7	15	232	240	GPPPRPQLR	GMPPAPQGR	1	1	14.6
peptide3692	sp|Q902F9|EN113_HUMAN	50	4	53	3.6	15	699	8	4	5	0	8	15	47	54	PPPRPQLR	PPTWAQLK	1	1	12.7
peptide3692	sp|P61574|RE113_HUMAN	50	4	53	6.1	15	105	8	4	5	0	8	15	47	54	PPPRPQLR	PPTWAQLK	1	1	12.3
peptide3692	sp|P63121|VP113_HUMAN	66.667	4	40	8	15	156	6	2	4	0	3	8	68	73	LHVDGP	LHCLGP	1	1	11.9
peptide3696	sp|Q902F9|EN113_HUMAN	44.444	4	60	0.1	15	699	9	5	5	0	2	10	164	172	CYCRIPACI	CLGRAPGCL	1	1	15.8
peptide3696	sp|Q902F9|EN113_HUMAN	57.143	4	60	0.2	15	699	7	3	5	0	4	10	408	414	CRIPACI	CRLLTCI	1	1	15.4
peptide3698	sp|P62684|GA113_HUMAN	38.462	5	93	0.16	14	666	13	8	9	0	2	14	233	245	VPPSSTDRSPYEK	MPPAPQGRAPYPQ	1	1	15.4
peptide3698	sp|Q902F9|EN113_HUMAN	44.444	4	64	2.3	14	699	9	5	5	0	3	11	161	169	PPSSTDRSP	PPICLGRAP	1	1	13.1
peptide3702	sp|P62684|GA113_HUMAN	66.667	4	35	0.7	17	666	6	2	6	0	4	9	567	572	VTVQAT	ITIQAT	1	1	14.2
peptide3704	sp|P63121|VP113_HUMAN	27.273	3	61	7	18	156	11	8	7	0	4	14	102	112	IEVVLFHPNYN	VEITMPAPLYS	1	1	12.3
peptide3707	sp|P62684|GA113_HUMAN	50	4	38	3.5	21	666	8	4	5	0	12	19	83	90	NVWDALKA	NDWAIIKA	1	1	13.1
peptide3714	sp|P62684|GA113_HUMAN	57.143	4	50	0.72	14	666	7	3	6	0	2	8	265	271	HQITDES	HEIIDKS	1	1	13.9
peptide3720	sp|P62684|GA113_HUMAN	55.556	5	53	3.2	17	666	9	4	5	0	6	14	207	215	PAAGQSRPP	PVAYQYWPP	1	1	12.7
peptide3726	sp|P63132|PO113_HUMAN	42.857	3	70	3.6	10	956	7	4	4	0	1	7	360	366	KWCALSH	EWSFLPH	1	1	12.3
peptide3732	sp|P63121|VP113_HUMAN	66.667	4	75	1.4	8	156	6	2	6	0	1	6	75	80	NEESTI	NQESTV	1	1	13.1
peptide3735	sp|P62684|GA113_HUMAN	58.333	7	100	0.23	23	666	12	5	8	0	3	14	232	243	GPPPPPQGGRPH	GMPPAPQGRAPY	1	1	15.8
peptide3735	sp|P62684|GA113_HUMAN	52.381	11	100	0.64	23	666	21	8	12	1	4	22	222	242	PPPPPQGGRPHRP--PQGQPP	PPPESQYGYPGMPPAPQGRAP	1	1	14.6
peptide3735	sp|P62684|GA113_HUMAN	41.667	5	100	2.7	23	666	12	7	5	0	4	15	255	266	PPPPPQGGRPHR	APPSRQGSELHE	1	1	13.5
peptide3735	sp|P62684|GA113_HUMAN	42.105	8	100	3.5	23	666	19	11	10	0	5	23	628	646	PPPPQGGRPHRPPQGQPPQ	PFVPQGFQGQQPPLSQVFQ	1	1	13.1
peptide3735	sp|P62684|GA113_HUMAN	50	5	100	7.8	23	666	10	5	6	0	1	10	178	187	PQGPPPPPQG	PRGTSPLPAG	1	1	12.3
peptide3735	sp|Q902F9|EN113_HUMAN	44.444	4	39	2.3	23	699	9	5	6	0	1	9	222	230	PQGPPPPPQ	PKGKPCPKE	1	1	13.5
peptide3738	sp|P63132|PO113_HUMAN	37.5	3	57	1.6	14	956	8	5	5	0	4	11	168	175	SPPLCHDY	SPTICQTF	1	1	13.5
peptide3742	sp|Q902F9|EN113_HUMAN	50	4	50	3.6	16	699	8	4	4	0	8	15	269	276	GAFTPGCS	GQFYHNCS	1	1	12.7
peptide3753	sp|P62684|GA113_HUMAN	66.667	6	100	0.34	12	666	9	3	7	0	4	12	658	666	PPVQAAYQK	PPPQAAVQQ	1	1	14.6
peptide3753	sp|P62684|GA113_HUMAN	36.364	4	100	0.64	12	666	11	7	7	0	1	11	211	221	EFTPPVQAAYQ	QYWPPAELQYQ	1	1	13.9
peptide3754	sp|P62684|GA113_HUMAN	71.429	5	39	1.6	18	666	7	2	5	0	4	10	602	608	NGADLSG	NGQPLSG	1	1	13.5
peptide3755	sp|P63132|PO113_HUMAN	71.429	5	25	0.37	28	956	7	2	5	0	7	13	950	956	ACHLSCS	ACRSSCS	1	1	15.8
peptide3763	sp|Q902F9|EN113_HUMAN	45.455	5	73	2.3	15	699	11	6	7	0	5	15	181	191	VSTPTLVEVSR	VEVPTVSPISR	1	1	13.1
peptide3768	sp|Q902F9|EN113_HUMAN	62.5	5	44	0.9	18	699	8	3	6	0	11	18	47	54	PPSDEQLK	PPTWAQLK	1	1	14.2
peptide3768	sp|Q902F9|EN113_HUMAN	66.667	4	44	2.6	18	699	6	2	6	0	13	18	33	38	SDEQLK	SEEQMK	1	1	13.1
peptide3768	sp|P61574|RE113_HUMAN	62.5	5	44	3.7	18	105	8	3	6	0	11	18	47	54	PPSDEQLK	PPTWAQLK	1	1	12.7
peptide3768	sp|P61574|RE113_HUMAN	66.667	4	44	8.6	18	105	6	2	6	0	13	18	33	38	SDEQLK	SEEQMK	1	1	11.9
peptide3769	sp|P63132|PO113_HUMAN	55.556	5	60	8	15	956	9	4	6	0	7	15	467	475	FTWTPSSGK	FTDGSSNGK	1	1	11.9
peptide3771	sp|Q902F9|EN113_HUMAN	27.778	5	53	2.3	34	699	18	13	11	0	15	32	658	675	TEQDSKDSTYSLSSTLTL	TQQLRRDSDHRERAMMTM	1	1	14.2
peptide3773	sp|P63132|PO113_HUMAN	80	4	80	0.54	15	956	5	1	4	0	4	8	627	631	CQVTH	CQVLH	1	1	14.2
peptide3773	sp|P63132|PO113_HUMAN	41.667	5	80	0.61	15	956	12	7	6	0	1	12	917	928	SYSCQVTHEGST	SYKISREHKGDT	1	1	14.2
peptide3774	sp|P63132|PO113_HUMAN	50	3	33	2	18	956	6	3	4	0	11	16	818	823	NNNEAW	NKNKTW	1	1	13.5
peptide3774	sp|Q902F9|EN113_HUMAN	35.714	5	78	3	18	699	14	9	7	0	4	17	253	266	VLQNTDGNNNEAWA	ILQNNEFGTLIDWA	1	1	13.1
peptide3778	sp|Q902F9|EN113_HUMAN	44.444	4	30	1.2	30	699	9	5	7	0	21	29	608	616	LPATQCLAG	VPGTEAIAG	1	1	14.6
peptide3778	sp|P62684|GA113_HUMAN	62.5	5	27	6.1	30	666	8	3	5	0	1	8	656	663	NFPPSQDA	NCPPPQAA	1	1	12.7
peptide3780	sp|Q902F9|EN113_HUMAN	66.667	4	33	1.2	18	699	6	2	4	0	1	6	558	563	FCGLPQ	FCITPQ	1	1	13.9
peptide3780	sp|P62684|GA113_HUMAN	80	4	28	2.1	18	666	5	1	4	0	5	9	244	248	PQPET	PQPPT	1	1	13.5
peptide3784	sp|P62684|GA113_HUMAN	57.143	4	50	0.016	14	666	7	3	7	0	3	9	369	375	WYVDGVE	WWIDGVQ	1	1	18.1
peptide3784	sp|Q902F9|EN113_HUMAN	36.364	4	79	5.3	14	699	11	7	5	0	2	12	264	274	NWYVDGVEVHN	DWAPRGQFYHN	1	1	12.3
peptide3787	sp|P63132|PO113_HUMAN	37.5	6	100	1.3	16	956	16	10	9	0	1	16	290	305	SNLCALCIGDEQGENK	SNLFSILRGDSDLNSK	1	1	13.5
peptide3792	sp|P63132|PO113_HUMAN	44.444	4	75	1.6	12	956	9	5	6	0	3	11	205	213	SPDQLADLY	TKDKLIDCY	1	1	13.1
peptide3792	sp|Q902F9|EN113_HUMAN	44.444	4	75	7.4	12	699	9	5	6	0	2	10	287	295	ISPDQLADL	VSPAVDSDL	1	1	11.5
peptide3795	sp|Q902F9|EN113_HUMAN	57.143	4	58	0.81	12	699	7	3	6	0	6	12	355	361	NQVLQTK	NQTLETR	1	1	13.9
peptide3800	sp|P63132|PO113_HUMAN	40	4	71	0.65	14	956	10	6	7	0	1	10	110	119	SVIPSDGPSV	AMIPKDWPLI	1	1	14.2
peptide3807	sp|P62684|GA113_HUMAN	57.143	4	50	1.5	14	666	7	3	5	0	1	7	106	112	DSPIQCI	DAPGSCI	1	1	13.5
peptide3812	sp|P62684|GA113_HUMAN	83.333	5	63	0.61	16	666	6	1	5	0	6	11	254	259	TLPPSR	TAPPSR	1	1	14.2
peptide3812	sp|P62684|GA113_HUMAN	50	4	63	5.3	16	666	8	4	4	0	2	9	652	659	PQVYTLPP	PQYNNCPP	1	1	12.3
peptide3832	sp|P62684|GA113_HUMAN	83.333	5	91	0.51	11	666	6	1	5	0	6	11	254	259	TLPPSR	TAPPSR	1	1	14.2
peptide3832	sp|P62684|GA113_HUMAN	50	4	91	5.4	11	666	8	4	4	0	2	9	652	659	PQVYTLPP	PQYNNCPP	1	1	11.9
peptide3839	sp|P62684|GA113_HUMAN	55.556	5	56	2.2	16	666	9	4	6	0	7	15	537	545	GQVITIGNE	GQVRTFGGK	1	1	13.1
peptide3852	sp|P62684|GA113_HUMAN	57.143	4	50	3.2	14	666	7	3	6	0	4	10	501	507	SGSAVVS	AGSDVIS	1	1	12.7
peptide3853	sp|P63132|PO113_HUMAN	83.333	5	55	0.17	11	956	6	1	5	0	3	8	871	876	ETECPQ	ETETPQ	1	1	15
peptide3860	sp|Q902F9|EN113_HUMAN	83.333	5	46	1.1	13	699	6	1	6	0	1	6	373	378	SSLSVP	SSLTVP	1	1	13.5
peptide3862	sp|Q902F9|EN113_HUMAN	36.364	4	61	0.43	18	699	11	7	9	0	1	11	66	76	DIQMTQSPSSL	NTKVTQTPESM	1	1	14.6
peptide3862	sp|P61574|RE113_HUMAN	36.364	4	61	2.4	18	105	11	7	9	0	1	11	66	76	DIQMTQSPSSL	NTKVTQTPESM	1	1	13.1
peptide3865	sp|Q902F9|EN113_HUMAN	45.455	5	79	2.4	14	699	11	6	7	0	4	14	181	191	VSTPTLVEVSR	VEVPTVSPISR	1	1	13.1
peptide3883	sp|P63132|PO113_HUMAN	50	3	50	0.81	12	956	6	3	5	0	4	9	636	641	EGGIDP	EAGVNP	1	1	13.9
peptide3884	sp|P63132|PO113_HUMAN	66.667	4	50	0.65	12	956	6	2	4	0	7	12	950	955	ACHLSC	ACRSSC	1	1	13.9
peptide3885	sp|P63121|VP113_HUMAN	62.5	5	80	0.26	10	156	8	3	6	0	2	9	101	108	GVETTTPS	GVEITMPA	1	1	14.6
peptide3891	sp|P63132|PO113_HUMAN	66.667	6	60	0.017	15	956	9	3	7	0	6	14	566	574	THTDLPSPL	AHTNLPGPL	1	1	18.1
peptide3899	sp|P62684|GA113_HUMAN	100	5	38	0.32	13	666	5	0	5	0	2	6	486	490	PECQS	PECQS	1	1	14.6
peptide3903	sp|P63132|PO113_HUMAN	44.444	4	50	0.99	18	956	9	5	6	0	10	18	476	484	AVYVAVEER	AAYTGLKER	1	1	13.9
peptide3909	sp|P62684|GA113_HUMAN	53.846	7	68	0.32	19	666	13	6	8	0	6	18	218	230	LRPAPPPISGGGY	LQYQPPPESQYGY	1	1	15
peptide3909	sp|P62684|GA113_HUMAN	45.455	5	68	5.7	19	666	11	6	5	0	6	16	251	261	LRPAPPPISGG	LNPTAPPSRQG	1	1	12.3
peptide3916	sp|P63132|PO113_HUMAN	38.462	5	76	1.5	17	956	13	8	7	0	1	13	362	374	TFVPGCQPGEFTL	SFLPHSTVKTFTL	1	1	13.5
peptide3921	sp|P62684|GA113_HUMAN	50	3	40	1.1	15	666	6	3	4	0	3	8	111	116	CTVSCN	CIIDCN	1	1	13.9
peptide3924	sp|P63132|PO113_HUMAN	40	6	83	0.05	18	956	15	9	8	0	3	17	899	913	HSEAFTVNFGDTEEA	HQEGRAADLGTTKEA	1	1	16.9
peptide3924	sp|Q902F9|EN113_HUMAN	55.556	5	50	0.34	18	699	9	4	6	0	3	11	492	500	HSEAFTVNF	HSSVQSVNF	1	1	15
peptide3929	sp|P63132|PO113_HUMAN	60	6	53	0.11	19	956	10	4	8	0	3	12	15	24	AATIENAQPI	AATVEPPKPI	1	1	16.2
peptide3929	sp|P61574|RE113_HUMAN	83.333	5	32	2.5	19	105	6	1	5	0	4	9	99	104	ATIENA	ATIENG	1	1	13.1
peptide3929	sp|Q902F9|EN113_HUMAN	38.462	5	68	5.4	19	699	13	8	8	0	5	17	404	416	TIENAQPILQIDN	TCENCRLLTCIDS	1	1	12.3
peptide3930	sp|P62684|GA113_HUMAN	55.556	5	100	0.13	9	666	9	4	8	0	1	9	456	464	AQYEDIAQK	ARLQDVAQK	1	1	15
peptide3932	sp|P62684|GA113_HUMAN	44.444	4	78	3	23	666	9	5	6	0	1	9	536	544	GGSGGSYGG	GGQVRTFGG	1	1	13.1
peptide3932	sp|P62684|GA113_HUMAN	44.444	4	78	9.6	23	666	9	5	5	0	10	18	536	544	GGSGGGYGG	GGQVRTFGG	1	1	11.9
peptide3935	sp|P63132|PO113_HUMAN	33.333	5	79	0.79	19	956	15	10	8	0	1	15	898	912	LHTEAQIQEEGTVVE	IHQEGRAADLGTTKE	1	1	14.2
peptide3936	sp|P62684|GA113_HUMAN	100	4	27	5.1	15	666	4	0	4	0	11	14	658	661	PPPQ	PPPQ	1	1	12.3
peptide3939	sp|P63132|PO113_HUMAN	55.556	5	60	8.3	15	956	9	4	6	0	7	15	467	475	FTWTPSSGK	FTDGSSNGK	1	1	11.9
peptide3942	sp|P63132|PO113_HUMAN	71.429	5	26	0.34	27	956	7	2	5	0	6	12	950	956	ACHLSCS	ACRSSCS	1	1	15.8
peptide3947	sp|P63132|PO113_HUMAN	55.556	5	64	1.2	14	956	9	4	5	0	6	14	803	811	KYESPENGK	KKNSPHEGK	1	1	13.5
peptide3949	sp|Q902F9|EN113_HUMAN	44.444	4	30	1.2	30	699	9	5	7	0	21	29	608	616	LPATQCLAG	VPGTEAIAG	1	1	14.6
peptide3949	sp|P62684|GA113_HUMAN	62.5	5	27	6.1	30	666	8	3	5	0	1	8	656	663	NFPPSQDA	NCPPPQAA	1	1	12.7
peptide3951	sp|P63132|PO113_HUMAN	50	3	38	2	16	956	6	3	4	0	9	14	818	823	NNNEAW	NKNKTW	1	1	13.1
peptide3951	sp|Q902F9|EN113_HUMAN	35.714	5	88	3	16	699	14	9	7	0	2	15	253	266	VLQNTDGNNNEAWA	ILQNNEFGTLIDWA	1	1	12.7
peptide3962	sp|P63132|PO113_HUMAN	50	5	50	0.61	20	956	10	5	6	0	6	15	163	172	QPILNEHTFC	QGMLNSPTIC	1	1	14.6
peptide3962	sp|P62684|GA113_HUMAN	35.294	6	85	8.5	20	666	17	11	6	0	2	18	500	516	PVGVQPILNEHTFCAGM	PAGSDVISEYVKACDGM	1	1	11.9
peptide3968	sp|P62684|GA113_HUMAN	42.857	3	64	7.3	11	666	7	4	5	0	5	11	369	375	WYWCGVK	WWIDGVQ	1	1	11.5
peptide3973	sp|Q902F9|EN113_HUMAN	45.455	5	79	1.4	14	699	11	6	6	0	1	11	280	290	ESEPQAAAEPA	QSCPSAQVSPA	1	1	13.5
peptide3976	sp|Q902F9|EN113_HUMAN	60	6	63	0.014	16	699	10	4	7	0	7	16	135	144	APTDECKPVK	GPTDDCCPAK	1	1	18.5
peptide3976	sp|P63132|PO113_HUMAN	66.667	4	38	1.2	16	956	6	2	4	0	2	7	643	648	GTCPEA	GLCPNA	1	1	13.5
peptide3989	sp|P63132|PO113_HUMAN	40	6	79	0.054	19	956	15	9	8	0	3	17	899	913	HSEAFTVNFGDTEEA	HQEGRAADLGTTKEA	1	1	16.9
peptide3989	sp|Q902F9|EN113_HUMAN	55.556	5	47	0.36	19	699	9	4	6	0	3	11	492	500	HSEAFTVNF	HSSVQSVNF	1	1	15
peptide3991	sp|P63132|PO113_HUMAN	80	4	100	0.3	10	956	5	1	5	0	4	8	103	107	QPGVP	QPGLP	1	1	14.6
peptide3991	sp|P63132|PO113_HUMAN	50	5	100	5.2	10	956	10	5	6	0	1	10	94	103	AQAQPGVPLR	AVIQPMGPLQ	1	1	11.9
peptide3998	sp|P62684|GA113_HUMAN	80	4	100	1.2	9	666	5	1	5	0	5	9	657	661	CPPPK	CPPPQ	1	1	13.1
peptide3998	sp|P62684|GA113_HUMAN	44.444	4	100	9.1	9	666	9	5	5	0	1	9	241	249	CPEPCPPPK	APYPQPPTR	1	1	11.2
peptide4004	sp|P63132|PO113_HUMAN	57.143	4	78	2.3	9	956	7	3	5	0	2	8	103	109	QPMEPNP	QPGLPSP	1	1	12.7
peptide4004	sp|P62684|GA113_HUMAN	57.143	4	78	4.6	9	666	7	3	4	0	3	9	173	179	PMEPNPR	PSESKPR	1	1	11.9
peptide4007	sp|P63132|PO113_HUMAN	40	4	71	0.085	14	956	10	6	8	0	1	10	127	136	YVMLPVADQD	FFTIPLAEQD	1	1	16.2
peptide4024	sp|P63132|PO113_HUMAN	50	4	100	0.25	8	956	8	4	6	0	1	8	197	204	DDTVCLAK	DDILCAAE	1	1	14.6
peptide4029	sp|P62684|GA113_HUMAN	50	4	53	1.7	15	666	8	4	6	0	5	12	561	568	ILNLNNIS	VLNKQNIT	1	1	13.5
peptide4030	sp|P63132|PO113_HUMAN	66.667	4	47	0.72	19	956	6	2	4	0	5	10	20	25	PPCPAP	PPKPIP	1	1	14.2
peptide4030	sp|P63132|PO113_HUMAN	57.143	4	47	8.7	19	956	7	3	4	0	2	8	567	573	HTCPPCP	HTNLPGP	1	1	11.9
peptide4030	sp|P62684|GA113_HUMAN	66.667	4	32	4.3	19	666	6	2	5	0	9	14	167	172	APELLG	GPELMG	1	1	12.7
peptide4037	sp|P63132|PO113_HUMAN	38.462	5	93	0.14	14	956	13	8	7	0	2	14	239	251	HYGGFTVQNEANK	HYLGMQIENRKIK	1	1	15.4
peptide4038	sp|P62684|GA113_HUMAN	40	4	80	2.3	15	666	10	6	7	0	4	13	181	190	SAPMPEPQAP	TSPLPAGQVP	1	1	13.1
peptide4038	sp|P62684|GA113_HUMAN	62.5	5	80	6.6	15	666	8	3	5	0	8	15	242	249	PEPQAPGR	PYPQPPTR	1	1	11.9
peptide4038	sp|P62684|GA113_HUMAN	50	4	80	9.4	15	666	8	4	6	0	6	13	235	242	PMPEPQAP	PAPQGRAP	1	1	11.5
peptide4038	sp|P63132|PO113_HUMAN	50	5	67	2.7	15	956	10	5	6	0	3	12	868	877	TSAPMPEPQA	TSAETETPQS	1	1	12.7
peptide4061	sp|P62684|GA113_HUMAN	57.143	4	54	1	13	666	7	3	6	0	4	10	577	583	QPPPVCP	EPPDLCP	1	1	13.5
peptide4061	sp|Q902F9|EN113_HUMAN	57.143	4	54	5.6	13	699	7	3	4	0	1	7	380	386	QPCQPPP	QSCVKPP	1	1	11.9
peptide4075	sp|P63132|PO113_HUMAN	41.667	5	50	8.8	24	956	12	7	6	0	13	24	471	482	TGNGLFLSEGLK	SSNGKAAYTGLK	1	1	12.3
peptide4083	sp|Q902F9|EN113_HUMAN	44.444	4	75	2.1	12	699	9	5	5	0	1	9	141	149	CPLLVDSEG	CPAKPEEEG	1	1	13.1
peptide4083	sp|P62684|GA113_HUMAN	30	3	83	6	12	666	10	7	4	0	1	10	582	591	CPLLVDSEGW	CPRCKKGKHW	1	1	11.9
peptide4117	sp|P63132|PO113_HUMAN	35.714	5	93	0.31	15	956	14	9	7	0	1	14	934	947	GSCGIGGGIGGGSS	AACSLDDCINGGKS	1	1	15
peptide4118	sp|Q902F9|EN113_HUMAN	44.444	4	75	1.5	12	699	9	5	4	0	2	10	267	275	PLGDTTHTC	PRGQFYHNC	1	1	13.1
peptide4119	sp|Q902F9|EN113_HUMAN	50	4	38	3.3	21	699	8	4	5	0	3	10	398	405	PDTCGIKC	PDSQTITC	1	1	13.1
peptide4131	sp|P62684|GA113_HUMAN	41.667	5	60	0.073	20	666	12	7	7	0	2	13	506	517	LASYVAACQAAG	ISEYVKACDGMG	1	1	16.9
peptide4133	sp|P63132|PO113_HUMAN	83.333	5	50	0.3	12	956	6	1	5	0	4	9	871	876	ETECPQ	ETETPQ	1	1	14.6
peptide4139	sp|P63132|PO113_HUMAN	71.429	5	88	0.21	8	956	7	2	5	0	2	8	570	576	LPAPLEK	LPGPLTK	1	1	14.6
peptide4169	sp|Q902F9|EN113_HUMAN	44.444	4	60	2.2	15	699	9	5	6	0	6	14	378	386	PFQNQQRPP	PLQSCVKPP	1	1	13.1
peptide4171	sp|P63132|PO113_HUMAN	38.889	7	82	2.9	22	956	18	11	9	0	2	19	32	49	QPVQVAEGSEPDGFWEAL	KPVWVNQWPLPKQKLEAL	1	1	13.1
peptide4180	sp|Q902F9|EN113_HUMAN	36.364	4	75	0.54	16	699	11	7	8	0	4	14	327	337	LLTPVPASENP	IISPVSGPEHP	1	1	14.6
peptide4180	sp|Q902F9|EN113_HUMAN	41.667	5	75	1.7	16	699	12	7	7	0	3	14	111	122	PLLTPVPASENP	PLIRAVTWMDNP	1	1	13.5
peptide4196	sp|P63121|VP113_HUMAN	54.545	6	65	1.2	17	156	11	5	7	0	1	11	94	104	QSLLQPLNVEI	RDLLQQWGVEI	1	1	13.9
peptide4208	sp|P61574|RE113_HUMAN	44.444	4	69	9.5	13	105	9	5	5	0	4	12	96	104	KETCFAEEG	EETATIENG	1	1	11.5
peptide4209	sp|Q902F9|EN113_HUMAN	33.333	4	55	1.3	22	699	12	8	7	0	9	20	263	274	VEWESNGQPENN	IDWAPRGQFYHN	1	1	13.9
peptide4211	sp|P62684|GA113_HUMAN	80	4	50	1.3	10	666	5	1	5	0	1	5	571	575	STTTG	ATTTG	1	1	13.1
peptide4212	sp|P63132|PO113_HUMAN	36.364	4	55	1.8	20	956	11	7	7	0	9	19	191	201	YLIQEGEEITC	YIIHYIDDILC	1	1	13.5
peptide4213	sp|P62684|GA113_HUMAN	57.143	4	78	0.22	9	666	7	3	6	0	3	9	550	556	GEIAHVK	GQIGHLK	1	1	14.6
peptide4217	sp|P63132|PO113_HUMAN	66.667	4	37	1.8	30	956	6	2	4	0	9	14	20	25	PPCPAP	PPKPIP	1	1	14.2
peptide4217	sp|P63132|PO113_HUMAN	44.444	4	37	8.1	30	956	9	5	5	0	4	12	565	573	KTHTCPPCP	RAHTNLPGP	1	1	12.7
peptide4217	sp|Q902F9|EN113_HUMAN	41.667	5	40	3.9	30	699	12	7	7	0	19	30	135	146	GPSVFLFPPKPK	GPTDDCCPAKPE	1	1	13.5
peptide4217	sp|P62684|GA113_HUMAN	66.667	4	20	9.4	30	666	6	2	5	0	13	18	167	172	APELLG	GPELMG	1	1	12.3
peptide4219	sp|P63132|PO113_HUMAN	62.5	5	28	0.4	29	956	8	3	6	0	21	28	934	941	AACAQDLC	AACSLDDC	1	1	15.8
peptide4219	sp|P62684|GA113_HUMAN	37.5	6	55	1.2	29	666	16	10	8	0	4	19	326	341	GPAFAECHALVDSTAY	GPNSPYMRTLLDSIAH	1	1	14.6
peptide4219	sp|P62684|GA113_HUMAN	30	3	55	2	29	666	10	7	7	0	8	17	262	271	AECHALVDST	SELHEIIDKS	1	1	13.9
peptide4221	sp|P63132|PO113_HUMAN	71.429	5	25	0.37	28	956	7	2	5	0	7	13	950	956	ACHLSCS	ACRSSCS	1	1	15.8
peptide4223	sp|P63132|PO113_HUMAN	80	4	59	0.32	27	956	5	1	5	0	4	8	103	107	QPGVP	QPGLP	1	1	15.8
peptide4223	sp|P63132|PO113_HUMAN	36.364	4	59	0.61	27	956	11	7	6	0	6	16	734	744	GVPLRELGQVV	GIPYNSQGQAI	1	1	15
peptide4223	sp|P63132|PO113_HUMAN	50	5	59	5.8	27	956	10	5	6	0	1	10	94	103	AQAQPGVPLR	AVIQPMGPLQ	1	1	12.7
peptide4224	sp|P63132|PO113_HUMAN	52.941	9	49	0.03	35	956	17	5	10	1	4	20	943	956	NDGKTPGAVNACHLSCS	NGGKSP---YACRSSCS	1	1	18.9
peptide4225	sp|P63132|PO113_HUMAN	42.857	3	41	6.4	17	956	7	4	6	0	10	16	509	515	EEPQNLI	DQPINII	1	1	11.9
peptide4226	sp|P63132|PO113_HUMAN	33.333	8	75	0.45	32	956	24	16	11	0	2	25	393	416	LCGAHSDGQLQEGSPIQAWQLFVN	LCGNDPDKIVVPLTKEQVRQAFIN	1	1	15.8
peptide4226	sp|P62684|GA113_HUMAN	33.333	5	47	0.98	32	666	15	10	9	0	17	31	424	438	IQAWQLFVNEESTIP	LRAWEKIQDPGSTCP	1	1	15
peptide4226	sp|P63121|VP113_HUMAN	66.667	4	19	3.2	32	156	6	2	6	0	25	30	75	80	NEESTI	NQESTV	1	1	13.9
peptide4227	sp|P63132|PO113_HUMAN	28.571	6	78	0.76	27	956	21	14	12	1	3	23	837	856	CIAEVENDEMPADLPSLAADF	CVSPGEN-QLPVWMPTRHLKF	1	1	15
peptide4227	sp|Q902F9|EN113_HUMAN	33.333	4	44	9.4	27	699	12	8	5	0	3	14	164	175	CIAEVENDEMPA	CLGRAPGCLMPA	1	1	12.3
peptide4228	sp|Q902F9|EN113_HUMAN	34.483	10	84	2.5	32	699	29	17	12	1	5	31	220	248	FRPEVHLLPP--PSEELALNELVTLTCLA	FRPKGKPCPKEIPKESKNTEVLVWEECVA	1	1	13.9
peptide4228	sp|Q902F9|EN113_HUMAN	66.667	4	84	2.6	32	699	6	2	5	0	7	12	447	452	PEVHLL	PSVHIL	1	1	13.9
peptide4229	sp|Q902F9|EN113_HUMAN	66.667	4	29	4.8	21	699	6	2	4	0	2	7	277	282	GDTFSC	GQTQSC	1	1	12.7
peptide4230	sp|P63132|PO113_HUMAN	28.571	6	78	0.76	27	956	21	14	12	1	3	23	837	856	CIAEVENDEMPADLPSLAADF	CVSPGEN-QLPVWMPTRHLKF	1	1	15
peptide4230	sp|Q902F9|EN113_HUMAN	33.333	4	44	9.4	27	699	12	8	5	0	3	14	164	175	CIAEVENDEMPA	CLGRAPGCLMPA	1	1	12.3
peptide4232	sp|P63132|PO113_HUMAN	50	3	27	1.1	22	956	6	3	5	0	7	12	198	203	DVMCTA	DILCAA	1	1	14.2
peptide4233	sp|Q902F9|EN113_HUMAN	41.176	7	65	0.24	26	699	17	10	9	0	1	17	248	264	AAVAAVLSPEEFMVLLD	ANSAVILQNNEFGTLID	1	1	15.8
peptide4235	sp|P63121|VP113_HUMAN	55.556	5	45	0.26	20	156	9	4	7	0	6	14	95	103	DILLQLGIE	DLLQQWGVE	1	1	15.4
peptide4236	sp|P63132|PO113_HUMAN	66.667	4	23	1.5	26	956	6	2	4	0	5	10	20	25	PPCPAP	PPKPIP	1	1	14.2
peptide4236	sp|Q902F9|EN113_HUMAN	41.667	5	46	3.5	26	699	12	7	7	0	15	26	135	146	GPSVFLFPPKPK	GPTDDCCPAKPE	1	1	13.1
peptide4236	sp|P62684|GA113_HUMAN	66.667	4	23	9.4	26	666	6	2	5	0	9	14	167	172	APELLG	GPELMG	1	1	12.3
peptide4237	sp|P63132|PO113_HUMAN	71.429	5	24	0.4	29	956	7	2	5	0	7	13	950	956	ACHLSCS	ACRSSCS	1	1	15.8
peptide4239	sp|Q902F9|EN113_HUMAN	66.667	4	20	2.3	30	699	6	2	4	0	25	30	300	305	DLHAHK	DKHKHK	1	1	13.9
peptide4241	sp|Q902F9|EN113_HUMAN	57.143	4	27	6.1	26	699	7	3	5	0	19	25	411	417	LLCPDNT	LTCIDST	1	1	12.7
peptide4242	sp|P63132|PO113_HUMAN	50	3	26	1.3	23	956	6	3	5	0	7	12	198	203	DVMCTA	DILCAA	1	1	14.2
peptide4243	sp|Q902F9|EN113_HUMAN	40	8	59	0.71	34	699	20	12	9	0	11	30	47	66	PPSDEQLKSGTASVVCLLNN	PPTWAQLKKLTQLATKYLEN	1	1	15.4
peptide4243	sp|Q902F9|EN113_HUMAN	66.667	4	59	4.5	34	699	6	2	6	0	13	18	33	38	SDEQLK	SEEQMK	1	1	13.5
peptide4243	sp|P61574|RE113_HUMAN	40	8	59	1.2	34	105	20	12	9	0	11	30	47	66	PPSDEQLKSGTASVVCLLNN	PPTWAQLKKLTQLATKYLEN	1	1	14.6
peptide4243	sp|P61574|RE113_HUMAN	66.667	4	59	7.2	34	105	6	2	6	0	13	18	33	38	SDEQLK	SEEQMK	1	1	12.7
peptide4244	sp|P63132|PO113_HUMAN	28.571	6	84	0.91	31	956	21	14	12	1	3	23	837	856	CIAEVENDEMPADLPSLAADF	CVSPGEN-QLPVWMPTRHLKF	1	1	15
peptide4244	sp|P63132|PO113_HUMAN	31.579	6	84	6.7	31	956	19	13	9	0	10	28	894	912	DEMPADLPSLAADFVESKD	DEVAIHQEGRAADLGTTKE	1	1	12.7
peptide4247	sp|P63132|PO113_HUMAN	62.5	5	38	0.44	21	956	8	3	6	0	11	18	262	269	LGSLNDLQ	LKTLNDFQ	1	1	15
peptide4248	sp|Q902F9|EN113_HUMAN	66.667	4	21	2.2	29	699	6	2	4	0	24	29	300	305	DLHAHK	DKHKHK	1	1	13.9
peptide4250	sp|Q902F9|EN113_HUMAN	46.154	6	48	0.76	27	699	13	7	7	0	14	26	401	413	QVLTCSLETGLTC	QTITCENCRLLTC	1	1	15
peptide4250	sp|P63132|PO113_HUMAN	42.857	3	56	3.7	27	956	7	4	7	0	11	17	824	830	QVGQVLT	EIGKVIT	1	1	13.1
peptide4250	sp|P63132|PO113_HUMAN	35.714	5	56	7.7	27	956	14	9	7	0	3	16	167	180	NYPEVSIDQVGQVL	NSPTICQTFVGRAL	1	1	12.3
peptide4252	sp|P63132|PO113_HUMAN	33.333	6	51	0.48	35	956	18	12	9	0	16	33	404	421	PITLDDVECSGTESTLWQ	PLTKEQVRQAFINSGAWQ	1	1	15.8
peptide4255	sp|P62684|GA113_HUMAN	45	9	86	0.19	22	666	20	10	12	1	1	19	512	531	ASAGLLGA-HAAAITAYALT	ACDGMGGAMHKAMLMAQAIT	1	1	15.8
peptide4260	sp|P63132|PO113_HUMAN	50	5	59	1.4	17	956	10	5	7	0	4	13	418	427	GAFSDGLAHL	GAWQIGLANF	1	1	13.5
peptide4267	sp|P63132|PO113_HUMAN	75	6	71	0.083	21	956	8	2	6	0	14	21	177	184	GEALQPTR	GRALQPVR	1	1	16.9
peptide4267	sp|P63132|PO113_HUMAN	42.857	3	71	6.9	21	956	7	4	4	0	7	13	64	70	PHFLDWS	PSFSPWN	1	1	12.3
peptide4269	sp|Q902F9|EN113_HUMAN	35.294	6	77	1.1	22	699	17	11	7	0	5	21	599	615	EYKDCHLAQVPSHTVVA	EASKAHLNLVPGTEAIA	1	1	14.2
peptide4269	sp|P63132|PO113_HUMAN	57.143	4	32	4.4	22	956	7	3	4	0	5	11	932	938	EYKDCHL	EYAACSL	1	1	12.7
peptide4271	sp|Q902F9|EN113_HUMAN	46.154	6	38	1.1	34	699	13	7	7	0	14	26	401	413	QVLTCSLETGLTC	QTITCENCRLLTC	1	1	15
peptide4271	sp|P63132|PO113_HUMAN	42.857	3	21	5.5	34	956	7	4	7	0	11	17	824	830	QVGQVLT	EIGKVIT	1	1	13.1
peptide4273	sp|P63132|PO113_HUMAN	28.571	6	84	0.91	31	956	21	14	12	1	3	23	837	856	CIAEVENDEMPADLPSLAADF	CVSPGEN-QLPVWMPTRHLKF	1	1	15
peptide4273	sp|P63132|PO113_HUMAN	31.579	6	84	6.7	31	956	19	13	9	0	10	28	894	912	DEMPADLPSLAADFVESKD	DEVAIHQEGRAADLGTTKE	1	1	12.7
peptide4274	sp|Q902F9|EN113_HUMAN	21.429	3	56	0.55	25	699	14	11	10	0	1	14	504	517	WEDPGKQLYNVEAT	WQNNSTRLWNSQSS	1	1	15
peptide4275	sp|P63132|PO113_HUMAN	41.667	5	52	9.8	23	956	12	7	6	0	2	13	393	404	LCGCYSVSSVLP	LCGNDPDKIVVP	1	1	11.9
peptide4279	sp|P63132|PO113_HUMAN	42.857	6	58	0.33	24	956	14	8	7	0	1	14	871	884	EVGTPHGIILDSVD	ETETPQSSTVDSQD	1	1	15.4
peptide4280	sp|P63132|PO113_HUMAN	83.333	5	29	0.031	21	956	6	1	6	0	7	12	104	109	PGIPSP	PGLPSP	1	1	18.1
peptide4282	sp|P62684|GA113_HUMAN	47.059	8	65	3.8	26	666	17	9	9	0	9	25	394	410	QLLEQTVSASDADQQAL	QLLGIGQNWSTISQQAL	1	1	13.1
peptide4282	sp|P63121|VP113_HUMAN	44.444	4	35	7.8	26	156	9	5	5	0	1	9	91	99	LWAYLTIQQ	LWGRDLLQQ	1	1	12.3
peptide4284	sp|Q902F9|EN113_HUMAN	57.143	4	18	1.5	39	699	7	3	6	0	19	25	342	348	VTIALHH	LTVASHH	1	1	15
peptide4285	sp|P63121|VP113_HUMAN	46.154	6	72	0.36	18	156	13	7	8	0	4	16	65	77	TEIIHSILLPNQN	TEILHCLGPDNQE	1	1	15
peptide4286	sp|P63132|PO113_HUMAN	66.667	4	79	0.74	19	956	6	2	5	0	10	15	642	647	QGLCAN	RGLCPN	1	1	14.2
peptide4286	sp|P63132|PO113_HUMAN	33.333	3	79	0.95	19	956	9	6	5	0	1	9	830	838	SWGPYITCI	TWGRGFACV	1	1	14.2
peptide4289	sp|P63121|VP113_HUMAN	52.941	9	55	0.019	31	156	17	8	12	0	1	17	25	41	VDSGNDVTDIADDGCPK	VDTGADVSIIALNQWPK	1	1	19.2
peptide4289	sp|Q902F9|EN113_HUMAN	66.667	6	29	0.019	31	699	9	3	6	0	12	20	138	146	DDGCPKPPE	DDCCPAKPE	1	1	19.2
peptide4289	sp|Q902F9|EN113_HUMAN	80	4	29	0.73	31	699	5	1	4	0	15	19	382	386	CPKPP	CVKPP	1	1	15
peptide4289	sp|P62684|GA113_HUMAN	62.5	5	26	0.2	31	666	8	3	6	0	18	25	223	230	PPEIAHGY	PPESQYGY	1	1	16.5
peptide4293	sp|P63132|PO113_HUMAN	83.333	5	64	0.21	22	956	6	1	5	0	2	7	783	788	NFLNCY	NFLNIY	1	1	15.8
peptide4293	sp|P63132|PO113_HUMAN	50	4	64	2.1	22	956	8	4	6	0	15	22	527	534	DIEVDLLK	DVETALIK	1	1	13.5
peptide4294	sp|P63132|PO113_HUMAN	50	5	50	0.61	20	956	10	5	6	0	6	15	163	172	QPILNEHTFC	QGMLNSPTIC	1	1	14.6
peptide4294	sp|P62684|GA113_HUMAN	35.294	6	85	8.5	20	666	17	11	6	0	2	18	500	516	PVGVQPILNEHTFCAGM	PAGSDVISEYVKACDGM	1	1	11.9
peptide4296	sp|P63132|PO113_HUMAN	41.667	5	50	8.8	24	956	12	7	6	0	13	24	471	482	TGNGLFLSEGLK	SSNGKAAYTGLK	1	1	12.3
peptide4300	sp|P62684|GA113_HUMAN	63.636	7	41	0.26	27	666	11	4	7	0	4	14	627	637	QPGVPLGELGQ	QPFVPQGFQGQ	1	1	15.8
peptide4300	sp|P63132|PO113_HUMAN	80	4	48	0.32	27	956	5	1	5	0	4	8	103	107	QPGVP	QPGLP	1	1	15.8
peptide4300	sp|P63132|PO113_HUMAN	36.364	4	48	0.61	27	956	11	7	6	0	6	16	734	744	GVPLGELGQVV	GIPYNSQGQAI	1	1	15
peptide4301	sp|P63121|VP113_HUMAN	36.364	4	52	7.7	21	156	11	7	6	0	10	20	54	64	GIADFLSTYQT	GISTASEVYQS	1	1	12.3
peptide4302	sp|P62684|GA113_HUMAN	100	5	33	0.33	15	666	5	0	5	0	4	8	486	490	PECQS	PECQS	1	1	14.6
peptide4302	sp|P63132|PO113_HUMAN	27.273	3	80	5.1	15	956	11	8	6	0	2	12	150	160	KKPECQSDWQC	KEPATRFQWKV	1	1	12.3
peptide4302	sp|P63132|PO113_HUMAN	33.333	4	80	9.9	15	956	12	8	6	0	2	13	31	42	KKPECQSDWQCP	EKPVWVNQWPLP	1	1	11.5
peptide4304	sp|Q902F9|EN113_HUMAN	45.455	5	73	2.3	15	699	11	6	7	0	5	15	181	191	VSTPTLVEVSR	VEVPTVSPISR	1	1	13.1
peptide4305	sp|Q902F9|EN113_HUMAN	26.667	4	42	3.3	36	699	15	11	9	0	20	34	607	621	FAPDTDDLKQLANGV	LVPGTEAIAGVADGL	1	1	13.9
peptide4307	sp|P63121|VP113_HUMAN	33.333	4	55	0.38	22	156	12	8	8	0	1	12	87	98	VPVAVQGEDTVQ	IPLNLWGRDLLQ	1	1	15
peptide4314	sp|P63132|PO113_HUMAN	28.571	8	82	2.5	34	956	28	20	10	0	4	31	199	226	IQCIQAIAENRADAVTLDGGFIYEAGLA	ILCAAETKDKLIDCYTFLQAEVANAGLA	1	1	13.9
peptide4314	sp|P62684|GA113_HUMAN	57.143	4	21	3.3	34	666	7	3	5	0	1	7	106	112	DSPIQCI	DAPGSCI	1	1	13.9
peptide4321	sp|P63132|PO113_HUMAN	42.857	6	88	4.6	16	956	14	8	7	0	3	16	462	475	SVLTVVHQDWLNGK	NALTVFTDGSSNGK	1	1	12.3
peptide4322	sp|P63132|PO113_HUMAN	46.154	6	30	0.51	44	956	13	7	7	0	4	16	391	403	LSLCSTQPDGNVV	IKLCGNDPDKIVV	1	1	16.2
peptide4322	sp|Q902F9|EN113_HUMAN	38.462	5	30	2.6	44	699	13	8	8	0	25	37	109	121	FPQEPLSVTWSES	FPPLIRAVTWMDN	1	1	14.6
peptide4322	sp|P62684|GA113_HUMAN	62.5	5	18	6.5	44	666	8	3	6	0	22	29	632	639	QGFFPQEP	QGFQGQQP	1	1	13.5
peptide4324	sp|P62684|GA113_HUMAN	41.667	5	48	0.8	25	666	12	7	8	0	4	15	391	402	DPDQTDGLGLSY	DADQLLGIGQNW	1	1	14.6
peptide4325	sp|P63132|PO113_HUMAN	40	6	79	0.054	19	956	15	9	8	0	3	17	899	913	HSEAFTVNFGDTEEA	HQEGRAADLGTTKEA	1	1	16.9
peptide4325	sp|Q902F9|EN113_HUMAN	55.556	5	47	0.36	19	699	9	4	6	0	3	11	492	500	HSEAFTVNF	HSSVQSVNF	1	1	15
peptide4327	sp|Q902F9|EN113_HUMAN	45.455	5	35	2.1	31	699	11	6	5	0	9	19	131	141	VWGHVGADDLC	VWVPGPTDDCC	1	1	14.2
peptide4327	sp|P63132|PO113_HUMAN	37.5	3	26	8.3	31	956	8	5	4	0	3	10	643	650	GHCLQEVW	GLCPNALW	1	1	12.7
peptide4330	sp|P63132|PO113_HUMAN	37.5	6	100	1.3	16	956	16	10	9	0	1	16	290	305	SNLCALCIGDEQGENK	SNLFSILRGDSDLNSK	1	1	13.5
peptide4334	sp|P63121|VP113_HUMAN	62.5	5	47	1.4	17	156	8	3	6	0	9	16	101	108	GVETTTPS	GVEITMPA	1	1	13.5
peptide4337	sp|Q902F9|EN113_HUMAN	60	6	63	0.014	16	699	10	4	7	0	7	16	135	144	APTDECKPVK	GPTDDCCPAK	1	1	18.5
peptide4337	sp|P63132|PO113_HUMAN	66.667	4	38	1.2	16	956	6	2	4	0	2	7	643	648	GTCPEA	GLCPNA	1	1	13.5
peptide4338	sp|P62684|GA113_HUMAN	100	5	38	0.32	13	666	5	0	5	0	2	6	486	490	PECQS	PECQS	1	1	14.6
peptide4341	sp|P62684|GA113_HUMAN	33.333	7	47	1	45	666	21	14	11	0	19	39	135	155	VANPLLTAVTFEYPSNAVEEV	VAEPVMAQSTQNADYNQLQEV	1	1	15.4
peptide4341	sp|Q902F9|EN113_HUMAN	62.5	5	18	2.1	45	699	8	3	7	0	22	29	111	118	PLLTAVTF	PLIRAVTW	1	1	14.6
peptide4342	sp|P62684|GA113_HUMAN	50	3	40	1.1	15	666	6	3	4	0	3	8	111	116	CTVSCN	CIIDCN	1	1	13.9
peptide4343	sp|P63132|PO113_HUMAN	57.143	4	35	6.3	20	956	7	3	5	0	14	20	299	305	DSNSNKK	DSDLNSK	1	1	12.3
peptide4344	sp|Q902F9|EN113_HUMAN	42.857	6	58	0.024	24	699	14	8	9	0	6	19	405	418	CEDTDLLSCVCHTL	CENCRLLTCIDSTF	1	1	18.5
peptide4346	sp|P63121|VP113_HUMAN	50	6	41	0.19	29	156	12	6	7	0	13	24	135	146	DGTRKPVEEYAN	DGIKVPVEAKIN	1	1	16.5
peptide4346	sp|P63132|PO113_HUMAN	26.667	4	59	0.24	29	956	15	11	9	0	11	25	941	955	CLDGTRKPVEEYANC	CINGGKSPYACRSSC	1	1	16.2
peptide4346	sp|P63132|PO113_HUMAN	71.429	5	59	0.55	29	956	7	2	5	0	21	27	932	938	EYANCHL	EYAACSL	1	1	15.4
peptide4346	sp|Q902F9|EN113_HUMAN	57.143	4	48	1.2	29	699	7	3	5	0	18	24	122	128	PVEEYAN	PIEIYVN	1	1	14.6
peptide4346	sp|Q902F9|EN113_HUMAN	57.143	4	48	1.7	29	699	7	3	5	0	9	15	411	417	LLCLDGT	LTCIDST	1	1	14.2
peptide4346	sp|P62684|GA113_HUMAN	20.833	5	83	7.4	29	666	24	19	11	0	2	25	562	585	LNEKDYELLCLDGTRKPVEEYANC	LNKQNITIQATTTGREPPDLCPRC	1	1	12.7
peptide4347	sp|P62684|GA113_HUMAN	55.556	5	56	2.2	16	666	9	4	6	0	7	15	537	545	GQVITIGNE	GQVRTFGGK	1	1	13.1
peptide4350	sp|Q902F9|EN113_HUMAN	42.857	6	50	6.6	24	699	14	6	8	1	7	18	386	399	PFDLMV--FVTNPD	PYMLVVGNIVIKPD	1	1	12.3
peptide4353	sp|Q902F9|EN113_HUMAN	40	6	84	0.21	31	699	15	9	9	0	17	31	153	167	SVSITCYYPPTSVNR	NISIGYRYPPICLGR	1	1	16.5
peptide4353	sp|Q902F9|EN113_HUMAN	71.429	5	84	0.37	31	699	7	2	6	0	2	8	329	335	SPIFGPE	SPVSGPE	1	1	15.8
peptide4353	sp|Q902F9|EN113_HUMAN	40	4	84	4.2	31	699	10	6	8	0	13	22	396	405	VEGNSVSITC	IKPDSQTITC	1	1	13.5
peptide4355	sp|P62684|GA113_HUMAN	57.143	4	50	1.5	14	666	7	3	5	0	1	7	106	112	DSPIQCI	DAPGSCI	1	1	13.5
peptide4356	sp|P63132|PO113_HUMAN	50	6	63	0.15	19	956	12	6	7	0	7	18	98	109	PIGLLYCDLPEP	PMGPLQPGLPSP	1	1	15.8
peptide4361	sp|Q902F9|EN113_HUMAN	60	3	25	2.2	20	699	5	2	4	0	15	19	352	356	WLGNE	WSGNQ	1	1	13.5
peptide4361	sp|P63132|PO113_HUMAN	57.143	4	35	2.7	20	956	7	3	5	0	2	8	834	840	GFGHLSP	GFACVSP	1	1	13.1
peptide4364	sp|P63132|PO113_HUMAN	42.857	3	44	6.4	16	956	7	4	6	0	9	15	509	515	EEPQNLI	DQPINII	1	1	11.9
peptide4366	sp|Q902F9|EN113_HUMAN	62.5	5	44	0.9	18	699	8	3	6	0	11	18	47	54	PPSDEQLK	PPTWAQLK	1	1	14.2
peptide4366	sp|Q902F9|EN113_HUMAN	66.667	4	44	2.6	18	699	6	2	6	0	13	18	33	38	SDEQLK	SEEQMK	1	1	13.1
peptide4366	sp|P61574|RE113_HUMAN	62.5	5	44	3.7	18	105	8	3	6	0	11	18	47	54	PPSDEQLK	PPTWAQLK	1	1	12.7
peptide4366	sp|P61574|RE113_HUMAN	66.667	4	44	8.6	18	105	6	2	6	0	13	18	33	38	SDEQLK	SEEQMK	1	1	11.9
peptide4368	sp|P62684|GA113_HUMAN	36	9	68	0.48	37	666	25	16	13	0	9	33	390	414	LHADPDLGVLCPTGCQLQEALLQQE	IDADQLLGIGQNWSTISQQALMQNE	1	1	15.8
peptide4368	sp|P63132|PO113_HUMAN	80	4	14	4.4	37	956	5	1	4	0	20	24	169	173	PTGCQ	PTICQ	1	1	13.5
peptide4371	sp|Q902F9|EN113_HUMAN	71.429	5	23	0.72	30	699	7	2	6	0	8	14	92	98	LPDGAAA	MPAGAAA	1	1	15
peptide4371	sp|P63132|PO113_HUMAN	45.455	5	37	4.3	30	956	11	6	5	0	2	12	100	110	GPAATTLPDGA	GPLQPGLPSPA	1	1	13.1
peptide4373	sp|P63132|PO113_HUMAN	45.455	5	58	0.052	19	956	11	6	9	0	2	12	86	96	FTDLNSINSVL	LTDLRAVNAVI	1	1	17.3
peptide4374	sp|P63132|PO113_HUMAN	50	5	63	1.3	16	956	10	5	7	0	3	12	418	427	GAFSDGLAHL	GAWQIGLANF	1	1	13.5
peptide4375	sp|P62684|GA113_HUMAN	60	3	38	0.32	13	666	5	2	4	0	8	12	81	85	VWMNW	VWNDW	1	1	14.6
peptide4377	sp|P63132|PO113_HUMAN	50	3	33	2	18	956	6	3	4	0	11	16	818	823	NNNEAW	NKNKTW	1	1	13.5
peptide4377	sp|Q902F9|EN113_HUMAN	35.714	5	78	3	18	699	14	9	7	0	4	17	253	266	VLQNTDGNNNEAWA	ILQNNEFGTLIDWA	1	1	13.1
peptide4378	sp|P63132|PO113_HUMAN	50	5	67	0.14	15	956	10	5	8	0	3	12	832	841	GCGWAMLAPG	GRGFACVSPG	1	1	15.4
peptide4379	sp|Q902F9|EN113_HUMAN	66.667	4	19	2.4	31	699	6	2	4	0	24	29	300	305	DLHAHK	DKHKHK	1	1	13.9
peptide4383	sp|P63132|PO113_HUMAN	40	6	88	1	17	956	15	9	8	0	1	15	776	790	NLATAYDNFVELVAN	NLAPYTLNFLNIYRN	1	1	13.9
peptide4384	sp|P63132|PO113_HUMAN	57.143	4	32	4.6	22	956	7	3	5	0	7	13	397	403	DPPSVVV	DPDKIVV	1	1	12.7
peptide4387	sp|Q902F9|EN113_HUMAN	50	4	36	1.5	22	699	8	4	4	0	4	11	333	340	GPVTQEFW	GPEHPELW	1	1	13.9
peptide4387	sp|P62684|GA113_HUMAN	42.857	3	68	1.6	22	666	7	4	5	0	5	11	207	213	PVTQEFW	PVAYQYW	1	1	13.9
peptide4387	sp|P62684|GA113_HUMAN	20	3	68	8.8	22	666	15	12	8	0	1	15	417	431	EQLGPVTQEFWDNLE	EQVRAICLRAWEKIQ	1	1	11.9
peptide4393	sp|P63132|PO113_HUMAN	27.273	3	69	6.3	16	956	11	8	7	0	2	12	414	424	FVNITPAEVGV	FINSGAWQIGL	1	1	11.9
peptide4399	sp|P63132|PO113_HUMAN	50	3	27	1.1	22	956	6	3	5	0	7	12	198	203	DVMCTA	DILCAA	1	1	14.2
peptide4400	sp|P62684|GA113_HUMAN	37.5	3	50	2.8	16	666	8	5	6	0	9	16	58	65	KDYAEVGR	KDWKRIGK	1	1	12.7
peptide4401	sp|P62684|GA113_HUMAN	50	4	47	3.9	17	666	8	4	4	0	2	9	592	599	GSDCPDKF	ASQCRSKF	1	1	12.7
peptide4402	sp|P63132|PO113_HUMAN	57.143	4	39	1.3	18	956	7	3	4	0	4	10	359	365	VPWCFKP	VEWSFLP	1	1	13.9
peptide4402	sp|Q902F9|EN113_HUMAN	33.333	4	67	4.1	18	699	12	8	6	0	1	12	113	124	IPGVPWCFKPLQ	IRAVTWMDNPIE	1	1	12.7
peptide4407	sp|P63132|PO113_HUMAN	57.143	4	37	1.2	19	956	7	3	4	0	11	17	28	34	WKPSSPV	WKTEKPV	1	1	13.9
peptide4409	sp|Q902F9|EN113_HUMAN	44.444	4	30	1.2	30	699	9	5	7	0	21	29	608	616	LPATQCLAG	VPGTEAIAG	1	1	14.6
peptide4409	sp|P62684|GA113_HUMAN	62.5	5	27	6.1	30	666	8	3	5	0	1	8	656	663	NFPPSQDA	NCPPPQAA	1	1	12.7
peptide4411	sp|P63132|PO113_HUMAN	38.462	5	93	3.9	14	956	13	8	8	0	1	13	938	950	LDELRDEGKASSA	LDDCINGGKSPYA	1	1	12.3
peptide4412	sp|P63132|PO113_HUMAN	50	3	26	1.3	23	956	6	3	5	0	7	12	198	203	DVMCTA	DILCAA	1	1	14.2
peptide4415	sp|P63132|PO113_HUMAN	71.429	5	54	0.19	13	956	7	2	5	0	5	11	932	938	EYANCHL	EYAACSL	1	1	15
peptide4415	sp|Q902F9|EN113_HUMAN	57.143	4	54	0.51	13	699	7	3	5	0	2	8	122	128	PVEEYAN	PIEIYVN	1	1	14.2
peptide4418	sp|P62684|GA113_HUMAN	85.714	6	41	0.063	17	666	7	1	6	0	6	12	350	356	WEILAVS	WEILAKS	1	1	16.5
peptide4421	sp|Q902F9|EN113_HUMAN	57.143	4	27	0.96	26	699	7	3	6	0	19	25	411	417	LLCLDNT	LTCIDST	1	1	14.6
peptide4422	sp|P63132|PO113_HUMAN	50	5	59	0.58	17	956	10	5	6	0	4	13	526	535	RDTVFALVNY	RDVETALIKY	1	1	14.6
peptide4424	sp|P63121|VP113_HUMAN	29.412	5	85	1.1	20	156	17	12	9	0	1	17	139	155	VPISLSIDRLEFDLLYP	VPVEAKINQEREGIGYP	1	1	14.2
peptide4424	sp|P62684|GA113_HUMAN	33.333	3	45	2.3	20	666	9	6	7	0	2	10	387	395	PISLSIDRL	PVNIDADQL	1	1	13.5
peptide4425	sp|P62684|GA113_HUMAN	45.455	5	39	4.1	28	666	11	6	7	0	5	15	623	633	SWPIAHQWPQG	AFPIQPFVPQG	1	1	13.1
peptide4425	sp|Q902F9|EN113_HUMAN	50	3	21	9	28	699	6	3	4	0	12	17	132	137	WPQGPS	WVPGPT	1	1	12.3
peptide4426	sp|P63132|PO113_HUMAN	33.333	5	79	0.79	19	956	15	10	8	0	1	15	898	912	LHTEAQIQEEGTVVE	IHQEGRAADLGTTKE	1	1	14.2
peptide4428	sp|Q902F9|EN113_HUMAN	30.769	4	65	0.33	20	699	13	9	8	0	1	13	344	356	LGEHNIDVLEGNE	VASHHIRIWSGNQ	1	1	15
peptide4430	sp|Q902F9|EN113_HUMAN	71.429	5	24	0.19	29	699	7	2	6	0	17	23	105	111	AWVPFDP	AYVPFPP	1	1	16.5
peptide4430	sp|P63132|PO113_HUMAN	42.857	3	72	0.23	29	956	7	4	6	0	14	20	844	850	EIPAWVP	QLPVWMP	1	1	16.2
peptide4430	sp|P63132|PO113_HUMAN	33.333	7	72	4.7	29	956	21	14	11	0	6	26	135	155	KDYIEFNKEIPAWVPFDPAAQ	QDCEKFAFTIPAINNKEPATR	1	1	13.1
peptide4430	sp|P62684|GA113_HUMAN	41.667	5	41	5.5	29	666	12	7	7	0	4	15	56	67	DGKDYIEFNKEI	DLKDWKRIGKEL	1	1	13.1
peptide4431	sp|P63132|PO113_HUMAN	40	4	71	0.085	14	956	10	6	8	0	1	10	127	136	YVMLPVADQD	FFTIPLAEQD	1	1	16.2
peptide4432	sp|P63132|PO113_HUMAN	42.857	3	30	5.4	23	956	7	4	5	0	9	15	271	277	ILGPVIW	LLGDINW	1	1	12.7
peptide4434	sp|P63132|PO113_HUMAN	50	4	44	0.67	18	956	8	4	5	0	11	18	201	208	CAVPAKDR	CAAETKDK	1	1	14.2
peptide4436	sp|P63132|PO113_HUMAN	42.857	6	74	3.3	19	956	14	8	7	0	3	16	462	475	SVLTVLHQDWLNGK	NALTVFTDGSSNGK	1	1	13.1
peptide4439	sp|P63132|PO113_HUMAN	55.556	5	60	8	15	956	9	4	6	0	7	15	467	475	FTWTPSSGK	FTDGSSNGK	1	1	11.9
peptide4445	sp|P62684|GA113_HUMAN	41.667	5	50	2.6	24	666	12	7	8	0	13	24	26	37	GGDKETYNNIIR	GGVKVSTKNLIK	1	1	13.5
peptide4445	sp|P62684|GA113_HUMAN	40	4	50	3.8	24	666	10	6	6	0	14	23	446	455	GDKETYNNII	GSKEPYPDFV	1	1	13.1
peptide4445	sp|Q902F9|EN113_HUMAN	41.667	5	50	9	24	699	12	7	6	0	9	20	226	237	PGPHGGDKETYN	PCPKEIPKESKN	1	1	12.3
peptide4446	sp|Q902F9|EN113_HUMAN	42.857	3	32	2.4	22	699	7	4	7	0	13	19	124	130	DLYVSDA	EIYVNDS	1	1	13.5
peptide4446	sp|P63121|VP113_HUMAN	36.364	4	50	6.1	22	156	11	7	6	0	2	12	20	30	KLPGIVAEGRD	QFEGLVDTGAD	1	1	12.3
peptide4448	sp|Q902F9|EN113_HUMAN	45.455	5	61	2.2	18	699	11	6	7	0	8	18	181	191	VSTPTLVEVSR	VEVPTVSPISR	1	1	13.1
peptide4449	sp|P63132|PO113_HUMAN	45.455	5	65	1.9	17	956	11	6	5	0	3	13	926	936	GDKLPECEAVC	GDTNPREYAAC	1	1	13.5
peptide4450	sp|P63132|PO113_HUMAN	30	6	95	0.25	21	956	20	14	11	0	1	20	761	780	KGGETSEMYLIQPDSSVKPY	EGGDSKECTTPQMQLNLAPY	1	1	15.4
peptide4453	sp|P62684|GA113_HUMAN	46.154	6	81	2.6	16	666	13	7	6	0	3	15	427	439	WEMPFDPQDTHQS	WEKIQDPGSTCPS	1	1	13.1
peptide4453	sp|P62684|GA113_HUMAN	80	4	81	3.2	16	666	5	1	4	0	6	10	628	632	PFDPQ	PFVPQ	1	1	12.7
peptide4454	sp|P63132|PO113_HUMAN	54.545	6	69	0.012	16	956	11	5	8	0	1	11	95	105	VYKPCGPIQPA	VIQPMGPLQPG	1	1	18.9
peptide4457	sp|P63132|PO113_HUMAN	36.364	8	92	0.21	24	956	22	12	12	1	3	24	351	370	ISFQNTGFLAWYNSFPSDATLR	IIIQNTDLVEW--SFLPHSTVK	1	1	15.8
peptide4457	sp|P62684|GA113_HUMAN	42.857	6	58	0.35	24	666	14	8	7	0	5	18	645	658	FQNTGFLAWYNSFP	FQGISQLPQYNNCP	1	1	15.4
peptide4457	sp|Q902F9|EN113_HUMAN	27.778	5	75	1.3	24	699	18	13	8	0	6	23	236	253	QNTGFLAWYNSFPSDATL	KNTEVLVWEECVANSAVI	1	1	14.2
peptide4458	sp|P63132|PO113_HUMAN	45.455	5	70	0.17	20	956	11	6	6	0	4	14	941	951	CANSQQSPPLC	CINGGKSPYAC	1	1	15.8
peptide4458	sp|P63132|PO113_HUMAN	37.5	3	70	1.4	20	956	8	5	5	0	10	17	168	175	SPPLCHDY	SPTICQTF	1	1	13.9
peptide4469	sp|P63132|PO113_HUMAN	57.143	4	33	0.28	21	956	7	3	6	0	15	21	938	944	IDQCIDG	LDDCING	1	1	15.4
peptide4469	sp|Q902F9|EN113_HUMAN	57.143	4	38	0.59	21	699	7	3	4	0	12	18	134	140	PVPIDQC	PGPTDDC	1	1	14.6
peptide4469	sp|Q902F9|EN113_HUMAN	42.857	3	38	1.1	21	699	7	4	5	0	13	19	377	383	VPIDQCI	VPLQSCV	1	1	14.2
peptide4470	sp|P63132|PO113_HUMAN	44.444	4	50	0.99	18	956	9	5	6	0	10	18	476	484	AVYVAVEER	AAYTGLKER	1	1	13.9
peptide4473	sp|Q902F9|EN113_HUMAN	66.667	6	60	0.031	15	699	9	3	6	0	1	9	548	556	QLGCGWATS	QLQCDWNTS	1	1	17.3
peptide4473	sp|P63132|PO113_HUMAN	50	5	67	0.48	15	956	10	5	7	0	3	12	832	841	GCGWATSAPG	GRGFACVSPG	1	1	14.6
peptide4475	sp|P62684|GA113_HUMAN	37.5	3	35	5.6	23	666	8	5	6	0	16	23	326	333	GPVAEYLK	GPNSPYMR	1	1	12.7
peptide4479	sp|P63132|PO113_HUMAN	40	8	76	0.07	25	956	20	11	10	1	6	24	97	116	QPWGP-EPELPLHTLFFNTW	QPMGPLQPGLPSPAMIPKDW	1	1	17.3
peptide4479	sp|P62684|GA113_HUMAN	55.556	5	36	0.19	25	666	9	4	6	0	3	11	43	51	ENYQPWGPE	EQFCPWFPE	1	1	16.2
peptide4479	sp|Q902F9|EN113_HUMAN	50	3	24	6.6	25	699	6	3	4	0	20	25	500	505	FFNTWR	FVNDWQ	1	1	12.7
peptide4481	sp|P63132|PO113_HUMAN	80	4	80	0.54	15	956	5	1	4	0	4	8	627	631	CQVTH	CQVLH	1	1	14.2
peptide4481	sp|P63132|PO113_HUMAN	41.667	5	80	0.61	15	956	12	7	6	0	1	12	917	928	SYSCQVTHEGST	SYKISREHKGDT	1	1	14.2
peptide4483	sp|P63132|PO113_HUMAN	66.667	6	60	0.017	15	956	9	3	7	0	6	14	566	574	THTDLPSPL	AHTNLPGPL	1	1	18.1
peptide4485	sp|Q902F9|EN113_HUMAN	33.333	3	64	5.5	14	699	9	6	5	0	1	9	572	580	WNTFYQYLQ	WDMVRCHLQ	1	1	11.9
peptide4491	sp|P63132|PO113_HUMAN	50	3	20	1.8	30	956	6	3	5	0	7	12	198	203	DVMCTA	DILCAA	1	1	14.2
peptide4492	sp|Q902F9|EN113_HUMAN	50	3	33	8.6	18	699	6	3	5	0	9	14	23	28	LQHQMD	LTHKMN	1	1	11.9
peptide4493	sp|Q902F9|EN113_HUMAN	44.444	4	75	2.1	12	699	9	5	5	0	1	9	141	149	CPLLVDSEG	CPAKPEEEG	1	1	13.1
peptide4493	sp|P62684|GA113_HUMAN	30	3	83	6	12	666	10	7	4	0	1	10	582	591	CPLLVDSEGW	CPRCKKGKHW	1	1	11.9
peptide4496	sp|Q902F9|EN113_HUMAN	44.444	4	75	1.5	12	699	9	5	4	0	2	10	267	275	PLGDTTHTC	PRGQFYHNC	1	1	13.1
peptide4501	sp|P63132|PO113_HUMAN	66.667	4	32	0.69	19	956	6	2	4	0	1	6	640	645	NPSGHC	NPRGLC	1	1	14.2
peptide4501	sp|P62684|GA113_HUMAN	50	3	79	2.4	19	666	6	3	5	0	4	9	109	114	GHCLVD	GSCIID	1	1	13.1
peptide4501	sp|P62684|GA113_HUMAN	44.444	4	79	5.9	19	666	9	5	4	0	10	18	651	659	LPGLEGCYP	LPQYNNCPP	1	1	12.3
peptide4501	sp|Q902F9|EN113_HUMAN	40	4	53	2.4	19	699	10	6	7	0	1	10	446	455	NPSGHCLVDL	SPSVHILTEV	1	1	13.1
peptide4505	sp|P62684|GA113_HUMAN	46.154	6	81	2.6	16	666	13	7	6	0	3	15	427	439	WEMPFDPQDTHQS	WEKIQDPGSTCPS	1	1	13.1
peptide4505	sp|P62684|GA113_HUMAN	80	4	81	3.2	16	666	5	1	4	0	6	10	628	632	PFDPQ	PFVPQ	1	1	12.7
peptide4508	sp|Q902F9|EN113_HUMAN	55.556	5	24	4.1	38	699	9	4	5	0	23	31	168	176	APNNLKPVV	APGCLMPAV	1	1	13.9
peptide4510	sp|P63132|PO113_HUMAN	60	3	20	5.8	25	956	5	2	5	0	17	21	122	126	ELKEC	DLKDC	1	1	12.7
peptide4510	sp|P63121|VP113_HUMAN	42.857	3	28	8.2	25	156	7	4	5	0	16	22	65	71	TELKECM	TEILHCL	1	1	12.3
peptide4513	sp|P62684|GA113_HUMAN	100	5	93	0.32	14	666	5	0	5	0	2	6	486	490	PECQS	PECQS	1	1	14.6
peptide4513	sp|P62684|GA113_HUMAN	50	4	93	4	14	666	8	4	6	0	7	14	59	66	DWQCPGKK	DWKRIGKE	1	1	12.3
peptide4516	sp|P63121|VP113_HUMAN	29.412	5	55	2.2	31	156	17	12	9	0	1	17	139	155	VPISLSIDRLEFDLLYP	VPVEAKINQEREGIGYP	1	1	13.9
peptide4516	sp|P62684|GA113_HUMAN	33.333	3	29	3.8	31	666	9	6	7	0	2	10	387	395	PISLSIDRL	PVNIDADQL	1	1	13.5
peptide4518	sp|P62684|GA113_HUMAN	71.429	5	37	0.19	19	666	7	2	6	0	3	9	185	191	PAGGIPV	PAGQVPV	1	1	15.8
peptide4519	sp|P63132|PO113_HUMAN	50	4	62	0.4	13	956	8	4	6	0	6	13	197	204	DDTVCLAK	DDILCAAE	1	1	14.6
peptide4520	sp|P62684|GA113_HUMAN	71.429	5	33	1.9	21	666	7	2	5	0	4	10	602	608	NGADLSG	NGQPLSG	1	1	13.5
peptide4521	sp|P63132|PO113_HUMAN	42.857	6	78	0.32	18	956	14	8	7	0	5	18	137	150	CPDDAAVIPIKNNR	CEKFAFTIPAINNK	1	1	15
peptide4522	sp|Q902F9|EN113_HUMAN	57.143	4	64	2.3	22	699	7	3	5	0	2	8	279	285	SPSCPDA	TQSCPSA	1	1	13.5
peptide4522	sp|Q902F9|EN113_HUMAN	57.143	4	64	4.8	22	699	7	3	4	0	13	19	139	145	DPCTANP	DCCPAKP	1	1	12.7
peptide4529	sp|P63132|PO113_HUMAN	38.462	5	76	0.7	17	956	13	8	8	0	1	13	393	405	LFDSDPITVTVPV	LCGNDPDKIVVPL	1	1	14.2
peptide4531	sp|P63132|PO113_HUMAN	62.5	5	73	0.096	11	956	8	3	5	0	1	8	933	940	YTACLCDD	YAACSLDD	1	1	15.4
peptide4531	sp|P63121|VP113_HUMAN	66.667	4	55	1.9	11	156	6	2	4	0	4	9	70	75	CLCDDN	CLGPDN	1	1	13.1
peptide4532	sp|Q902F9|EN113_HUMAN	50	6	63	0.1	19	699	12	6	8	0	6	17	577	588	CFLQHKDDNPNL	CHLQGREDNLTL	1	1	16.2
peptide4533	sp|P62684|GA113_HUMAN	60	6	53	0.36	19	666	10	4	6	0	3	12	655	664	NNSPQPQNVV	NNCPPPQAAV	1	1	15
peptide4533	sp|P63132|PO113_HUMAN	35.714	5	74	1.4	19	956	14	9	9	0	1	14	504	517	VVNNSPQPQNVVFD	VLQDFDQPINIISD	1	1	13.9
peptide4537	sp|P62684|GA113_HUMAN	40	4	71	9.5	14	666	10	6	6	0	1	10	150	159	HELQANCYEE	NQLQEVIYPE	1	1	11.5
peptide4538	sp|Q902F9|EN113_HUMAN	57.143	4	50	6.6	14	699	7	3	5	0	3	9	412	418	TCPCATF	TCIDSTF	1	1	11.9
peptide4538	sp|P63132|PO113_HUMAN	44.444	4	64	7.4	14	956	9	5	5	0	2	10	280	288	PTCPCATFV	PTLGIPTYV	1	1	11.9
peptide4539	sp|P63132|PO113_HUMAN	80	4	58	1.2	19	956	5	1	5	0	5	9	281	285	SLGIP	TLGIP	1	1	13.9
peptide4539	sp|P63132|PO113_HUMAN	45.455	5	58	6.3	19	956	11	6	7	0	2	12	424	434	LLSSLGIPVNH	LANFVGIIDNH	1	1	12.3
peptide4539	sp|Q902F9|EN113_HUMAN	35.714	5	74	1.2	19	699	14	9	9	0	2	15	371	384	LLSSLGIPVNHLIE	LNSSLTVPLQSCVK	1	1	13.9
peptide4544	sp|P63132|PO113_HUMAN	42.857	3	28	6	25	956	7	4	5	0	11	17	271	277	ILGPVIW	LLGDINW	1	1	12.7
peptide4544	sp|Q902F9|EN113_HUMAN	33.333	5	60	6.2	25	699	15	10	7	0	1	15	317	331	ERGPEEEHLGILGPV	EKGISTARPKIISPV	1	1	12.7
peptide4545	sp|Q902F9|EN113_HUMAN	40	4	63	8.7	16	699	10	6	5	0	4	13	126	135	YFNVELIQPG	YVNDSVWVPG	1	1	11.9
peptide4546	sp|P63132|PO113_HUMAN	37.5	6	40	2.2	25	956	16	4	10	1	9	18	196	211	IDDL------KDQIVD	IDDILCAAETKDKLID	1	1	13.9
peptide4546	sp|P62684|GA113_HUMAN	36.364	4	44	3.8	25	666	11	7	7	0	4	14	450	460	PYYNTIDDLKD	PYPDFVARLQD	1	1	13.1
peptide4549	sp|P62684|GA113_HUMAN	31.25	5	56	3.5	27	666	16	10	8	1	12	26	422	437	VCDDSW-TIQEAEVVC	ICLRAWEKIQDPGSTC	1	1	13.5
peptide4549	sp|P63121|VP113_HUMAN	25	3	44	8.3	27	156	12	9	5	0	9	20	92	103	WGTVCDDSWTIQ	WGRDLLQQWGVE	1	1	12.3
peptide4551	sp|P62684|GA113_HUMAN	83.333	5	50	0.36	12	666	6	1	5	0	6	11	293	298	EGAQNG	EGAQEG	1	1	14.6
peptide4551	sp|P63132|PO113_HUMAN	37.5	3	67	2.2	12	956	8	5	4	0	4	11	677	684	LWEGAQNG	IWATCQTG	1	1	12.7
peptide4551	sp|Q902F9|EN113_HUMAN	50	4	67	2.6	12	699	8	4	4	0	3	10	171	178	CLWEGAQN	CLMPAVQN	1	1	12.7
peptide4553	sp|P63132|PO113_HUMAN	45.455	5	73	1.9	15	956	11	6	5	0	1	11	926	936	GDKLPECEAVC	GDTNPREYAAC	1	1	13.1
peptide4554	sp|P62684|GA113_HUMAN	54.545	6	69	0.13	16	666	11	5	6	0	3	13	220	230	YTPAMESVCGY	YQPPPESQYGY	1	1	15.8
peptide4555	sp|P63132|PO113_HUMAN	50	5	31	3.4	32	956	10	5	6	0	21	30	562	571	TCVVAHEALP	THIRAHTNLP	1	1	13.5
peptide4556	sp|P63132|PO113_HUMAN	40	4	71	0.085	14	956	10	6	8	0	1	10	127	136	YVMLPVADQD	FFTIPLAEQD	1	1	16.2
peptide4557	sp|P62684|GA113_HUMAN	38.889	7	72	1.1	25	666	18	11	9	0	6	23	607	624	SGNQDDGPQQRPPKPGGH	SGNEQRGQPQAPQQTGAF	1	1	14.2
peptide4557	sp|P62684|GA113_HUMAN	55.556	5	72	7.6	25	666	9	4	5	0	12	20	236	244	GPQQRPPKP	APQGRAPYP	1	1	12.3
peptide4557	sp|Q902F9|EN113_HUMAN	46.154	6	52	1.2	25	699	13	7	7	0	6	18	353	365	SGNQDDGPQQRPP	SGNQTLETRDRKP	1	1	14.2
peptide4560	sp|P63132|PO113_HUMAN	62.5	5	25	3.7	32	956	8	3	6	0	17	24	683	690	TLETTCHV	TGESTSHV	1	1	13.5
peptide4563	sp|P62684|GA113_HUMAN	37.5	3	50	2.8	16	666	8	5	6	0	9	16	58	65	KDYAEVGR	KDWKRIGK	1	1	12.7
peptide4564	sp|P63132|PO113_HUMAN	50	7	88	0.02	16	956	14	7	9	0	3	16	776	789	NLEPYFESFINNLR	NLAPYTLNFLNIYR	1	1	18.1
peptide4564	sp|P62684|GA113_HUMAN	66.667	4	38	1.2	16	666	6	2	4	0	2	7	343	348	HNLEPY	HRLIPY	1	1	13.9
peptide4568	sp|Q902F9|EN113_HUMAN	20	3	58	9.6	26	699	15	12	8	0	5	19	121	135	DPLDTLGSEGALSPG	NPIEIYVNDSVWVPG	1	1	12.3
peptide4571	sp|P62684|GA113_HUMAN	50	9	89	0.1	19	666	18	8	10	1	1	17	91	108	ALEILQ-EEDLIDEDDIP	ALEPFQTEEDSVSVSDAP	1	1	16.2
peptide4571	sp|P63132|PO113_HUMAN	35.714	5	74	0.31	19	956	14	9	9	0	4	17	352	365	ILQEEDLIDEDDIP	IIQNTDLVEWSFLP	1	1	15
peptide4573	sp|Q902F9|EN113_HUMAN	33.333	4	92	0.27	13	699	12	8	7	0	2	13	565	576	YWGGQYTWDMAK	YNESEHHWDMVR	1	1	15
peptide4576	sp|P63132|PO113_HUMAN	42.857	3	47	7	15	956	7	4	6	0	8	14	509	515	EEPQNLI	DQPINII	1	1	11.9
peptide4578	sp|Q902F9|EN113_HUMAN	57.143	4	44	0.7	16	699	7	3	5	0	9	15	411	417	LLCLDGT	LTCIDST	1	1	14.2
peptide4579	sp|P62684|GA113_HUMAN	60	6	45	0.75	22	666	10	4	7	0	1	10	490	499	SAVTALWGKV	SAIKPLKGKV	1	1	14.6
peptide4581	sp|P63132|PO113_HUMAN	71.429	5	32	0.24	22	956	7	2	5	0	1	7	950	956	ACHLSCS	ACRSSCS	1	1	15.8
peptide4589	sp|P63132|PO113_HUMAN	38.462	5	72	0.086	18	956	13	8	8	0	4	16	616	628	EAQAMQHQCTCCQ	QAKDIVQHCTQCQ	1	1	16.5
peptide4590	sp|Q902F9|EN113_HUMAN	57.143	4	59	5.6	22	699	7	3	5	0	15	21	200	206	MSIPPEV	MSLRPRV	1	1	12.7
peptide4590	sp|Q902F9|EN113_HUMAN	33.333	4	59	7.7	22	699	12	8	7	0	9	20	63	74	FLEAIPMSIPPE	YLENTKVTQTPE	1	1	12.3
peptide4590	sp|P61574|RE113_HUMAN	33.333	4	55	6.7	22	105	12	8	7	0	9	20	63	74	FLEAIPMSIPPE	YLENTKVTQTPE	1	1	12.3
peptide4593	sp|P63132|PO113_HUMAN	44.444	4	64	0.87	14	956	9	5	5	0	4	12	627	635	CNVDHKPSN	CQVLHLPTQ	1	1	13.9
peptide4600	sp|P63132|PO113_HUMAN	50	5	71	9.1	14	956	10	5	6	0	2	11	592	601	AQEGDHGSHV	AQELHALTHV	1	1	11.5
peptide4603	sp|P62684|GA113_HUMAN	50	5	71	2.4	14	666	10	5	5	0	1	10	427	436	WEMPFDPQDT	WEKIQDPGST	1	1	13.1
peptide4603	sp|P62684|GA113_HUMAN	80	4	71	3.2	14	666	5	1	4	0	4	8	628	632	PFDPQ	PFVPQ	1	1	12.7
peptide4605	sp|P63132|PO113_HUMAN	50	5	67	0.48	15	956	10	5	7	0	3	12	832	841	GCGWAMSAPG	GRGFACVSPG	1	1	14.6
peptide4606	sp|P63132|PO113_HUMAN	50	5	50	0.6	20	956	10	5	6	0	6	15	163	172	QPILNEHTFC	QGMLNSPTIC	1	1	14.6
peptide4610	sp|P62684|GA113_HUMAN	50	5	71	2.4	14	666	10	5	5	0	1	10	427	436	WEMPFDPQDT	WEKIQDPGST	1	1	13.1
peptide4610	sp|P62684|GA113_HUMAN	80	4	71	3.2	14	666	5	1	4	0	4	8	628	632	PFDPQ	PFVPQ	1	1	12.7
peptide4611	sp|P62684|GA113_HUMAN	57.143	4	50	0.016	14	666	7	3	7	0	3	9	369	375	WYVDGVE	WWIDGVQ	1	1	18.1
peptide4611	sp|Q902F9|EN113_HUMAN	36.364	4	79	5.3	14	699	11	7	5	0	2	12	264	274	NWYVDGVEVHN	DWAPRGQFYHN	1	1	12.3
peptide4616	sp|Q902F9|EN113_HUMAN	50	6	57	0.12	21	699	12	6	8	0	8	19	577	588	CFLQHKDDNPNL	CHLQGREDNLTL	1	1	16.2
peptide4618	sp|Q902F9|EN113_HUMAN	44.444	8	83	0.16	29	699	18	10	10	0	11	28	588	605	VDLSFSPSQSLPASHAHL	LDISKLKEQIFEASKAHL	1	1	16.5
peptide4618	sp|Q902F9|EN113_HUMAN	66.667	4	83	1.8	29	699	6	2	5	0	4	9	244	249	ENCLAN	EECVAN	1	1	14.2
peptide4622	sp|P62684|GA113_HUMAN	33.333	4	71	0.2	21	666	12	8	6	0	3	14	591	602	WGTVCDDYWDTN	WASQCRSKFDKN	1	1	15.8
peptide4622	sp|P62684|GA113_HUMAN	26.667	4	71	2.9	21	666	15	11	7	0	2	16	401	415	SWGTVCDDYWDTNDA	NWSTISQQALMQNEA	1	1	13.1
peptide4623	sp|P62684|GA113_HUMAN	35.714	5	82	4.4	17	666	14	9	8	0	2	15	140	153	MAEQIIQEIYSQIQ	MAQSTQNADYNQLQ	1	1	12.3
peptide4624	sp|P62684|GA113_HUMAN	45.455	5	65	1.9	17	666	11	6	6	0	4	14	477	487	QLQQYEMHGPE	ELMAYENANPE	1	1	13.5
peptide4625	sp|P62684|GA113_HUMAN	66.667	4	43	1.4	14	666	6	2	5	0	6	11	483	488	NADPVC	NANPEC	1	1	13.5
peptide4626	sp|Q902F9|EN113_HUMAN	26.087	6	83	0.71	24	699	23	14	13	1	4	23	541	563	LNMQHQ---ECGSPCTDTCSNPQ	MSLEHRFQLQCDWNTSDFCITPQ	1	1	14.6
peptide4626	sp|P63132|PO113_HUMAN	44.444	4	38	7.5	24	956	9	5	6	0	4	12	630	638	LNMQHQECG	LHLPTQEAG	1	1	12.3
peptide4627	sp|Q902F9|EN113_HUMAN	64.286	9	64	0.05	22	699	14	5	9	0	9	22	371	384	LLSSPTGPLSSCHK	LNSSLTVPLQSCVK	1	1	17.3
peptide4627	sp|P63132|PO113_HUMAN	71.429	5	59	0.18	22	956	7	2	7	0	8	14	164	170	GLLSSPT	GMLNSPT	1	1	15.8
peptide4627	sp|P63132|PO113_HUMAN	80	4	59	1.1	22	956	5	1	4	0	13	17	98	102	PTGPL	PMGPL	1	1	14.2
peptide4627	sp|P63132|PO113_HUMAN	55.556	5	59	2.9	22	956	9	4	5	0	12	20	947	955	SPTGPLSSC	SPYACRSSC	1	1	13.1
peptide4628	sp|P63132|PO113_HUMAN	71.429	5	29	0.28	24	956	7	2	5	0	2	8	950	956	ACHLSCS	ACRSSCS	1	1	15.8
peptide4631	sp|Q902F9|EN113_HUMAN	50	5	91	2.8	11	699	10	5	5	0	1	10	133	142	VPPPPPCCHP	VPGPTDDCCP	1	1	12.7
peptide4638	sp|Q902F9|EN113_HUMAN	41.176	7	65	0.24	26	699	17	10	9	0	1	17	248	264	AAVAAVLSPEEFMVLLD	ANSAVILQNNEFGTLID	1	1	15.8
peptide4643	sp|Q902F9|EN113_HUMAN	66.667	4	29	1.9	21	699	6	2	5	0	2	7	277	282	GETFSC	GQTQSC	1	1	13.5
peptide4648	sp|P63132|PO113_HUMAN	38.462	5	46	0.29	28	956	13	8	8	0	8	20	56	68	QIENGYFVHYFAP	QLEKGHIEPSFSP	1	1	15.8
peptide4648	sp|Q902F9|EN113_HUMAN	25.926	7	96	2.3	28	699	27	20	11	0	2	28	197	223	ISGGSIQIENGYFVHYFAPEGLTTMPK	VSGMSLRPRVNYLQDFSYQRSLKFRPK	1	1	13.9
peptide4650	sp|P63132|PO113_HUMAN	50	5	50	0.61	20	956	10	5	6	0	6	15	163	172	QPILNEHTFC	QGMLNSPTIC	1	1	14.6
peptide4650	sp|P62684|GA113_HUMAN	35.294	6	85	8.5	20	666	17	11	6	0	2	18	500	516	PVGVQPILNEHTFCAGM	PAGSDVISEYVKACDGM	1	1	11.9
peptide4657	sp|P62684|GA113_HUMAN	42.857	3	70	0.44	10	666	7	4	6	0	2	8	208	214	LAYDFYP	VAYQYWP	1	1	14.2
peptide4662	sp|P62684|GA113_HUMAN	77.778	7	97	0.17	32	666	9	2	7	0	9	17	232	240	GHPPPPQGR	GMPPAPQGR	1	1	16.9
peptide4662	sp|P62684|GA113_HUMAN	50	8	97	0.27	32	666	16	8	9	0	16	31	613	628	GRPQGPPQQGGHPRPP	GQPQAPQQTGAFPIQP	1	1	16.2
peptide4662	sp|P62684|GA113_HUMAN	50	7	97	1.1	32	666	14	7	7	0	1	14	615	628	PQGPPQQGGHPPPP	PQAPQQTGAFPIQP	1	1	14.6
peptide4662	sp|P62684|GA113_HUMAN	45.455	5	97	2.7	32	666	11	6	6	0	7	17	296	306	QGGHPPPPQGR	QEGEPPTVEAR	1	1	13.9
peptide4662	sp|P62684|GA113_HUMAN	46.154	6	97	3.6	32	666	13	7	7	0	7	19	653	665	QGGHPPPPQGRPQ	QYNNCPPPQAAVQ	1	1	13.5
peptide4662	sp|Q902F9|EN113_HUMAN	66.667	4	19	2.5	32	699	6	2	5	0	17	22	221	226	RPQGPP	RPKGKP	1	1	13.9
peptide4663	sp|Q902F9|EN113_HUMAN	50	4	47	4.5	17	699	8	4	6	0	2	9	568	575	SQHGSDVV	SEHHWDMV	1	1	12.3
peptide4666	sp|P63132|PO113_HUMAN	36.364	4	85	6.4	13	956	11	7	7	0	1	11	442	452	KFLEQECNVLP	QFLKLTTWILP	1	1	11.9
peptide4667	sp|P63132|PO113_HUMAN	42.857	6	100	2.8	14	956	14	8	7	0	1	14	462	475	SVLTVLHQDWLNGK	NALTVFTDGSSNGK	1	1	12.7
peptide4669	sp|P63132|PO113_HUMAN	55.556	5	60	8.3	15	956	9	4	6	0	7	15	467	475	FTWTPSSGK	FTDGSSNGK	1	1	11.9
peptide4670	sp|P63132|PO113_HUMAN	37.5	3	42	1.7	19	956	8	5	5	0	9	16	413	420	AFVTDSSW	AFINSGAW	1	1	13.5
peptide4670	sp|P61574|RE113_HUMAN	75	3	21	2.7	19	105	4	1	4	0	5	8	48	51	PTWS	PTWA	1	1	13.1
peptide4670	sp|Q902F9|EN113_HUMAN	75	3	21	2.9	19	699	4	1	4	0	5	8	48	51	PTWS	PTWA	1	1	13.1
peptide4678	sp|Q902F9|EN113_HUMAN	44.444	4	75	2.5	12	699	9	5	6	0	1	9	363	371	RHPDYSVVL	RKPFYTIDL	1	1	12.7
peptide4690	sp|P63132|PO113_HUMAN	57.143	4	58	0.28	12	956	7	3	6	0	1	7	211	217	DMYSFLE	DCYTFLQ	1	1	14.6
peptide4691	sp|Q902F9|EN113_HUMAN	66.667	6	43	0.28	21	699	9	1	7	1	7	15	551	557	CDDSWDTSD	CD--WNTSD	1	1	15.4
peptide4691	sp|P62684|GA113_HUMAN	46.154	6	71	0.76	21	666	13	7	7	0	8	20	99	111	DDSWDTSDANVVC	EDSVSVSDAPGSC	1	1	14.6
peptide4691	sp|P62684|GA113_HUMAN	28.571	2	71	4.9	21	666	7	5	5	0	6	12	422	428	VCDDSWD	ICLRAWE	1	1	12.7
peptide4691	sp|P63132|PO113_HUMAN	28.571	4	67	6.8	21	956	14	10	6	0	8	21	939	952	DDSWDTSDANVVCR	DDCINGGKSPYACR	1	1	12.3
peptide4693	sp|P63121|VP113_HUMAN	55.556	5	64	0.75	14	156	9	4	6	0	4	12	63	71	ESTAALGCL	QSTEILHCL	1	1	13.9
peptide4696	sp|Q902F9|EN113_HUMAN	42.857	6	58	1.3	26	699	14	8	8	0	13	26	133	146	VAGPSVFLFPPKPK	VPGPTDDCCPAKPE	1	1	14.2
peptide4696	sp|Q902F9|EN113_HUMAN	80	4	58	1.8	26	699	5	1	5	0	12	16	330	334	PVAGP	PVSGP	1	1	13.9
peptide4696	sp|P63132|PO113_HUMAN	66.667	4	23	1.5	26	956	6	2	4	0	6	11	20	25	PPCPAP	PPKPIP	1	1	14.2
peptide4697	sp|Q902F9|EN113_HUMAN	45.455	5	79	2.4	14	699	11	6	7	0	4	14	181	191	VSTPTLVEVSR	VEVPTVSPISR	1	1	13.1
peptide4698	sp|P63121|VP113_HUMAN	33.333	4	80	1.7	15	156	12	8	8	0	4	15	136	147	GIEGPIDAAFTR	GIKVPVEAKINQ	1	1	13.5
peptide4700	sp|Q902F9|EN113_HUMAN	50	5	32	0.16	31	699	10	5	7	0	22	31	220	229	YQPCGAPCLK	FRPKGKPCPK	1	1	16.9
peptide4700	sp|P62684|GA113_HUMAN	80	4	23	0.83	31	666	5	1	4	0	2	6	579	583	PDTCP	PDLCP	1	1	15
peptide4700	sp|P62684|GA113_HUMAN	80	4	23	3.3	31	666	5	1	4	0	4	8	436	440	TCPLF	TCPSF	1	1	13.5
peptide4700	sp|P63132|PO113_HUMAN	30.769	8	84	0.9	31	956	26	18	8	0	3	28	260	285	DTCPLFCDFYNPHGGCEWHYQPCGAP	DTLKTLNDFQKLLGDINWIRPTLGIP	1	1	15
peptide4700	sp|P63132|PO113_HUMAN	66.667	4	84	2.1	31	956	6	2	4	0	13	18	640	645	NPHGGC	NPRGLC	1	1	14.2
peptide4702	sp|P62684|GA113_HUMAN	66.667	6	100	0.34	12	666	9	3	7	0	4	12	658	666	PPVQAAYQK	PPPQAAVQQ	1	1	14.6
peptide4702	sp|P62684|GA113_HUMAN	36.364	4	100	0.64	12	666	11	7	7	0	1	11	211	221	EFTPPVQAAYQ	QYWPPAELQYQ	1	1	13.9
peptide4708	sp|Q902F9|EN113_HUMAN	71.429	5	50	0.046	14	699	7	2	5	0	7	13	134	140	PNPTADC	PGPTDDC	1	1	16.9
peptide4708	sp|P62684|GA113_HUMAN	80	4	93	0.3	14	666	5	1	5	0	2	6	545	549	QCYNC	KCYNC	1	1	14.6
peptide4708	sp|P62684|GA113_HUMAN	46.154	6	93	0.33	14	666	13	7	7	0	2	14	653	665	QCYNCPNPTADCK	QYNNCPPPQAAVQ	1	1	14.6
peptide4711	sp|P63121|VP113_HUMAN	80	4	45	0.7	11	156	5	1	4	0	5	9	17	21	QGNQF	QGKQF	1	1	13.9
peptide4713	sp|P63121|VP113_HUMAN	62.5	5	53	0.22	15	156	8	3	6	0	2	9	101	108	GVETTTPS	GVEITMPA	1	1	15
peptide4720	sp|P63132|PO113_HUMAN	44.444	4	82	0.41	11	956	9	5	4	0	1	9	63	71	EPGLCTWQS	EPSFSPWNS	1	1	14.2
peptide4722	sp|P63132|PO113_HUMAN	66.667	4	43	0.46	14	956	6	2	6	0	7	12	935	940	SCSLDE	ACSLDD	1	1	14.6
peptide4723	sp|Q902F9|EN113_HUMAN	50	4	53	0.72	15	699	8	4	4	0	5	12	103	110	YWLGCPAP	YWAYVPFP	1	1	14.2
peptide4724	sp|P63132|PO113_HUMAN	35.714	5	67	1.3	21	956	14	9	9	0	8	21	873	886	QTPQHPSFLFQDKR	ETPQSSTVDSQDEQ	1	1	13.9
peptide4727	sp|P63132|PO113_HUMAN	83.333	5	35	0.044	17	956	6	1	6	0	4	9	31	36	EKPVWL	EKPVWV	1	1	17.3
peptide4729	sp|P63132|PO113_HUMAN	58.333	7	85	0.009	13	956	12	4	10	1	1	11	181	192	KPV-DKFKDCHL	QPVRDKFSDCYI	1	1	18.9
peptide4729	sp|P63132|PO113_HUMAN	57.143	4	85	0.44	13	956	7	3	5	0	4	10	207	213	DKFKDCH	DKLIDCY	1	1	14.2
peptide4731	sp|P62684|GA113_HUMAN	57.143	4	50	6.5	14	666	7	3	5	0	1	7	203	209	KTEAPAA	KTQPPVA	1	1	11.9
peptide4734	sp|Q902F9|EN113_HUMAN	36.364	4	85	4.2	13	699	11	7	7	0	2	12	385	395	PMYSIITPNIL	PPYMLVVGNIV	1	1	12.3
peptide4735	sp|Q902F9|EN113_HUMAN	71.429	5	44	0.22	16	699	7	2	6	0	4	10	105	111	AWVPFDP	AYVPFPP	1	1	15.4
peptide4735	sp|P63132|PO113_HUMAN	42.857	3	81	0.31	16	956	7	4	6	0	1	7	844	850	EIPAWVP	QLPVWMP	1	1	15
peptide4735	sp|P63132|PO113_HUMAN	41.667	5	81	8.9	16	956	12	7	7	0	2	13	144	155	IPAWVPFDPAAQ	IPAINNKEPATR	1	1	11.5
peptide4736	sp|P63121|VP113_HUMAN	66.667	4	67	0.086	9	156	6	2	5	0	3	8	67	72	VLHCQG	ILHCLG	1	1	15.4
peptide4741	sp|P63132|PO113_HUMAN	57.143	4	58	0.94	12	956	7	3	5	0	5	11	880	886	VDNHDNQ	VDSQDEQ	1	1	13.5
peptide4746	sp|P61574|RE113_HUMAN	44.444	4	69	9.5	13	105	9	5	5	0	4	12	96	104	KETCFAEEG	EETATIENG	1	1	11.5
peptide4752	sp|P63132|PO113_HUMAN	40	6	83	0.05	18	956	15	9	8	0	3	17	899	913	HSEAFTVNFGDTEEA	HQEGRAADLGTTKEA	1	1	16.9
peptide4752	sp|Q902F9|EN113_HUMAN	55.556	5	50	0.34	18	699	9	4	6	0	3	11	492	500	HSEAFTVNF	HSSVQSVNF	1	1	15
peptide4754	sp|P63132|PO113_HUMAN	40	6	60	0.28	25	956	15	9	7	0	8	22	719	733	ALDALSAYWIASHTT	AFQKFLSQWKISHTT	1	1	15.8
peptide4755	sp|P63132|PO113_HUMAN	57.143	8	93	0.19	27	956	14	4	9	1	13	26	12	23	FLGGPSVFLFPPKP	FLGAATV--EPPKP	1	1	16.2
peptide4755	sp|P63132|PO113_HUMAN	38.462	5	93	0.25	27	956	13	8	7	0	2	14	100	112	GPPCPSCPAPEFL	GPLQPGLPSPAMI	1	1	16.2
peptide4755	sp|Q902F9|EN113_HUMAN	80	4	85	0.52	27	699	5	1	4	0	2	6	224	228	GPPCP	GKPCP	1	1	15.4
peptide4755	sp|Q902F9|EN113_HUMAN	58.333	7	85	1.1	27	699	12	4	7	1	2	12	135	146	GPPCPSCPA-PE	GPTDDCCPAKPE	1	1	14.6
peptide4755	sp|Q902F9|EN113_HUMAN	41.667	5	85	3	27	699	12	7	7	0	16	27	135	146	GPSVFLFPPKPK	GPTDDCCPAKPE	1	1	13.5
peptide4755	sp|Q902F9|EN113_HUMAN	100	3	85	7.4	27	699	3	0	3	0	22	24	109	111	FPP	FPP	1	1	12.7
peptide4756	sp|Q902F9|EN113_HUMAN	46.154	6	65	0.79	20	699	13	7	7	0	1	13	353	365	SGNQDDGPQQRPP	SGNQTLETRDRKP	1	1	14.2
peptide4756	sp|P62684|GA113_HUMAN	38.889	7	90	0.94	20	666	18	11	9	0	1	18	607	624	SGNQDDGPQQRPPKPGGH	SGNEQRGQPQAPQQTGAF	1	1	14.2
peptide4756	sp|P62684|GA113_HUMAN	55.556	5	90	4.5	20	666	9	4	5	0	7	15	236	244	GPQQRPPKP	APQGRAPYP	1	1	12.7
peptide4756	sp|P62684|GA113_HUMAN	66.667	4	90	8.8	20	666	6	2	4	0	12	17	234	239	PPKPGG	PPAPQG	1	1	11.9
peptide4763	sp|Q902F9|EN113_HUMAN	29.412	5	42	3.5	43	699	17	12	8	0	26	42	613	629	ALSGVVEATGAAFANTW	AIAGVADGLANLNTVTW	1	1	14.2
peptide4763	sp|Q902F9|EN113_HUMAN	50	3	42	4	43	699	6	3	4	0	38	43	500	505	FANTWK	FVNDWQ	1	1	13.9
peptide4770	sp|P63132|PO113_HUMAN	62.5	5	40	1.2	20	956	8	3	5	0	3	10	100	107	GPPPPGKP	GPLQPGLP	1	1	13.9
peptide4770	sp|P62684|GA113_HUMAN	50	6	85	3.9	20	666	12	6	7	0	4	15	290	301	PPPPGKPQGPPP	PPGEGAQEGEPP	1	1	12.7
peptide4770	sp|P62684|GA113_HUMAN	45.455	5	85	4	20	666	11	6	6	0	8	18	613	623	GKPQGPPPQGG	GQPQAPQQTGA	1	1	12.7
peptide4770	sp|P62684|GA113_HUMAN	45.455	5	85	4.9	20	666	11	6	7	0	10	20	253	263	PQGPPPQGGSK	PTAPPSRQGSE	1	1	12.7
peptide4770	sp|P62684|GA113_HUMAN	66.667	4	85	7.4	20	666	6	2	4	0	13	18	658	663	PPPQGG	PPPQAA	1	1	12.3
peptide4772	sp|P63132|PO113_HUMAN	66.667	4	60	0.58	10	956	6	2	4	0	4	9	936	941	CSDDHC	CSLDDC	1	1	13.9
peptide4774	sp|P63132|PO113_HUMAN	40	8	91	2.5	22	956	20	11	9	1	2	21	127	145	LFTDLEAENDVLHCVAFAVP	FFTIPLAEQDC-EKFAFTIP	1	1	13.5
peptide4779	sp|P63132|PO113_HUMAN	38.462	5	76	1.5	17	956	13	8	7	0	1	13	362	374	TFVPGCQPGEFTL	SFLPHSTVKTFTL	1	1	13.5
peptide4781	sp|P62684|GA113_HUMAN	83.333	5	63	0.61	16	666	6	1	5	0	6	11	254	259	TLPPSR	TAPPSR	1	1	14.2
peptide4781	sp|P62684|GA113_HUMAN	50	4	63	5.3	16	666	8	4	4	0	2	9	652	659	PQVYTLPP	PQYNNCPP	1	1	12.3
peptide4789	sp|P63121|VP113_HUMAN	71.429	5	44	0.14	16	156	7	2	6	0	1	7	129	135	GLGTDED	GLGKNED	1	1	15.8
peptide4798	sp|P63132|PO113_HUMAN	55.556	5	53	0.13	17	956	9	4	6	0	3	11	760	768	QEGGQECEC	KEGGDSKEC	1	1	15.8
peptide4802	sp|P62684|GA113_HUMAN	55.556	5	69	0.88	13	666	9	4	6	0	5	13	64	72	GSEIVVAGR	GKELKQAGR	1	1	13.9
peptide4809	sp|Q902F9|EN113_HUMAN	41.667	5	60	2	20	699	12	7	7	0	9	20	135	146	GPSVFLFPPKPK	GPTDDCCPAKPE	1	1	13.5
peptide4809	sp|P62684|GA113_HUMAN	66.667	4	30	2.2	20	666	6	2	5	0	3	8	167	172	APELLG	GPELMG	1	1	13.5
peptide4811	sp|Q902F9|EN113_HUMAN	26.667	4	52	0.8	29	699	15	11	8	0	14	28	401	415	QDVICSHTEGLICLN	QTITCENCRLLTCID	1	1	15
peptide4813	sp|Q902F9|EN113_HUMAN	57.143	4	50	0.71	14	699	7	3	6	0	3	9	253	259	LLQDGEF	ILQNNEF	1	1	13.9
peptide4816	sp|P62684|GA113_HUMAN	57.143	4	64	2	11	666	7	3	4	0	4	10	617	623	VPQNTGG	APQQTGA	1	1	12.7
peptide4819	sp|Q902F9|EN113_HUMAN	57.143	4	70	0.73	10	699	7	3	6	0	2	8	290	296	GLDSDLS	AVDSDLT	1	1	13.9
peptide4821	sp|Q902F9|EN113_HUMAN	28.571	4	56	4	25	699	14	10	8	0	8	21	495	508	ITTCSFVAPWNSLS	VQSVNFVNDWQNNS	1	1	13.1
peptide4825	sp|P63132|PO113_HUMAN	33.333	5	83	2.2	18	956	15	10	6	0	1	15	934	948	SGCVRDDTYGPYSSP	AACSLDDCINGGKSP	1	1	13.1
peptide4828	sp|P62684|GA113_HUMAN	62.5	5	42	0.12	19	666	8	3	6	0	9	16	506	513	LSSYVHAC	ISEYVKAC	1	1	16.2
peptide4842	sp|P63132|PO113_HUMAN	80	4	28	1.7	18	956	5	1	5	0	9	13	944	948	GGKNP	GGKSP	1	1	13.5
peptide4842	sp|P62684|GA113_HUMAN	57.143	4	67	3.8	18	666	7	3	4	0	4	10	617	623	VPQNTGG	APQQTGA	1	1	12.7
peptide4842	sp|P62684|GA113_HUMAN	57.143	4	67	7.3	18	666	7	3	4	0	9	15	446	452	GGKNPDP	GSKEPYP	1	1	11.9
peptide4843	sp|P63132|PO113_HUMAN	66.667	6	64	0.005	14	956	9	3	7	0	1	9	626	634	QCSILHGPT	QCQVLHLPT	1	1	19.6
peptide4847	sp|P63132|PO113_HUMAN	40	4	83	9.1	12	956	10	6	6	0	1	10	443	452	FLEQECNVLP	FLKLTTWILP	1	1	11.5
peptide4853	sp|P62684|GA113_HUMAN	50	4	62	4.6	13	666	8	4	5	0	5	12	176	183	TKPMTTCP	SKPRGTSP	1	1	12.3
peptide4854	sp|P63132|PO113_HUMAN	50	4	67	0.45	12	956	8	4	7	0	1	8	465	472	TIYTPGST	TVFTDGSS	1	1	14.2
peptide4856	sp|P62684|GA113_HUMAN	55.556	5	75	0.48	24	666	9	4	5	0	12	20	236	244	CPSGFYPYP	APQGRAPYP	1	1	15
peptide4856	sp|P62684|GA113_HUMAN	34.783	8	75	3.1	24	666	23	10	10	1	4	21	164	186	EGQALEYVCPS-----GFYPYPV	EGKGPELMGPSESKPRGTSPLPA	1	1	13.1
peptide4858	sp|Q902F9|EN113_HUMAN	45.455	5	42	0.49	26	699	11	6	10	0	7	17	687	697	GQSWKEEVVTV	GKSKRDQIVTV	1	1	15.4
peptide4860	sp|P63132|PO113_HUMAN	50	4	38	1	21	956	8	4	5	0	9	16	26	33	LAWYQQKP	LTWKTEKP	1	1	14.2
peptide4861	sp|P62684|GA113_HUMAN	35	7	63	1.1	46	666	20	13	10	0	1	20	236	255	APVGHFYEPQAPSAEVEMTS	APQGRAPYPQPPTRRLNPTA	1	1	15.4
peptide4861	sp|P62684|GA113_HUMAN	80	4	63	4.1	46	666	5	1	5	0	8	12	614	618	EPQAP	QPQAP	1	1	13.9
peptide4861	sp|P62684|GA113_HUMAN	55.556	5	63	5.8	46	666	9	4	6	0	23	31	478	486	LLAYLTAQP	LMAYENANP	1	1	13.5
peptide4861	sp|P62684|GA113_HUMAN	50	5	63	8.4	46	666	10	5	6	0	2	11	207	216	PVGHFYEPQA	PVAYQYWPPA	1	1	13.1
peptide4864	sp|Q902F9|EN113_HUMAN	33.333	4	55	1.3	22	699	12	8	7	0	9	20	263	274	VEWESNGQPENN	IDWAPRGQFYHN	1	1	13.9
peptide4865	sp|P63132|PO113_HUMAN	40	4	83	4.4	12	956	10	6	5	0	1	10	722	731	KTFTAWCNSH	KFLSQWKISH	1	1	12.3
peptide4868	sp|P63121|VP113_HUMAN	62.5	5	42	1.4	19	156	8	3	5	0	8	15	91	98	LWTDQLLQ	LWGRDLLQ	1	1	13.9
peptide4868	sp|P63132|PO113_HUMAN	45.455	5	58	2	19	956	11	6	7	0	6	16	50	60	HCLWTDQLLQG	HLLANEQLEKG	1	1	13.5
peptide4869	sp|P63132|PO113_HUMAN	44.444	4	75	1.6	12	956	9	5	6	0	3	11	205	213	SPDQLADLY	TKDKLIDCY	1	1	13.1
peptide4869	sp|Q902F9|EN113_HUMAN	44.444	4	75	7.4	12	699	9	5	6	0	2	10	287	295	ISPDQLADL	VSPAVDSDL	1	1	11.5
peptide4872	sp|P63121|VP113_HUMAN	62.5	5	80	0.26	10	156	8	3	6	0	2	9	101	108	GVETTTPS	GVEITMPA	1	1	14.6
peptide4875	sp|P62684|GA113_HUMAN	41.176	7	77	0.089	22	666	17	10	7	0	6	22	441	457	NTVLSGGTTMYPGIADR	NTVRQGSKEPYPDFVAR	1	1	16.9
peptide4886	sp|P62684|GA113_HUMAN	50	4	33	4.7	24	666	8	4	6	0	5	12	600	607	DENFHPLN	DKNGQPLS	1	1	12.7
peptide4889	sp|P63132|PO113_HUMAN	54.545	6	73	1.6	15	956	11	5	7	0	2	12	15	25	SAKPAPPKPEP	AATVEPPKPIP	1	1	13.5
peptide4889	sp|Q902F9|EN113_HUMAN	80	4	33	4.3	15	699	5	1	4	0	7	11	142	146	PPKPE	PAKPE	1	1	12.3
peptide4892	sp|P63132|PO113_HUMAN	83.333	5	55	0.17	11	956	6	1	5	0	3	8	871	876	ETECPQ	ETETPQ	1	1	15
peptide4903	sp|P63132|PO113_HUMAN	62.5	5	50	0.15	16	956	8	3	7	0	9	16	569	576	SLPGSITK	NLPGPLTK	1	1	15.4
peptide4905	sp|P62684|GA113_HUMAN	57.143	4	47	1.4	15	666	7	3	5	0	2	8	106	112	DSPIQCI	DAPGSCI	1	1	13.5
peptide4907	sp|P62684|GA113_HUMAN	50	4	53	1.7	15	666	8	4	6	0	5	12	561	568	ILNLNNIS	VLNKQNIT	1	1	13.5
peptide4908	sp|P63132|PO113_HUMAN	80	4	38	0.75	13	956	5	1	5	0	6	10	885	889	EQSGD	EQNGD	1	1	13.9
peptide4911	sp|P63132|PO113_HUMAN	57.143	4	58	5	12	956	7	3	5	0	3	9	663	669	LGYEYVT	LSYVHVT	1	1	11.9
peptide4914	sp|P63132|PO113_HUMAN	50	5	50	0.94	20	956	10	5	7	0	4	13	108	117	SPSNIILDFP	SPAMIPKDWP	1	1	14.2
peptide4917	sp|P63132|PO113_HUMAN	71.429	5	58	0.47	12	956	7	2	6	0	1	7	203	209	AETGDKV	AETKDKL	1	1	14.2
peptide4918	sp|P63132|PO113_HUMAN	27.273	3	61	7.1	18	956	11	8	7	0	2	12	414	424	FVNITPAEVGV	FINSGAWQIGL	1	1	11.9
peptide4930	sp|P63132|PO113_HUMAN	44.444	4	38	5.8	24	956	9	5	5	0	10	18	266	274	NDLFNAVGD	NDFQKLLGD	1	1	12.7
peptide4934	sp|Q902F9|EN113_HUMAN	34.483	10	97	0.79	30	699	29	15	15	1	1	29	446	470	TPAVEGLTEAEEEELRAELTKVEEEIVTL	SPSVHILTEV----LKGVLNRSKRFIFTL	1	1	15
peptide4935	sp|P62684|GA113_HUMAN	54.545	6	69	0.13	16	666	11	5	6	0	3	13	220	230	YTPAMESVCGY	YQPPPESQYGY	1	1	15.8
peptide4936	sp|P62684|GA113_HUMAN	37.5	3	57	3.4	14	666	8	5	6	0	7	14	58	65	KDYAEVGR	KDWKRIGK	1	1	12.7
peptide4937	sp|P63132|PO113_HUMAN	36.842	7	59	0.07	32	956	19	11	11	1	13	31	929	946	DPRPFLEQCVYDLCVVGGE	NPREY-AACSLDDCINGGK	1	1	17.7
peptide4937	sp|P63132|PO113_HUMAN	66.667	4	59	8.4	32	956	6	2	4	0	26	31	837	842	CVVGGE	CVSPGE	1	1	12.7
peptide4937	sp|P62684|GA113_HUMAN	44.444	4	66	3.4	32	666	9	5	6	0	11	19	357	365	TLDPRPFLE	SLSPSQFLQ	1	1	13.5
peptide4937	sp|P62684|GA113_HUMAN	23.81	5	66	6.8	32	666	21	16	8	0	4	24	94	114	PFAVCHDTLDPRPFLEQCVYD	PFQTEEDSVSVSDAPGSCIID	1	1	12.7
peptide4937	sp|Q902F9|EN113_HUMAN	28	7	41	5.9	32	699	25	6	10	1	10	22	359	383	DTLDPRPF------------LEQCV	ETRDRKPFYTIDLNSSLTVPLQSCV	1	1	13.1
[truncated: 7,279 more rows]

## Sheet: (b) All_alig_Deceased
Peptides	HERV	% OF IDENTICAL MATCHES	NUMBER OF IDENTICAL MATCHES	COVER	evalue	Pep sequence length	HERVK sequence length	Alignment length	mismatch	positive	gapopen	Start of alignment in query	End of alignment in query	Start of alignment in subject	End of alignment in subject	Aligned part of query sequence	Aligned part of subject sequence	qframe	sframe	bitscore
peptide1	sp|P63132|PO113_HUMAN	66.667	4	23	1.5	26	956	6	2	4	0	5	10	20	25	PPCPAP	PPKPIP	1	1	14.2
peptide1	sp|Q902F9|EN113_HUMAN	41.667	5	46	3.5	26	699	12	7	7	0	15	26	135	146	GPSVFLFPPKPK	GPTDDCCPAKPE	1	1	13.1
peptide1	sp|P62684|GA113_HUMAN	66.667	4	23	9.4	26	666	6	2	5	0	9	14	167	172	APELLG	GPELMG	1	1	12.3
peptide2	sp|P63132|PO113_HUMAN	40	4	29	5.9	34	956	10	6	6	0	21	30	162	171	PQVNINFPQL	PQGMLNSPTI	1	1	13.1
peptide2	sp|P62684|GA113_HUMAN	44.444	4	26	7.2	34	666	9	5	5	0	21	29	237	245	PQVNINFPQ	PQGRAPYPQ	1	1	12.7
peptide4	sp|P63132|PO113_HUMAN	71.429	5	25	0.37	28	956	7	2	5	0	7	13	950	956	ACHLSCS	ACRSSCS	1	1	15.8
peptide7	sp|P63132|PO113_HUMAN	42.857	3	41	6.4	17	956	7	4	6	0	10	16	509	515	EEPQNLI	DQPINII	1	1	11.9
peptide9	sp|P63132|PO113_HUMAN	28.571	6	78	0.76	27	956	21	14	12	1	3	23	837	856	CIAEVENDEMPADLPSLAADF	CVSPGEN-QLPVWMPTRHLKF	1	1	15
peptide9	sp|Q902F9|EN113_HUMAN	33.333	4	44	9.4	27	699	12	8	5	0	3	14	164	175	CIAEVENDEMPA	CLGRAPGCLMPA	1	1	12.3
peptide13	sp|Q902F9|EN113_HUMAN	57.143	4	27	6.1	26	699	7	3	5	0	19	25	411	417	LLCPDNT	LTCIDST	1	1	12.7
peptide14	sp|P63132|PO113_HUMAN	57.143	4	35	6.3	20	956	7	3	5	0	14	20	299	305	DSNSNKK	DSDLNSK	1	1	12.3
peptide15	sp|P63132|PO113_HUMAN	31.579	6	70	2.4	27	956	19	13	7	0	4	22	930	948	PAAYAGSLCGLCGNYNQDP	PREYAACSLDDCINGGKSP	1	1	13.9
peptide16	sp|P63132|PO113_HUMAN	33.333	8	75	0.45	32	956	24	16	11	0	2	25	393	416	LCGAHSDGQLQEGSPIQAWQLFVN	LCGNDPDKIVVPLTKEQVRQAFIN	1	1	15.8
peptide16	sp|P62684|GA113_HUMAN	33.333	5	47	0.98	32	666	15	10	9	0	17	31	424	438	IQAWQLFVNEESTIP	LRAWEKIQDPGSTCP	1	1	15
peptide16	sp|P63121|VP113_HUMAN	66.667	4	19	3.2	32	156	6	2	6	0	25	30	75	80	NEESTI	NQESTV	1	1	13.9
peptide18	sp|P63132|PO113_HUMAN	62.5	5	38	0.44	21	956	8	3	6	0	11	18	262	269	LGSLNDLQ	LKTLNDFQ	1	1	15
peptide19	sp|P63132|PO113_HUMAN	28.571	6	84	0.91	31	956	21	14	12	1	3	23	837	856	CIAEVENDEMPADLPSLAADF	CVSPGEN-QLPVWMPTRHLKF	1	1	15
peptide19	sp|P63132|PO113_HUMAN	31.579	6	84	6.7	31	956	19	13	9	0	10	28	894	912	DEMPADLPSLAADFVESKD	DEVAIHQEGRAADLGTTKE	1	1	12.7
peptide21	sp|Q902F9|EN113_HUMAN	42.857	6	58	1.3	26	699	14	8	8	0	13	26	133	146	VAGPSVFLFPPKPK	VPGPTDDCCPAKPE	1	1	14.2
peptide21	sp|Q902F9|EN113_HUMAN	80	4	58	1.8	26	699	5	1	5	0	12	16	330	334	PVAGP	PVSGP	1	1	13.9
peptide21	sp|P63132|PO113_HUMAN	66.667	4	23	1.5	26	956	6	2	4	0	6	11	20	25	PPCPAP	PPKPIP	1	1	14.2
peptide22	sp|P63132|PO113_HUMAN	41.667	5	52	9.8	23	956	12	7	6	0	2	13	393	404	LCGCYSVSSVLP	LCGNDPDKIVVP	1	1	11.9
peptide23	sp|P62684|GA113_HUMAN	63.636	7	63	0.44	19	666	11	4	7	0	4	14	236	246	APQHGAPGPGP	APQGRAPYPQP	1	1	15
peptide23	sp|P62684|GA113_HUMAN	60	6	63	0.53	19	666	10	4	7	0	6	15	227	236	QHGAPGPGPA	QYGYPGMPPA	1	1	14.6
peptide30	sp|Q902F9|EN113_HUMAN	34.483	10	84	2.5	32	699	29	17	12	1	5	31	220	248	FRPEVHLLPP--PSEELALNELVTLTCLA	FRPKGKPCPKEIPKESKNTEVLVWEECVA	1	1	13.9
peptide30	sp|Q902F9|EN113_HUMAN	66.667	4	84	2.6	32	699	6	2	5	0	7	12	447	452	PEVHLL	PSVHIL	1	1	13.9
peptide31	sp|P63132|PO113_HUMAN	66.667	4	25	0.72	24	956	6	2	5	0	18	23	237	242	PFTFLG	PFHYLG	1	1	14.6
peptide32	sp|Q902F9|EN113_HUMAN	57.143	4	33	4.9	21	699	7	3	5	0	14	20	411	417	LLCPDNT	LTCIDST	1	1	12.7
peptide34	sp|P62684|GA113_HUMAN	57.143	4	50	6.5	14	666	7	3	5	0	1	7	203	209	KTEAPAA	KTQPPVA	1	1	11.9
peptide36	sp|P63121|VP113_HUMAN	36.364	4	52	7.7	21	156	11	7	6	0	10	20	54	64	GIADFLSTYQT	GISTASEVYQS	1	1	12.3
peptide37	sp|Q902F9|EN113_HUMAN	40	6	83	0.58	18	699	15	9	8	0	4	18	222	236	PKAEPEKTEGAAEAK	PKGKPCPKEIPKESK	1	1	14.6
peptide42	sp|P62684|GA113_HUMAN	35.294	6	85	0.84	20	666	17	11	10	0	4	20	477	493	EIMKYEASILTHDSSIR	ELMAYENANPECQSAIK	1	1	14.2
peptide43	sp|P63132|PO113_HUMAN	50	3	26	1.3	23	956	6	3	5	0	7	12	198	203	DVMCTA	DILCAA	1	1	14.2
peptide48	sp|P63132|PO113_HUMAN	66.667	4	23	3.7	26	956	6	2	5	0	7	12	761	766	ENGDAK	EGGDSK	1	1	13.1
peptide50	sp|P63132|PO113_HUMAN	57.143	4	33	0.28	21	956	7	3	6	0	15	21	938	944	IDQCIDG	LDDCING	1	1	15.4
peptide50	sp|Q902F9|EN113_HUMAN	57.143	4	38	0.59	21	699	7	3	4	0	12	18	134	140	PVPIDQC	PGPTDDC	1	1	14.6
peptide50	sp|Q902F9|EN113_HUMAN	42.857	3	38	1.1	21	699	7	4	5	0	13	19	377	383	VPIDQCI	VPLQSCV	1	1	14.2
peptide51	sp|P63121|VP113_HUMAN	71.429	5	44	0.14	16	156	7	2	6	0	1	7	129	135	GLGTDED	GLGKNED	1	1	15.8
peptide55	sp|P63132|PO113_HUMAN	37.5	6	100	1.3	16	956	16	10	9	0	1	16	290	305	SNLCALCIGDEQGENK	SNLFSILRGDSDLNSK	1	1	13.5
peptide56	sp|P62684|GA113_HUMAN	55.556	5	56	2.2	16	666	9	4	6	0	7	15	537	545	GQVITIGNE	GQVRTFGGK	1	1	13.1
peptide57	sp|P63132|PO113_HUMAN	83.333	5	29	0.031	21	956	6	1	6	0	7	12	104	109	PGIPSP	PGLPSP	1	1	18.1
peptide59	sp|Q902F9|EN113_HUMAN	38.462	5	57	1	23	699	13	8	8	0	4	16	109	121	FPQEPLSVTWSES	FPPLIRAVTWMDN	1	1	14.2
peptide59	sp|P62684|GA113_HUMAN	62.5	5	35	4.9	23	666	8	3	6	0	1	8	632	639	QGFFPQEP	QGFQGQQP	1	1	12.7
peptide62	sp|Q902F9|EN113_HUMAN	66.667	4	30	4.5	20	699	6	2	4	0	1	6	277	282	GDTFSC	GQTQSC	1	1	12.7
peptide63	sp|Q902F9|EN113_HUMAN	57.143	4	29	5.3	24	699	7	3	5	0	17	23	411	417	LLCPDNT	LTCIDST	1	1	12.7
peptide65	sp|Q902F9|EN113_HUMAN	44.444	4	45	3.4	20	699	9	5	6	0	10	18	569	577	EHLGQVVQC	EHHWDMVRC	1	1	13.1
peptide66	sp|P63132|PO113_HUMAN	66.667	4	50	0.65	12	956	6	2	4	0	7	12	950	955	ACHLSC	ACRSSC	1	1	13.9
peptide69	sp|P63132|PO113_HUMAN	50	3	26	1.3	23	956	6	3	5	0	7	12	198	203	DVMCTA	DILCAA	1	1	14.2
peptide73	sp|Q902F9|EN113_HUMAN	45.455	5	73	2.3	15	699	11	6	7	0	5	15	181	191	VSTPTLVEVSR	VEVPTVSPISR	1	1	13.1
peptide75	sp|P63132|PO113_HUMAN	50	3	27	1.1	22	956	6	3	5	0	7	12	198	203	DVMCTA	DILCAA	1	1	14.2
peptide76	sp|P63132|PO113_HUMAN	55.556	5	60	8.3	15	956	9	4	6	0	7	15	467	475	FTWTPSSGK	FTDGSSNGK	1	1	11.9
peptide77	sp|Q902F9|EN113_HUMAN	27.778	5	53	2.3	34	699	18	13	11	0	15	32	658	675	TEQDSKDSTYSLSSTLTL	TQQLRRDSDHRERAMMTM	1	1	14.2
peptide78	sp|Q902F9|EN113_HUMAN	44.444	4	30	1.2	30	699	9	5	7	0	21	29	608	616	LPATQCLAG	VPGTEAIAG	1	1	14.6
peptide78	sp|P62684|GA113_HUMAN	62.5	5	27	6.1	30	666	8	3	5	0	1	8	656	663	NFPPSQDA	NCPPPQAA	1	1	12.7
peptide83	sp|P63132|PO113_HUMAN	50	3	27	1.1	22	956	6	3	5	0	7	12	198	203	DVMCTA	DILCAA	1	1	14.2
peptide87	sp|P63132|PO113_HUMAN	80	4	19	1	26	956	5	1	4	0	9	13	713	717	PGTCS	PGYCS	1	1	14.6
peptide89	sp|Q902F9|EN113_HUMAN	62.5	5	44	0.9	18	699	8	3	6	0	11	18	47	54	PPSDEQLK	PPTWAQLK	1	1	14.2
peptide89	sp|Q902F9|EN113_HUMAN	66.667	4	44	2.6	18	699	6	2	6	0	13	18	33	38	SDEQLK	SEEQMK	1	1	13.1
peptide89	sp|P61574|RE113_HUMAN	62.5	5	44	3.7	18	105	8	3	6	0	11	18	47	54	PPSDEQLK	PPTWAQLK	1	1	12.7
peptide89	sp|P61574|RE113_HUMAN	66.667	4	44	8.6	18	105	6	2	6	0	13	18	33	38	SDEQLK	SEEQMK	1	1	11.9
peptide90	sp|P63132|PO113_HUMAN	27.273	3	69	6.3	16	956	11	8	7	0	2	12	414	424	FVNITPAEVGV	FINSGAWQIGL	1	1	11.9
peptide91	sp|P63132|PO113_HUMAN	33.333	3	71	1.1	21	956	9	6	5	0	5	13	168	176	SPLVCNGLI	SPTICQTFV	1	1	14.2
peptide91	sp|P63132|PO113_HUMAN	66.667	4	71	1.8	21	956	6	2	6	0	15	20	423	428	GIASFV	GLANFV	1	1	13.5
peptide92	sp|P63132|PO113_HUMAN	57.143	8	93	0.19	27	956	14	4	9	1	13	26	12	23	FLGGPSVFLFPPKP	FLGAATV--EPPKP	1	1	16.2
peptide92	sp|P63132|PO113_HUMAN	38.462	5	93	0.25	27	956	13	8	7	0	2	14	100	112	GPPCPSCPAPEFL	GPLQPGLPSPAMI	1	1	16.2
peptide92	sp|Q902F9|EN113_HUMAN	80	4	85	0.52	27	699	5	1	4	0	2	6	224	228	GPPCP	GKPCP	1	1	15.4
peptide92	sp|Q902F9|EN113_HUMAN	58.333	7	85	1.1	27	699	12	4	7	1	2	12	135	146	GPPCPSCPA-PE	GPTDDCCPAKPE	1	1	14.6
peptide92	sp|Q902F9|EN113_HUMAN	41.667	5	85	3	27	699	12	7	7	0	16	27	135	146	GPSVFLFPPKPK	GPTDDCCPAKPE	1	1	13.5
peptide92	sp|Q902F9|EN113_HUMAN	100	3	85	7.4	27	699	3	0	3	0	22	24	109	111	FPP	FPP	1	1	12.7
peptide97	sp|P63132|PO113_HUMAN	28.571	6	78	0.76	27	956	21	14	12	1	3	23	837	856	CIAEVENDEMPADLPSLAADF	CVSPGEN-QLPVWMPTRHLKF	1	1	15
peptide97	sp|Q902F9|EN113_HUMAN	33.333	4	44	9.4	27	699	12	8	5	0	3	14	164	175	CIAEVENDEMPA	CLGRAPGCLMPA	1	1	12.3
peptide98	sp|Q902F9|EN113_HUMAN	60	6	63	0.014	16	699	10	4	7	0	7	16	135	144	APTDECKPVK	GPTDDCCPAK	1	1	18.5
peptide98	sp|P63132|PO113_HUMAN	66.667	4	38	1.2	16	956	6	2	4	0	2	7	643	648	GTCPEA	GLCPNA	1	1	13.5
peptide102	sp|Q902F9|EN113_HUMAN	66.667	6	60	0.031	15	699	9	3	6	0	1	9	548	556	QLGCGWATS	QLQCDWNTS	1	1	17.3
peptide102	sp|P63132|PO113_HUMAN	50	5	67	0.48	15	956	10	5	7	0	3	12	832	841	GCGWATSAPG	GRGFACVSPG	1	1	14.6
peptide105	sp|Q902F9|EN113_HUMAN	30.769	4	65	0.33	20	699	13	9	8	0	1	13	344	356	LGEHNIDVLEGNE	VASHHIRIWSGNQ	1	1	15
peptide110	sp|P63132|PO113_HUMAN	52.941	9	49	0.03	35	956	17	5	10	1	4	20	943	956	NDGKTPGAVNACHLSCS	NGGKSP---YACRSSCS	1	1	18.9
peptide112	sp|P62684|GA113_HUMAN	62.5	5	42	0.12	19	666	8	3	6	0	9	16	506	513	LSSYVHAC	ISEYVKAC	1	1	16.2
peptide116	sp|P63132|PO113_HUMAN	40	4	40	5	25	956	10	6	6	0	12	21	162	171	PQVNINFPQL	PQGMLNSPTI	1	1	12.7
peptide116	sp|P62684|GA113_HUMAN	40	4	64	5.6	25	666	10	6	5	0	11	20	236	245	CPQVNINFPQ	APQGRAPYPQ	1	1	12.7
peptide116	sp|P62684|GA113_HUMAN	35.294	6	64	9.3	25	666	17	9	8	1	5	19	609	625	NDKEGS--CPQVNINFP	NEQRGQPQAPQQTGAFP	1	1	12.3
peptide121	sp|P63132|PO113_HUMAN	55.556	5	60	8	15	956	9	4	6	0	7	15	467	475	FTWTPSSGK	FTDGSSNGK	1	1	11.9
peptide123	sp|P62684|GA113_HUMAN	41.667	5	50	2.6	24	666	12	7	8	0	13	24	26	37	GGDKETYNNIIR	GGVKVSTKNLIK	1	1	13.5
peptide123	sp|P62684|GA113_HUMAN	40	4	50	3.8	24	666	10	6	6	0	14	23	446	455	GDKETYNNII	GSKEPYPDFV	1	1	13.1
peptide123	sp|Q902F9|EN113_HUMAN	41.667	5	50	9	24	699	12	7	6	0	9	20	226	237	PGPHGGDKETYN	PCPKEIPKESKN	1	1	12.3
peptide124	sp|P63132|PO113_HUMAN	44.444	4	50	0.99	18	956	9	5	6	0	10	18	476	484	AVYVAVEER	AAYTGLKER	1	1	13.9
peptide125	sp|P63132|PO113_HUMAN	41.667	5	50	8.8	24	956	12	7	6	0	13	24	471	482	TGNGLFLSEGLK	SSNGKAAYTGLK	1	1	12.3
peptide127	sp|P63132|PO113_HUMAN	44.444	4	53	2.6	17	956	9	5	5	0	3	11	293	301	FSLFDKDGD	FSILRGDSD	1	1	13.1
peptide128	sp|P62684|GA113_HUMAN	50	4	47	3.9	17	666	8	4	4	0	2	9	592	599	GSDCPDKF	ASQCRSKF	1	1	12.7
peptide129	sp|P63132|PO113_HUMAN	66.667	4	33	4.1	18	956	6	2	5	0	7	12	761	766	ENGDAK	EGGDSK	1	1	12.7
peptide131	sp|Q902F9|EN113_HUMAN	44.444	4	75	2.1	12	699	9	5	5	0	1	9	141	149	CPLLVDSEG	CPAKPEEEG	1	1	13.1
peptide131	sp|P62684|GA113_HUMAN	30	3	83	6	12	666	10	7	4	0	1	10	582	591	CPLLVDSEGW	CPRCKKGKHW	1	1	11.9
peptide132	sp|P62684|GA113_HUMAN	41.176	7	81	0.082	21	666	17	10	7	0	5	21	441	457	NTVLSGGTTMYPGIADR	NTVRQGSKEPYPDFVAR	1	1	16.9
peptide135	sp|P63132|PO113_HUMAN	71.429	5	50	0.12	14	956	7	2	5	0	7	13	950	956	ACHLSCS	ACRSSCS	1	1	15.4
peptide139	sp|P63132|PO113_HUMAN	42.857	6	58	0.33	24	956	14	8	7	0	1	14	871	884	EVGTPHGIILDSVD	ETETPQSSTVDSQD	1	1	15.4
peptide141	sp|P63132|PO113_HUMAN	50	4	44	0.67	18	956	8	4	5	0	11	18	201	208	CAVPAKDR	CAAETKDK	1	1	14.2
peptide143	sp|P63132|PO113_HUMAN	38.462	5	93	3.9	14	956	13	8	8	0	1	13	938	950	LDELRDEGKASSA	LDDCINGGKSPYA	1	1	12.3
peptide144	sp|Q902F9|EN113_HUMAN	66.667	6	43	0.28	21	699	9	1	7	1	7	15	551	557	CDDSWDTSD	CD--WNTSD	1	1	15.4
peptide144	sp|P62684|GA113_HUMAN	46.154	6	71	0.76	21	666	13	7	7	0	8	20	99	111	DDSWDTSDANVVC	EDSVSVSDAPGSC	1	1	14.6
peptide144	sp|P62684|GA113_HUMAN	28.571	2	71	4.9	21	666	7	5	5	0	6	12	422	428	VCDDSWD	ICLRAWE	1	1	12.7
peptide144	sp|P63132|PO113_HUMAN	28.571	4	67	6.8	21	956	14	10	6	0	8	21	939	952	DDSWDTSDANVVCR	DDCINGGKSPYACR	1	1	12.3
peptide145	sp|P63132|PO113_HUMAN	45.455	5	70	0.17	20	956	11	6	6	0	4	14	941	951	CANSQQSPPLC	CINGGKSPYAC	1	1	15.8
peptide145	sp|P63132|PO113_HUMAN	37.5	3	70	1.4	20	956	8	5	5	0	10	17	168	175	SPPLCHDY	SPTICQTF	1	1	13.9
peptide146	sp|P63132|PO113_HUMAN	71.429	5	27	0.32	26	956	7	2	5	0	7	13	950	956	ACHLSCS	ACRSSCS	1	1	15.8
peptide150	sp|Q902F9|EN113_HUMAN	44.444	8	83	0.16	29	699	18	10	10	0	11	28	588	605	VDLSFSPSQSLPASHAHL	LDISKLKEQIFEASKAHL	1	1	16.5
peptide150	sp|Q902F9|EN113_HUMAN	66.667	4	83	1.8	29	699	6	2	5	0	4	9	244	249	ENCLAN	EECVAN	1	1	14.2
peptide156	sp|P63132|PO113_HUMAN	44.444	4	38	5.8	24	956	9	5	5	0	10	18	266	274	NDLFNAVGD	NDFQKLLGD	1	1	12.7
peptide157	sp|Q902F9|EN113_HUMAN	66.667	4	29	4.8	21	699	6	2	4	0	2	7	277	282	GDTFSC	GQTQSC	1	1	12.7
peptide162	sp|P63132|PO113_HUMAN	66.667	6	60	0.017	15	956	9	3	7	0	6	14	566	574	THTDLPSPL	AHTNLPGPL	1	1	18.1
peptide165	sp|P63132|PO113_HUMAN	70	7	42	0.036	24	956	10	3	7	0	4	13	462	471	NALTSFVDAS	NALTVFTDGS	1	1	18.1
peptide165	sp|P62684|GA113_HUMAN	80	4	21	1.8	24	666	5	1	5	0	17	21	446	450	GSEEP	GSKEP	1	1	13.9
peptide167	sp|Q902F9|EN113_HUMAN	66.667	4	30	4.5	20	699	6	2	4	0	1	6	277	282	GDTFSC	GQTQSC	1	1	12.7
peptide170	sp|P63132|PO113_HUMAN	44.444	4	38	5.8	24	956	9	5	5	0	10	18	266	274	NDLFNAVGD	NDFQKLLGD	1	1	12.7
peptide171	sp|P62684|GA113_HUMAN	50	5	67	1.3	15	666	10	5	6	0	6	15	610	619	EASGGPTAPK	EQRGQPQAPQ	1	1	13.5
peptide172	sp|P62684|GA113_HUMAN	33.333	4	71	0.2	21	666	12	8	6	0	3	14	591	602	WGTVCDDYWDTN	WASQCRSKFDKN	1	1	15.8
peptide172	sp|P62684|GA113_HUMAN	26.667	4	71	2.9	21	666	15	11	7	0	2	16	401	415	SWGTVCDDYWDTNDA	NWSTISQQALMQNEA	1	1	13.1
peptide173	sp|P62684|GA113_HUMAN	66.667	6	41	0.26	41	666	9	3	6	0	29	37	184	192	LPLGQCPCT	LPAGQVPVT	1	1	16.9
peptide173	sp|P62684|GA113_HUMAN	62.5	5	41	1.4	41	666	8	3	6	0	18	25	334	341	TVLDDITH	TLLDSIAH	1	1	15
peptide173	sp|P63132|PO113_HUMAN	50	5	56	0.58	41	956	10	5	6	0	26	35	637	646	SGCLPLGQCP	AGVNPRGLCP	1	1	16.2
peptide173	sp|P63132|PO113_HUMAN	38.462	5	56	0.98	41	956	13	8	6	0	13	25	644	656	FCPPGTVLDDITH	LCPNALWQMDVTH	1	1	15.4
peptide175	sp|P63121|VP113_HUMAN	55.556	5	56	0.11	16	156	9	4	6	0	1	9	129	137	GAGTNEDAL	GLGKNEDGI	1	1	15.8
peptide178	sp|P63132|PO113_HUMAN	42.857	6	64	0.88	25	956	14	8	8	0	9	22	633	646	PPQQEGNKPQGPPP	PTQEAGVNPRGLCP	1	1	14.6
peptide178	sp|P63132|PO113_HUMAN	55.556	5	64	4.1	25	956	9	4	6	0	16	24	97	105	KPQGPPPPG	QPMGPLQPG	1	1	13.1
peptide178	sp|Q902F9|EN113_HUMAN	50	4	32	1.3	25	699	8	4	6	0	16	23	221	228	KPQGPPPP	RPKGKPCP	1	1	14.2
peptide178	sp|P62684|GA113_HUMAN	50	10	80	3.6	25	666	20	9	11	1	4	23	613	631	GKPQGPPQQEGNKPQGPPPP	GQPQA-PQQTGAFPIQPFVP	1	1	13.1
peptide178	sp|P62684|GA113_HUMAN	50	6	80	4.6	25	666	12	6	7	0	12	23	319	330	QEGNKPQGPPPP	KEGVKQYGPNSP	1	1	13.1
peptide181	sp|P63132|PO113_HUMAN	71.429	5	44	0.14	16	956	7	2	5	0	7	13	950	956	ACHLSCS	ACRSSCS	1	1	15.8
peptide182	sp|P63132|PO113_HUMAN	50	5	67	0.14	15	956	10	5	8	0	3	12	832	841	GCGWAMLAPG	GRGFACVSPG	1	1	15.4
peptide184	sp|P63132|PO113_HUMAN	50	3	43	0.39	14	956	6	3	4	0	8	13	829	834	VAWGNG	ITWGRG	1	1	14.6
peptide185	sp|P63132|PO113_HUMAN	40	6	79	0.054	19	956	15	9	8	0	3	17	899	913	HSEAFTVNFGDTEEA	HQEGRAADLGTTKEA	1	1	16.9
peptide185	sp|Q902F9|EN113_HUMAN	55.556	5	47	0.36	19	699	9	4	6	0	3	11	492	500	HSEAFTVNF	HSSVQSVNF	1	1	15
peptide186	sp|P63132|PO113_HUMAN	44.444	4	64	0.87	14	956	9	5	5	0	4	12	627	635	CNVDHKPSN	CQVLHLPTQ	1	1	13.9
peptide187	sp|Q902F9|EN113_HUMAN	64.286	9	64	0.05	22	699	14	5	9	0	9	22	371	384	LLSSPTGPLSSCHK	LNSSLTVPLQSCVK	1	1	17.3
peptide187	sp|P63132|PO113_HUMAN	71.429	5	59	0.18	22	956	7	2	7	0	8	14	164	170	GLLSSPT	GMLNSPT	1	1	15.8
peptide187	sp|P63132|PO113_HUMAN	80	4	59	1.1	22	956	5	1	4	0	13	17	98	102	PTGPL	PMGPL	1	1	14.2
peptide187	sp|P63132|PO113_HUMAN	55.556	5	59	2.9	22	956	9	4	5	0	12	20	947	955	SPTGPLSSC	SPYACRSSC	1	1	13.1
peptide188	sp|Q902F9|EN113_HUMAN	66.667	4	29	4.8	21	699	6	2	4	0	2	7	277	282	GDTFSC	GQTQSC	1	1	12.7
peptide191	sp|P62684|GA113_HUMAN	57.143	4	39	0.44	18	666	7	3	6	0	12	18	598	604	KFDENAK	KFDKNGQ	1	1	14.6
peptide191	sp|P63132|PO113_HUMAN	33.333	4	67	9.9	18	956	12	8	7	0	2	13	129	140	TLPVDFVTADKF	TIPLAEQDCEKF	1	1	11.5
peptide195	sp|P63132|PO113_HUMAN	66.667	4	29	2.6	21	956	6	2	5	0	16	21	54	59	NESLER	NEQLEK	1	1	13.1
peptide201	sp|P63132|PO113_HUMAN	80	4	80	0.54	15	956	5	1	4	0	4	8	627	631	CQVTH	CQVLH	1	1	14.2
peptide201	sp|P63132|PO113_HUMAN	41.667	5	80	0.61	15	956	12	7	6	0	1	12	917	928	SYSCQVTHEGST	SYKISREHKGDT	1	1	14.2
peptide202	sp|P63121|VP113_HUMAN	50	6	41	0.19	29	156	12	6	7	0	13	24	135	146	DGTRKPVEEYAN	DGIKVPVEAKIN	1	1	16.5
peptide202	sp|P63132|PO113_HUMAN	26.667	4	59	0.24	29	956	15	11	9	0	11	25	941	955	CLDGTRKPVEEYANC	CINGGKSPYACRSSC	1	1	16.2
peptide202	sp|P63132|PO113_HUMAN	71.429	5	59	0.55	29	956	7	2	5	0	21	27	932	938	EYANCHL	EYAACSL	1	1	15.4
peptide202	sp|Q902F9|EN113_HUMAN	57.143	4	48	1.2	29	699	7	3	5	0	18	24	122	128	PVEEYAN	PIEIYVN	1	1	14.6
peptide202	sp|Q902F9|EN113_HUMAN	57.143	4	48	1.7	29	699	7	3	5	0	9	15	411	417	LLCLDGT	LTCIDST	1	1	14.2
peptide202	sp|P62684|GA113_HUMAN	20.833	5	83	7.4	29	666	24	19	11	0	2	25	562	585	LNEKDYELLCLDGTRKPVEEYANC	LNKQNITIQATTTGREPPDLCPRC	1	1	12.7
peptide204	sp|Q902F9|EN113_HUMAN	26.667	4	52	0.8	29	699	15	11	8	0	14	28	401	415	QDVICSHTEGLICLN	QTITCENCRLLTCID	1	1	15
peptide205	sp|P63132|PO113_HUMAN	44.444	4	75	1.6	12	956	9	5	6	0	3	11	205	213	SPDQLADLY	TKDKLIDCY	1	1	13.1
peptide205	sp|Q902F9|EN113_HUMAN	44.444	4	75	7.4	12	699	9	5	6	0	2	10	287	295	ISPDQLADL	VSPAVDSDL	1	1	11.5
peptide208	sp|P62684|GA113_HUMAN	66.667	4	38	0.16	16	666	6	2	5	0	3	8	544	549	GCCYSC	GKCYNC	1	1	15.4
peptide209	sp|P63132|PO113_HUMAN	31.579	6	79	5.6	24	956	19	13	9	0	3	21	894	912	DEMPADLPSLAADFVESKD	DEVAIHQEGRAADLGTTKE	1	1	12.7
peptide210	sp|Q902F9|EN113_HUMAN	50	4	53	0.74	15	699	8	4	7	0	1	8	393	400	DVVICPDA	NIVIKPDS	1	1	14.2
peptide211	sp|P63132|PO113_HUMAN	31.579	6	70	5.4	27	956	19	13	6	0	2	20	930	948	PSSYAEALCGLCGNFNGDP	PREYAACSLDDCINGGKSP	1	1	12.7
peptide212	sp|P63132|PO113_HUMAN	36.364	4	85	6.4	13	956	11	7	7	0	1	11	442	452	KFLEQECNVLP	QFLKLTTWILP	1	1	11.9
peptide213	sp|P63132|PO113_HUMAN	27.273	3	61	7.1	18	956	11	8	7	0	2	12	414	424	FVNITPAEVGV	FINSGAWQIGL	1	1	11.9
peptide217	sp|P61574|RE113_HUMAN	44.444	4	69	9.5	13	105	9	5	5	0	4	12	96	104	KETCFAEEG	EETATIENG	1	1	11.5
peptide220	sp|P62684|GA113_HUMAN	83.333	5	50	0.36	12	666	6	1	5	0	6	11	293	298	EGAQNG	EGAQEG	1	1	14.6
peptide220	sp|P63132|PO113_HUMAN	37.5	3	67	2.2	12	956	8	5	4	0	4	11	677	684	LWEGAQNG	IWATCQTG	1	1	12.7
peptide220	sp|Q902F9|EN113_HUMAN	50	4	67	2.6	12	699	8	4	4	0	3	10	171	178	CLWEGAQN	CLMPAVQN	1	1	12.7
peptide223	sp|P62684|GA113_HUMAN	57.143	4	50	0.016	14	666	7	3	7	0	3	9	369	375	WYVDGVE	WWIDGVQ	1	1	18.1
peptide223	sp|Q902F9|EN113_HUMAN	36.364	4	79	5.3	14	699	11	7	5	0	2	12	264	274	NWYVDGVEVHN	DWAPRGQFYHN	1	1	12.3
peptide224	sp|P63132|PO113_HUMAN	35.714	5	100	0.67	14	956	14	9	9	0	1	14	759	772	KAEGAATEEEGTPK	QKEGGDSKECTTPQ	1	1	14.2
peptide225	sp|P63132|PO113_HUMAN	66.667	4	32	0.69	19	956	6	2	4	0	1	6	640	645	NPSGHC	NPRGLC	1	1	14.2
peptide225	sp|P62684|GA113_HUMAN	50	3	79	2.4	19	666	6	3	5	0	4	9	109	114	GHCLVD	GSCIID	1	1	13.1
peptide225	sp|P62684|GA113_HUMAN	44.444	4	79	5.9	19	666	9	5	4	0	10	18	651	659	LPGLEGCYP	LPQYNNCPP	1	1	12.3
peptide225	sp|Q902F9|EN113_HUMAN	40	4	53	2.4	19	699	10	6	7	0	1	10	446	455	NPSGHCLVDL	SPSVHILTEV	1	1	13.1
peptide226	sp|Q902F9|EN113_HUMAN	44.444	4	45	3.6	20	699	9	5	6	0	10	18	569	577	EHLGQVVQC	EHHWDMVRC	1	1	13.1
peptide228	sp|P63132|PO113_HUMAN	57.143	4	41	2.6	17	956	7	3	5	0	2	8	397	403	DPPSVVV	DPDKIVV	1	1	13.1
peptide229	sp|P63132|PO113_HUMAN	50	7	100	0.035	14	956	14	7	9	0	1	14	30	43	TEHPFTVEEFVLPK	TEKPVWVNQWPLPK	1	1	17.3
peptide230	sp|Q902F9|EN113_HUMAN	33.333	4	55	1.3	22	699	12	8	7	0	9	20	263	274	VEWESNGQPENN	IDWAPRGQFYHN	1	1	13.9
peptide232	sp|P63132|PO113_HUMAN	38.462	5	76	1.5	17	956	13	8	7	0	1	13	362	374	TFVPGCQPGEFTL	SFLPHSTVKTFTL	1	1	13.5
peptide233	sp|P63132|PO113_HUMAN	40	4	56	2.9	18	956	10	6	6	0	5	14	162	171	PQVNINFPQL	PQGMLNSPTI	1	1	13.1
peptide233	sp|P62684|GA113_HUMAN	40	4	56	4.1	18	666	10	6	5	0	4	13	236	245	CPQVNINFPQ	APQGRAPYPQ	1	1	12.7
peptide239	sp|P62684|GA113_HUMAN	38.889	7	72	1.1	25	666	18	11	9	0	6	23	607	624	SGNQDDGPQQRPPKPGGH	SGNEQRGQPQAPQQTGAF	1	1	14.2
peptide239	sp|P62684|GA113_HUMAN	55.556	5	72	7.6	25	666	9	4	5	0	12	20	236	244	GPQQRPPKP	APQGRAPYP	1	1	12.3
peptide239	sp|Q902F9|EN113_HUMAN	46.154	6	52	1.2	25	699	13	7	7	0	6	18	353	365	SGNQDDGPQQRPP	SGNQTLETRDRKP	1	1	14.2
peptide240	sp|P62684|GA113_HUMAN	57.143	4	35	2.7	20	666	7	3	5	0	3	9	431	437	QGPFATC	QDPGSTC	1	1	13.1
peptide241	sp|P63132|PO113_HUMAN	40	4	71	0.085	14	956	10	6	8	0	1	10	127	136	YVMLPVADQD	FFTIPLAEQD	1	1	16.2
peptide243	sp|P62684|GA113_HUMAN	57.143	4	33	4.2	21	666	7	3	5	0	4	10	490	496	SAVDPTK	SAIKPLK	1	1	12.7
peptide244	sp|P63132|PO113_HUMAN	75	6	71	0.083	21	956	8	2	6	0	14	21	177	184	GEALQPTR	GRALQPVR	1	1	16.9
peptide244	sp|P63132|PO113_HUMAN	42.857	3	71	6.9	21	956	7	4	4	0	7	13	64	70	PHFLDWS	PSFSPWN	1	1	12.3
peptide245	sp|P63121|VP113_HUMAN	55.556	5	64	0.75	14	156	9	4	6	0	4	12	63	71	ESTAALGCL	QSTEILHCL	1	1	13.9
peptide253	sp|P62684|GA113_HUMAN	55.556	5	75	0.48	24	666	9	4	5	0	12	20	236	244	CPSGFYPYP	APQGRAPYP	1	1	15
peptide253	sp|P62684|GA113_HUMAN	34.783	8	75	3.1	24	666	23	10	10	1	4	21	164	186	EGQALEYVCPS-----GFYPYPV	EGKGPELMGPSESKPRGTSPLPA	1	1	13.1
peptide259	sp|P63132|PO113_HUMAN	42.857	3	47	7	15	956	7	4	6	0	8	14	509	515	EEPQNLI	DQPINII	1	1	11.9
peptide261	sp|P62684|GA113_HUMAN	66.667	4	26	2.4	23	666	6	2	6	0	3	8	70	75	AGKEGN	AGRKGN	1	1	13.5
peptide261	sp|P63132|PO113_HUMAN	66.667	4	26	3.7	23	956	6	2	5	0	12	17	761	766	ENGDAK	EGGDSK	1	1	13.1
peptide262	sp|P62684|GA113_HUMAN	57.143	8	78	2	18	666	14	5	9	1	4	17	613	625	GKPQGPPQQEGNKP	GQPQA-PQQTGAFP	1	1	13.5
peptide263	sp|Q902F9|EN113_HUMAN	57.143	4	27	0.96	26	699	7	3	6	0	19	25	411	417	LLCLDNT	LTCIDST	1	1	14.6
peptide266	sp|Q902F9|EN113_HUMAN	26.087	6	83	0.71	24	699	23	14	13	1	4	23	541	563	LNMQHQ---ECGSPCTDTCSNPQ	MSLEHRFQLQCDWNTSDFCITPQ	1	1	14.6
peptide266	sp|P63132|PO113_HUMAN	44.444	4	38	7.5	24	956	9	5	6	0	4	12	630	638	LNMQHQECG	LHLPTQEAG	1	1	12.3
peptide274	sp|Q902F9|EN113_HUMAN	50	5	91	2.8	11	699	10	5	5	0	1	10	133	142	VPPPPPCCHP	VPGPTDDCCP	1	1	12.7
peptide275	sp|P62684|GA113_HUMAN	37.5	3	35	5.6	23	666	8	5	6	0	16	23	326	333	GPVAEYLK	GPNSPYMR	1	1	12.7
peptide279	sp|P62684|GA113_HUMAN	50	4	56	0.74	16	666	8	4	6	0	7	14	552	559	VGYDKDNC	IGHLKKNC	1	1	14.2
peptide279	sp|P62684|GA113_HUMAN	57.143	4	56	3.9	16	666	7	3	4	0	6	12	387	393	PVGYDKD	PVNIDAD	1	1	12.7
peptide281	sp|P62684|GA113_HUMAN	50	3	88	1.3	17	666	6	3	5	0	2	7	109	114	GHCLVD	GSCIID	1	1	13.9
peptide281	sp|P62684|GA113_HUMAN	44.444	4	88	3.5	17	666	9	5	4	0	8	16	651	659	LPGLEGCYP	LPQYNNCPP	1	1	12.7
peptide282	sp|P63132|PO113_HUMAN	57.143	4	35	4.4	20	956	7	3	5	0	5	11	397	403	DPPSVVV	DPDKIVV	1	1	12.7
peptide285	sp|P62684|GA113_HUMAN	41.667	5	60	0.073	20	666	12	7	7	0	2	13	506	517	LASYVAACQAAG	ISEYVKACDGMG	1	1	16.9
peptide287	sp|Q902F9|EN113_HUMAN	44.444	4	50	3.4	18	699	9	5	6	0	8	16	569	577	EHLGQVVQC	EHHWDMVRC	1	1	12.7
peptide288	sp|Q902F9|EN113_HUMAN	66.667	4	24	2	25	699	6	2	5	0	7	12	447	452	PEVHLL	PSVHIL	1	1	13.9
peptide290	sp|P63132|PO113_HUMAN	62.5	5	73	0.096	11	956	8	3	5	0	1	8	933	940	YTACLCDD	YAACSLDD	1	1	15.4
peptide290	sp|P63121|VP113_HUMAN	66.667	4	55	1.9	11	156	6	2	4	0	4	9	70	75	CLCDDN	CLGPDN	1	1	13.1
peptide292	sp|P62684|GA113_HUMAN	66.667	6	100	0.34	12	666	9	3	7	0	4	12	658	666	PPVQAAYQK	PPPQAAVQQ	1	1	14.6
peptide292	sp|P62684|GA113_HUMAN	36.364	4	100	0.64	12	666	11	7	7	0	1	11	211	221	EFTPPVQAAYQ	QYWPPAELQYQ	1	1	13.9
peptide293	sp|Q902F9|EN113_HUMAN	50	4	26	1.4	31	699	8	4	6	0	11	18	221	228	KPQGPPPP	RPKGKPCP	1	1	14.6
peptide293	sp|P62684|GA113_HUMAN	41.379	12	90	3.2	31	666	29	16	15	1	4	31	235	263	PPPQGGN-KPQGPPPPGKPQGPPAQGGSK	PAPQGRAPYPQPPTRRLNPTAPPSRQGSE	1	1	13.5
peptide293	sp|P62684|GA113_HUMAN	44.444	8	90	6.6	31	666	18	8	9	1	10	27	202	217	NKPQGPPPPGKPQGPPAQ	NKTQ--PPVAYQYWPPAE	1	1	12.7
peptide293	sp|P62684|GA113_HUMAN	45.455	5	90	7.6	31	666	11	6	7	0	6	16	605	615	PQGGNKPQGPP	PLSGNEQRGQP	1	1	12.7
peptide293	sp|P63132|PO113_HUMAN	60	6	32	3.5	31	956	10	4	6	0	12	21	98	107	PQGPPPPGKP	PMGPLQPGLP	1	1	13.5
peptide295	sp|P63132|PO113_HUMAN	38.889	7	100	0.002	18	956	18	11	9	0	1	18	935	952	GCVLDVCMGGGDRDILCK	ACSLDDCINGGKSPYACR	1	1	21.2
peptide300	sp|P63132|PO113_HUMAN	71.429	5	27	0.32	26	956	7	2	5	0	5	11	950	956	ACHLSCS	ACRSSCS	1	1	15.8
peptide302	sp|P63121|VP113_HUMAN	52.941	9	55	0.019	31	156	17	8	12	0	1	17	25	41	VDSGNDVTDIADDGCPK	VDTGADVSIIALNQWPK	1	1	19.2
peptide302	sp|Q902F9|EN113_HUMAN	66.667	6	29	0.019	31	699	9	3	6	0	12	20	138	146	DDGCPKPPE	DDCCPAKPE	1	1	19.2
peptide302	sp|Q902F9|EN113_HUMAN	80	4	29	0.73	31	699	5	1	4	0	15	19	382	386	CPKPP	CVKPP	1	1	15
peptide302	sp|P62684|GA113_HUMAN	62.5	5	26	0.2	31	666	8	3	6	0	18	25	223	230	PPEIAHGY	PPESQYGY	1	1	16.5
peptide303	sp|Q902F9|EN113_HUMAN	50	3	24	1.3	25	699	6	3	5	0	19	24	135	140	GPHEEC	GPTDDC	1	1	14.2
peptide303	sp|P62684|GA113_HUMAN	57.143	4	28	3.2	25	666	7	3	5	0	4	10	549	555	CGPGGHV	CGQIGHL	1	1	13.5
peptide305	sp|P62684|GA113_HUMAN	54.545	6	83	1.7	24	666	11	5	8	0	4	14	615	625	PKAPEQEQAAP	PQAPQQTGAFP	1	1	13.9
peptide305	sp|P62684|GA113_HUMAN	47.368	9	83	2.4	24	666	19	8	10	1	7	23	224	242	PEQEQAAPG--PAAGGEAP	PESQYGYPGMPPAPQGRAP	1	1	13.5
peptide305	sp|P63132|PO113_HUMAN	100	4	83	2.6	24	956	4	0	4	0	2	5	19	22	EPPK	EPPK	1	1	13.5
peptide305	sp|P63132|PO113_HUMAN	31.25	5	83	7.6	24	956	16	11	8	0	7	22	704	719	PEQEQAAPGPAAGGEA	PEKIKTDNGPGYCSKA	1	1	12.3
peptide306	sp|P63132|PO113_HUMAN	42.857	3	44	6.4	16	956	7	4	6	0	9	15	509	515	EEPQNLI	DQPINII	1	1	11.9
peptide307	sp|Q902F9|EN113_HUMAN	40	4	63	8.7	16	699	10	6	5	0	4	13	126	135	YFNVELIQPG	YVNDSVWVPG	1	1	11.9
peptide310	sp|P63132|PO113_HUMAN	40	4	77	1.2	13	956	10	6	4	0	4	13	943	952	NGATHQVTCR	NGGKSPYACR	1	1	13.5
peptide312	sp|Q902F9|EN113_HUMAN	46.154	6	59	0.68	22	699	13	7	7	0	3	15	353	365	SGNQDDGPQQRPP	SGNQTLETRDRKP	1	1	14.6
peptide312	sp|P62684|GA113_HUMAN	38.889	7	82	1.2	22	666	18	11	9	0	3	20	607	624	SGNQDDGPQQRPPKPGGH	SGNEQRGQPQAPQQTGAF	1	1	14.2
peptide312	sp|P62684|GA113_HUMAN	55.556	5	82	5	22	666	9	4	5	0	9	17	236	244	GPQQRPPKP	APQGRAPYP	1	1	12.7
peptide312	sp|P62684|GA113_HUMAN	66.667	4	82	9.2	22	666	6	2	4	0	14	19	234	239	PPKPGG	PPAPQG	1	1	11.9
peptide313	sp|Q902F9|EN113_HUMAN	50	4	47	4.5	17	699	8	4	6	0	2	9	568	575	SQHGSDVV	SEHHWDMV	1	1	12.3
peptide317	sp|P63132|PO113_HUMAN	71.429	5	30	0.26	23	956	7	2	5	0	2	8	950	956	ACHLSCS	ACRSSCS	1	1	15.8
peptide320	sp|Q902F9|EN113_HUMAN	50	6	75	0.065	16	699	12	6	8	0	3	14	577	588	CFLQHKDDNPNL	CHLQGREDNLTL	1	1	16.5
peptide330	sp|P62684|GA113_HUMAN	62.5	5	57	1.6	14	666	8	3	6	0	4	11	613	620	GKPQGPPQ	GQPQAPQQ	1	1	13.5
peptide333	sp|P62684|GA113_HUMAN	50	4	53	1.7	15	666	8	4	6	0	5	12	561	568	ILNLNNIS	VLNKQNIT	1	1	13.5
peptide338	sp|Q902F9|EN113_HUMAN	50	6	63	0.1	19	699	12	6	8	0	6	17	577	588	CFLQHKDDNPNL	CHLQGREDNLTL	1	1	16.2
peptide340	sp|P63132|PO113_HUMAN	33.333	5	79	0.79	19	956	15	10	8	0	1	15	898	912	LHTEAQIQEEGTVVE	IHQEGRAADLGTTKE	1	1	14.2
peptide341	sp|P62684|GA113_HUMAN	66.667	4	43	1.4	14	666	6	2	5	0	6	11	483	488	NADPVC	NANPEC	1	1	13.5
peptide345	sp|Q902F9|EN113_HUMAN	60	3	25	2.2	20	699	5	2	4	0	15	19	352	356	WLGNE	WSGNQ	1	1	13.5
peptide345	sp|P63132|PO113_HUMAN	57.143	4	35	2.7	20	956	7	3	5	0	2	8	834	840	GFGHLSP	GFACVSP	1	1	13.1
peptide350	sp|P63132|PO113_HUMAN	70	7	42	0.036	24	956	10	3	7	0	4	13	462	471	NALTSFVDAS	NALTVFTDGS	1	1	18.1
peptide350	sp|P62684|GA113_HUMAN	80	4	21	1.8	24	666	5	1	5	0	17	21	446	450	GSEEP	GSKEP	1	1	13.9
peptide351	sp|P62684|GA113_HUMAN	30.769	4	81	4.6	16	666	13	9	7	0	3	15	167	179	GPGIQSGTTNKPN	GPELMGPSESKPR	1	1	12.3
peptide352	sp|P62684|GA113_HUMAN	66.667	4	24	0.99	25	666	6	2	5	0	5	10	513	518	CNGDGG	CDGMGG	1	1	14.6
peptide352	sp|Q902F9|EN113_HUMAN	44.444	4	36	3.5	25	699	9	5	7	0	17	25	616	624	GLAHGVASF	GVADGLANL	1	1	13.1
peptide353	sp|Q902F9|EN113_HUMAN	57.143	4	50	6.6	14	699	7	3	5	0	3	9	412	418	TCPCATF	TCIDSTF	1	1	11.9
peptide353	sp|P63132|PO113_HUMAN	44.444	4	64	7.4	14	956	9	5	5	0	2	10	280	288	PTCPCATFV	PTLGIPTYV	1	1	11.9
peptide354	sp|P62684|GA113_HUMAN	50	5	71	2.4	14	666	10	5	5	0	1	10	427	436	WEMPFDPQDT	WEKIQDPGST	1	1	13.1
peptide354	sp|P62684|GA113_HUMAN	80	4	71	3.2	14	666	5	1	4	0	4	8	628	632	PFDPQ	PFVPQ	1	1	12.7
peptide362	sp|P63132|PO113_HUMAN	50	5	69	1.3	29	956	10	5	7	0	3	12	832	841	GCGWAMSAPG	GRGFACVSPG	1	1	14.6
peptide362	sp|P63132|PO113_HUMAN	30	6	69	8.2	29	956	20	14	6	0	2	21	695	714	LGCGWAMSAPGNAWFGQGSG	LSCFAVMGVPEKIKTDNGPG	1	1	12.7
peptide363	sp|P63132|PO113_HUMAN	57.143	4	32	4.6	22	956	7	3	5	0	7	13	397	403	DPPSVVV	DPDKIVV	1	1	12.7
peptide364	sp|P63132|PO113_HUMAN	50	5	67	0.48	15	956	10	5	7	0	3	12	832	841	GCGWAMSAPG	GRGFACVSPG	1	1	14.6
peptide365	sp|P63132|PO113_HUMAN	62.5	5	42	0.38	19	956	8	3	6	0	9	16	262	269	LGSLNDLQ	LKTLNDFQ	1	1	15
peptide367	sp|Q902F9|EN113_HUMAN	50	4	50	9.9	16	699	8	4	5	0	6	13	561	568	TPSPSNET	TPQIYNES	1	1	11.5
peptide369	sp|Q902F9|EN113_HUMAN	54.545	6	85	0.1	13	699	11	5	6	0	2	12	135	145	GSPVDICTAKP	GPTDDCCPAKP	1	1	15.8
peptide381	sp|P63132|PO113_HUMAN	57.143	4	58	5	12	956	7	3	5	0	3	9	663	669	LGYEYVT	LSYVHVT	1	1	11.9
peptide384	sp|P63121|VP113_HUMAN	66.667	6	56	0.035	16	156	9	3	7	0	1	9	129	137	GLGTDEDAI	GLGKNEDGI	1	1	17.3
peptide385	sp|P63132|PO113_HUMAN	50	5	43	0.29	23	956	10	5	7	0	9	18	105	114	GVPVPFPIPE	GLPSPAMIPK	1	1	15.4
peptide385	sp|Q902F9|EN113_HUMAN	50	5	43	0.76	23	699	10	5	6	0	9	18	224	233	GVPVPFPIPE	GKPCPKEIPK	1	1	14.6
peptide389	sp|Q902F9|EN113_HUMAN	44.444	4	60	2.2	15	699	9	5	6	0	6	14	378	386	PFQNQQRPP	PLQSCVKPP	1	1	13.1
peptide397	sp|P62684|GA113_HUMAN	40	4	80	2.3	15	666	10	6	7	0	4	13	181	190	SAPMPEPQAP	TSPLPAGQVP	1	1	13.1
peptide397	sp|P62684|GA113_HUMAN	62.5	5	80	6.6	15	666	8	3	5	0	8	15	242	249	PEPQAPGR	PYPQPPTR	1	1	11.9
peptide397	sp|P62684|GA113_HUMAN	50	4	80	9.4	15	666	8	4	6	0	6	13	235	242	PMPEPQAP	PAPQGRAP	1	1	11.5
peptide397	sp|P63132|PO113_HUMAN	50	5	67	2.7	15	956	10	5	6	0	3	12	868	877	TSAPMPEPQA	TSAETETPQS	1	1	12.7
peptide401	sp|Q902F9|EN113_HUMAN	57.143	4	44	0.7	16	699	7	3	5	0	9	15	411	417	LLCLDGT	LTCIDST	1	1	14.2
peptide402	sp|P63132|PO113_HUMAN	41.667	5	92	0.69	13	956	12	7	8	0	2	13	761	772	EGAATEEEGTPK	EGGDSKECTTPQ	1	1	13.9
peptide404	sp|P63132|PO113_HUMAN	33.333	2	33	2.6	18	956	6	4	6	0	2	7	430	435	LVDNYF	IIDNHY	1	1	13.1
peptide410	sp|P63132|PO113_HUMAN	33.333	6	90	8.8	20	956	18	12	8	0	3	20	894	911	DEMPADLPSLAADFVESK	DEVAIHQEGRAADLGTTK	1	1	11.9
peptide413	sp|Q902F9|EN113_HUMAN	66.667	4	30	1.1	20	699	6	2	4	0	1	6	137	142	TDSFCP	TDDCCP	1	1	13.9
peptide414	sp|P63132|PO113_HUMAN	60	3	20	5.8	25	956	5	2	5	0	17	21	122	126	ELKEC	DLKDC	1	1	12.7
peptide414	sp|P63121|VP113_HUMAN	42.857	3	28	8.2	25	156	7	4	5	0	16	22	65	71	TELKECM	TEILHCL	1	1	12.3
peptide415	sp|Q902F9|EN113_HUMAN	62.5	5	42	1.7	19	699	8	3	5	0	8	15	283	290	PSVSVSPG	PSAQVSPA	1	1	13.5
peptide415	sp|P62684|GA113_HUMAN	71.429	5	37	2.6	19	666	7	2	6	0	9	15	103	109	SVSVSPG	SVSDAPG	1	1	13.1
peptide416	sp|P63132|PO113_HUMAN	42.857	6	88	1.4	16	956	14	8	8	0	2	15	900	913	EESPASDEAGEKEA	QEGRAADLGTTKEA	1	1	13.5
peptide419	sp|P63132|PO113_HUMAN	21.429	3	100	0.35	14	956	14	11	10	0	1	14	266	279	NEFSQTVGEVFYTK	NDFQKLLGDINWIR	1	1	14.6
peptide422	sp|P62684|GA113_HUMAN	42.857	3	70	0.44	10	666	7	4	6	0	2	8	208	214	LAYDFYP	VAYQYWP	1	1	14.2
peptide427	sp|P63132|PO113_HUMAN	33.333	5	83	2.2	18	956	15	10	6	0	1	15	934	948	SGCVRDDTYGPYSSP	AACSLDDCINGGKSP	1	1	13.1
peptide428	sp|P62684|GA113_HUMAN	42.857	6	82	0.23	17	666	14	8	6	0	3	16	237	250	PLGEVFYPGPECER	PQGRAPYPQPPTRR	1	1	15.4
peptide428	sp|P62684|GA113_HUMAN	66.667	4	82	3.6	17	666	6	2	5	0	3	8	640	645	PLGEVF	PLSQVF	1	1	12.7
peptide430	sp|P63132|PO113_HUMAN	46.667	7	83	0.12	18	956	15	8	9	0	3	17	828	842	VLTQSPGTLSLSPGE	VITWGRGFACVSPGE	1	1	16.2
peptide430	sp|Q902F9|EN113_HUMAN	41.667	5	67	4.9	18	699	12	7	7	0	5	16	279	290	TQSPGTLSLSPG	TQSCPSAQVSPA	1	1	12.3
peptide434	sp|Q902F9|EN113_HUMAN	38.462	5	68	0.97	19	699	13	8	7	0	4	16	158	170	YAYVGLTEGPSPG	YRYPPICLGRAPG	1	1	14.2
peptide438	sp|Q902F9|EN113_HUMAN	41.667	5	80	1.4	15	699	12	7	6	0	3	14	604	615	HLAQVPSHTVVA	HLNLVPGTEAIA	1	1	13.5
peptide439	sp|P63132|PO113_HUMAN	55.556	5	43	0.23	21	956	9	4	6	0	5	13	710	718	DEGPGHHHK	DNGPGYCSK	1	1	15.8
peptide440	sp|P63132|PO113_HUMAN	40	4	83	9.1	12	956	10	6	6	0	1	10	443	452	FLEQECNVLP	FLKLTTWILP	1	1	11.5
peptide441	sp|P63132|PO113_HUMAN	66.667	4	69	0.78	13	956	6	2	4	0	5	10	20	25	PPCPAP	PPKPIP	1	1	13.9
peptide441	sp|P63132|PO113_HUMAN	57.143	4	69	8.9	13	956	7	3	4	0	2	8	567	573	HTCPPCP	HTNLPGP	1	1	11.5
peptide445	sp|P63121|VP113_HUMAN	62.5	5	80	0.26	10	156	8	3	6	0	2	9	101	108	GVETTTPS	GVEITMPA	1	1	14.6
peptide448	sp|P63132|PO113_HUMAN	66.667	6	64	0.005	14	956	9	3	7	0	1	9	626	634	QCSILHGPT	QCQVLHLPT	1	1	19.6
peptide450	sp|P62684|GA113_HUMAN	62.5	5	50	1.6	16	666	8	3	6	0	4	11	613	620	GKPQGPPQ	GQPQAPQQ	1	1	13.5
peptide454	sp|Q902F9|EN113_HUMAN	44.444	4	75	1.5	12	699	9	5	4	0	2	10	267	275	PLGDTTHTC	PRGQFYHNC	1	1	13.1
peptide456	sp|P61574|RE113_HUMAN	45.455	5	46	0.38	24	105	11	6	7	0	3	13	86	96	MEQYGTPNNID	MVSYGVPNSSE	1	1	15.4
peptide456	sp|P62684|GA113_HUMAN	80	4	21	3.9	24	666	5	1	4	0	5	9	227	231	QYGTP	QYGYP	1	1	13.1
peptide458	sp|Q902F9|EN113_HUMAN	44.444	4	64	2.3	14	699	9	5	6	0	6	14	378	386	PFQNQQRPP	PLQSCVKPP	1	1	13.1
peptide462	sp|P63132|PO113_HUMAN	80	4	38	0.75	13	956	5	1	5	0	6	10	885	889	EQSGD	EQNGD	1	1	13.9
peptide463	sp|Q902F9|EN113_HUMAN	50	4	55	0.61	31	699	8	4	6	0	22	29	220	227	YQPCGVPC	FRPKGKPC	1	1	15.4
peptide463	sp|Q902F9|EN113_HUMAN	44.444	4	55	3.5	31	699	9	5	6	0	11	19	272	280	YYNPEGQCE	YHNCSGQTQ	1	1	13.5
peptide463	sp|P63132|PO113_HUMAN	36.842	7	55	0.8	31	956	19	9	7	1	13	28	640	658	NPEGQCE---WHYQPCGVP	NPRGLCPNALWQMDVTHVP	1	1	15
peptide463	sp|P63132|PO113_HUMAN	66.667	4	55	1.6	31	956	6	2	5	0	12	17	737	742	YNPEGQ	YNSQGQ	1	1	14.2
peptide463	sp|P62684|GA113_HUMAN	25	7	90	4.4	31	666	28	21	10	0	2	29	579	606	PSICPLFCDYYNPEGQCEWHYQPCGVPC	PDLCPRCKKGKHWASQCRSKFDKNGQPL	1	1	13.1
peptide463	sp|P62684|GA113_HUMAN	66.667	4	90	7.2	31	666	6	2	4	0	3	8	435	440	SICPLF	STCPSF	1	1	12.7
peptide468	sp|Q902F9|EN113_HUMAN	50	6	57	0.12	21	699	12	6	8	0	8	19	577	588	CFLQHKDDNPNL	CHLQGREDNLTL	1	1	16.2
peptide469	sp|Q902F9|EN113_HUMAN	41.667	5	80	0.67	15	699	12	7	6	0	2	13	502	513	SDWPFCSDEDWN	NDWQNNSTRLWN	1	1	14.2
peptide471	sp|P61574|RE113_HUMAN	45.455	5	46	0.39	24	105	11	6	7	0	2	12	86	96	MEQYGTPNNID	MVSYGVPNSSE	1	1	15.4
peptide471	sp|P62684|GA113_HUMAN	80	4	21	4	24	666	5	1	4	0	4	8	227	231	QYGTP	QYGYP	1	1	13.1
peptide473	sp|P62684|GA113_HUMAN	33.333	4	90	0.11	21	666	12	8	6	0	3	14	591	602	WGTVCDDSWDTN	WASQCRSKFDKN	1	1	16.5
peptide473	sp|P62684|GA113_HUMAN	26.667	4	90	0.84	21	666	15	11	8	0	2	16	401	415	SWGTVCDDSWDTNDA	NWSTISQQALMQNEA	1	1	14.2
peptide473	sp|P62684|GA113_HUMAN	38.462	5	90	3.1	21	666	13	8	7	0	8	20	99	111	DDSWDTNDANVVC	EDSVSVSDAPGSC	1	1	13.1
peptide473	sp|P62684|GA113_HUMAN	28.571	2	90	4.9	21	666	7	5	5	0	6	12	422	428	VCDDSWD	ICLRAWE	1	1	12.7
peptide473	sp|Q902F9|EN113_HUMAN	55.556	5	43	1.1	21	699	9	2	7	1	7	15	551	557	CDDSWDTND	CD--WNTSD	1	1	14.2
peptide473	sp|P63132|PO113_HUMAN	28.571	4	67	7.4	21	956	14	10	6	0	8	21	939	952	DDSWDTNDANVVCR	DDCINGGKSPYACR	1	1	12.3
peptide475	sp|P63132|PO113_HUMAN	66.667	4	40	2.2	15	956	6	2	4	0	2	7	395	400	GTDEDK	GNDPDK	1	1	13.1
peptide479	sp|Q902F9|EN113_HUMAN	50	5	32	0.16	31	699	10	5	7	0	22	31	220	229	YQPCGAPCLK	FRPKGKPCPK	1	1	16.9
peptide479	sp|P62684|GA113_HUMAN	80	4	23	0.83	31	666	5	1	4	0	2	6	579	583	PDTCP	PDLCP	1	1	15
peptide479	sp|P62684|GA113_HUMAN	80	4	23	3.3	31	666	5	1	4	0	4	8	436	440	TCPLF	TCPSF	1	1	13.5
peptide479	sp|P63132|PO113_HUMAN	30.769	8	84	0.9	31	956	26	18	8	0	3	28	260	285	DTCPLFCDFYNPHGGCEWHYQPCGAP	DTLKTLNDFQKLLGDINWIRPTLGIP	1	1	15
peptide479	sp|P63132|PO113_HUMAN	66.667	4	84	2.1	31	956	6	2	4	0	13	18	640	645	NPHGGC	NPRGLC	1	1	14.2
peptide480	sp|P62684|GA113_HUMAN	57.143	4	58	0.014	12	666	7	3	7	0	1	7	369	375	WYVDGVE	WWIDGVQ	1	1	18.1
peptide481	sp|Q902F9|EN113_HUMAN	50	3	35	1.7	17	699	6	3	6	0	6	11	328	333	VAPLSG	ISPVSG	1	1	13.5
peptide482	sp|P62684|GA113_HUMAN	57.143	4	85	0.072	33	666	7	3	7	0	22	28	369	375	WYVDGVE	WWIDGVQ	1	1	17.7
peptide482	sp|P62684|GA113_HUMAN	12.5	3	85	2	33	666	24	21	13	0	1	24	329	352	TPEVTCVVVDVSHEDPEVKFNWYV	SPYMRTLLDSIAHGHRLIPYDWEI	1	1	14.2
peptide497	sp|P62684|GA113_HUMAN	66.667	4	46	0.8	13	666	6	2	5	0	3	8	630	635	LPQSFQ	VPQGFQ	1	1	13.9
peptide497	sp|P63132|PO113_HUMAN	62.5	5	62	1.1	13	956	8	3	6	0	4	11	875	882	PQSFQVDT	PQSSTVDS	1	1	13.5
peptide498	sp|P62684|GA113_HUMAN	50	4	69	1	13	666	8	4	6	0	4	11	552	559	VGYDKDNC	IGHLKKNC	1	1	13.5
peptide498	sp|P62684|GA113_HUMAN	57.143	4	69	5.1	13	666	7	3	4	0	3	9	387	393	PVGYDKD	PVNIDAD	1	1	11.9
peptide505	sp|P63132|PO113_HUMAN	71.429	5	32	0.24	22	956	7	2	5	0	1	7	950	956	ACHLSCS	ACRSSCS	1	1	15.8
peptide506	sp|Q902F9|EN113_HUMAN	66.667	4	46	0.26	13	699	6	2	5	0	1	6	413	418	CADSSF	CIDSTF	1	1	15
peptide507	sp|P63132|PO113_HUMAN	66.667	4	79	0.74	19	956	6	2	5	0	10	15	642	647	QGLCAN	RGLCPN	1	1	14.2
peptide507	sp|P63132|PO113_HUMAN	33.333	3	79	0.95	19	956	9	6	5	0	1	9	830	838	SWGPYITCI	TWGRGFACV	1	1	14.2
peptide508	sp|P63132|PO113_HUMAN	50	8	84	0.046	19	956	16	5	9	1	4	19	943	955	NDGKTPGAVNACHLSC	NGGKSP---YACRSSC	1	1	17.3
peptide509	sp|Q902F9|EN113_HUMAN	71.429	5	44	0.22	16	699	7	2	6	0	4	10	105	111	AWVPFDP	AYVPFPP	1	1	15.4
peptide509	sp|P63132|PO113_HUMAN	42.857	3	81	0.31	16	956	7	4	6	0	1	7	844	850	EIPAWVP	QLPVWMP	1	1	15
peptide509	sp|P63132|PO113_HUMAN	41.667	5	81	8.9	16	956	12	7	7	0	2	13	144	155	IPAWVPFDPAAQ	IPAINNKEPATR	1	1	11.5
peptide510	sp|Q902F9|EN113_HUMAN	38.462	5	65	1	20	699	13	8	7	0	5	17	158	170	YAYVGLTEGPSPG	YRYPPICLGRAPG	1	1	14.2
peptide511	sp|Q902F9|EN113_HUMAN	71.429	5	44	0.11	16	699	7	2	5	0	4	10	89	95	SFPCPAG	SLPMPAG	1	1	15.8
peptide511	sp|P62684|GA113_HUMAN	33.333	5	94	9	16	666	15	10	7	0	2	16	621	635	TSSFPCPAGHFNGFR	TGAFPIQPFVPQGFQ	1	1	11.5
peptide513	sp|P62684|GA113_HUMAN	50	7	78	0.1	18	666	14	7	11	0	1	14	56	69	DLKDYEDQQKQLEQ	DLKDWKRIGKELKQ	1	1	16.2
peptide514	sp|P62684|GA113_HUMAN	57.143	4	33	4.2	21	666	7	3	5	0	4	10	490	496	SAVDPTK	SAIKPLK	1	1	12.7
peptide520	sp|P63132|PO113_HUMAN	42.857	6	78	0.32	18	956	14	8	7	0	5	18	137	150	CPDDAAVIPIKNNR	CEKFAFTIPAINNK	1	1	15
peptide521	sp|P62684|GA113_HUMAN	41.667	5	80	2.2	15	666	12	7	8	0	2	13	466	477	LADELALVDVIE	IADEKARKVIVE	1	1	13.1
peptide524	sp|P62684|GA113_HUMAN	57.143	4	70	3.6	10	666	7	3	6	0	2	8	203	209	ETQNPVS	KTQPPVA	1	1	12.3
peptide531	sp|P63132|PO113_HUMAN	37.5	3	57	1.6	14	956	8	5	5	0	4	11	168	175	SPPLCHDY	SPTICQTF	1	1	13.5
peptide534	sp|P62684|GA113_HUMAN	57.143	4	44	2.1	16	666	7	3	4	0	1	7	292	298	GAGTDEG	GEGAQEG	1	1	13.1
peptide536	sp|P63132|PO113_HUMAN	40	6	94	0.12	16	956	15	9	10	0	2	16	758	772	KKAEGAATEEEGTPK	KQKEGGDSKECTTPQ	1	1	15.8
peptide538	sp|P62684|GA113_HUMAN	41.667	5	80	0.09	15	666	12	7	10	0	3	14	151	162	EVEAMLLPETLK	QLQEVIYPETLK	1	1	16.2
peptide542	sp|P62684|GA113_HUMAN	50	5	56	2.5	18	666	10	5	5	0	5	14	292	301	GENQLETLPP	GEGAQEGEPP	1	1	13.1
peptide550	sp|P63132|PO113_HUMAN	30	6	95	0.25	21	956	20	14	11	0	1	20	761	780	KGGETSEMYLIQPDSSVKPY	EGGDSKECTTPQMQLNLAPY	1	1	15.4
peptide552	sp|P62684|GA113_HUMAN	80	4	56	0.32	9	666	5	1	4	0	2	6	228	232	YGYTG	YGYPG	1	1	14.2
peptide558	sp|Q902F9|EN113_HUMAN	64.286	9	74	0.042	19	699	14	5	9	0	6	19	371	384	LLSSPTGPLSSCHK	LNSSLTVPLQSCVK	1	1	17.3
peptide558	sp|P63132|PO113_HUMAN	71.429	5	68	0.13	19	956	7	2	7	0	5	11	164	170	GLLSSPT	GMLNSPT	1	1	16.2
peptide558	sp|P63132|PO113_HUMAN	80	4	68	0.8	19	956	5	1	4	0	10	14	98	102	PTGPL	PMGPL	1	1	14.2
peptide558	sp|P63132|PO113_HUMAN	55.556	5	68	2.1	19	956	9	4	5	0	9	17	947	955	SPTGPLSSC	SPYACRSSC	1	1	13.5
peptide561	sp|P63132|PO113_HUMAN	44.444	4	69	8.2	13	956	9	5	4	0	5	13	467	475	FQDNQFQGK	FTDGSSNGK	1	1	11.5
peptide562	sp|P62684|GA113_HUMAN	50	4	62	4.6	13	666	8	4	5	0	5	12	176	183	TKPMTTCP	SKPRGTSP	1	1	12.3
peptide563	sp|P63132|PO113_HUMAN	44.444	4	53	1.1	17	956	9	5	7	0	7	15	294	302	SVLYGDEEV	SILRGDSDL	1	1	13.9
peptide565	sp|P62684|GA113_HUMAN	57.143	4	50	1.5	14	666	7	3	5	0	1	7	106	112	DSPIQCI	DAPGSCI	1	1	13.5
peptide566	sp|P63132|PO113_HUMAN	45.455	5	73	0.14	15	956	11	6	6	0	2	12	679	689	AACQAAGATVH	ATCQTGESTSH	1	1	15.4
peptide570	sp|P62684|GA113_HUMAN	46.154	6	81	2.6	16	666	13	7	6	0	3	15	427	439	WEMPFDPQDTHQS	WEKIQDPGSTCPS	1	1	13.1
peptide570	sp|P62684|GA113_HUMAN	80	4	81	3.2	16	666	5	1	4	0	6	10	628	632	PFDPQ	PFVPQ	1	1	12.7
peptide571	sp|P63132|PO113_HUMAN	44.444	4	75	2	12	956	9	5	7	0	2	10	251	259	KPDTIEVQQ	KPQKIEIRK	1	1	13.1
peptide574	sp|P62684|GA113_HUMAN	50	4	82	0.93	11	666	8	4	6	0	2	9	552	559	VGYDKDNC	IGHLKKNC	1	1	13.5
peptide574	sp|P62684|GA113_HUMAN	57.143	4	82	4.7	11	666	7	3	4	0	1	7	387	393	PVGYDKD	PVNIDAD	1	1	11.9
peptide576	sp|P63132|PO113_HUMAN	83.333	5	55	0.17	11	956	6	1	5	0	3	8	871	876	ETECPQ	ETETPQ	1	1	15
peptide580	sp|P63132|PO113_HUMAN	38.462	5	76	0.7	17	956	13	8	8	0	1	13	393	405	LFDSDPITVTVPV	LCGNDPDKIVVPL	1	1	14.2
peptide583	sp|P62684|GA113_HUMAN	33.333	5	52	0.43	29	666	15	10	9	0	3	17	39	53	YHLLEQVAPKGDEEG	FQIIEQFCPWFPEQG	1	1	15.4
peptide591	sp|P63132|PO113_HUMAN	66.667	4	43	0.46	14	956	6	2	6	0	7	12	935	940	SCSLDE	ACSLDD	1	1	14.6
peptide597	sp|P62684|GA113_HUMAN	41.667	5	57	4.9	21	666	12	7	5	0	3	14	224	235	PEDHYFLLTEPP	PESQYGYPGMPP	1	1	12.7
peptide598	sp|P63132|PO113_HUMAN	40	6	79	0.2	19	956	15	9	9	0	4	18	453	467	EMLQREEAENTLQSF	KITRREPLENALTVF	1	1	15.4
peptide601	sp|P63132|PO113_HUMAN	35.294	6	87	0.3	30	956	17	11	8	0	5	21	566	582	AHAFPPGPGIQGDAHFD	AHTNLPGPLTKANEQAD	1	1	16.2
peptide601	sp|P63132|PO113_HUMAN	30	3	87	1.5	30	956	10	7	7	0	21	30	818	827	DDDELWSLGK	NKNKTWEIGK	1	1	14.2
peptide601	sp|P62684|GA113_HUMAN	71.429	5	23	0.34	30	666	7	2	5	0	9	15	290	296	PPGPGIQ	PPGEGAQ	1	1	15.8
peptide603	sp|Q902F9|EN113_HUMAN	44.444	4	60	0.45	15	699	9	5	7	0	6	14	608	616	LPATQCLAG	VPGTEAIAG	1	1	14.6
peptide609	sp|Q902F9|EN113_HUMAN	45.455	5	79	1.4	14	699	11	6	6	0	1	11	280	290	ESEPQAAAEPA	QSCPSAQVSPA	1	1	13.5
peptide610	sp|P63121|VP113_HUMAN	55.556	5	56	0.093	16	156	9	4	7	0	1	9	129	137	GLGTDEDSL	GLGKNEDGI	1	1	16.2
peptide610	sp|P62684|GA113_HUMAN	66.667	4	38	1.3	16	666	6	2	6	0	4	9	97	102	TDEDSL	TEEDSV	1	1	13.5
peptide614	sp|Q902F9|EN113_HUMAN	41.667	5	67	1.5	18	699	12	7	7	0	7	18	135	146	GPSVFLFPPKPK	GPTDDCCPAKPE	1	1	13.5
peptide614	sp|P62684|GA113_HUMAN	66.667	4	33	5.8	18	666	6	2	5	0	1	6	167	172	APELLG	GPELMG	1	1	12.3
peptide618	sp|Q902F9|EN113_HUMAN	38.462	5	48	1.1	27	699	13	8	8	0	8	20	109	121	FPQEPLSVTWSES	FPPLIRAVTWMDN	1	1	14.6
peptide618	sp|P62684|GA113_HUMAN	62.5	5	30	4.6	27	666	8	3	6	0	5	12	632	639	QGFFPQEP	QGFQGQQP	1	1	13.1
peptide619	sp|Q902F9|EN113_HUMAN	100	3	25	9.6	12	699	3	0	3	0	9	11	411	413	LTC	LTC	1	1	11.5
peptide621	sp|P63132|PO113_HUMAN	62.5	5	53	0.46	15	956	8	3	6	0	4	11	943	950	NDGKTPGA	NGGKSPYA	1	1	14.6
peptide622	sp|Q902F9|EN113_HUMAN	57.143	4	58	0.33	12	699	7	3	6	0	5	11	411	417	LLCLDNT	LTCIDST	1	1	14.6
peptide628	sp|P63132|PO113_HUMAN	83.333	5	50	0.3	12	956	6	1	5	0	4	9	871	876	ETECPQ	ETETPQ	1	1	14.6
peptide631	sp|Q902F9|EN113_HUMAN	57.143	4	70	0.73	10	699	7	3	4	0	3	9	134	140	PGMADIC	PGPTDDC	1	1	13.9
peptide634	sp|Q902F9|EN113_HUMAN	35.294	6	85	0.71	20	699	17	11	7	0	3	19	599	615	EYKDCHLAQVPSHTVVA	EASKAHLNLVPGTEAIA	1	1	14.6
peptide634	sp|P63132|PO113_HUMAN	57.143	4	35	3	20	956	7	3	4	0	3	9	932	938	EYKDCHL	EYAACSL	1	1	13.1
peptide636	sp|P63132|PO113_HUMAN	80	4	100	0.3	10	956	5	1	5	0	4	8	103	107	QPGVP	QPGLP	1	1	14.6
peptide636	sp|P63132|PO113_HUMAN	50	5	100	5.2	10	956	10	5	6	0	1	10	94	103	AQAQPGVPLR	AVIQPMGPLQ	1	1	11.9
peptide643	sp|P62684|GA113_HUMAN	42.857	3	64	7.3	11	666	7	4	5	0	5	11	369	375	WYWCGVK	WWIDGVQ	1	1	11.5
peptide647	sp|P62684|GA113_HUMAN	44.444	4	67	0.58	15	666	9	5	6	0	1	9	226	234	TDFGSPGEP	SQYGYPGMP	1	1	14.2
peptide647	sp|P62684|GA113_HUMAN	57.143	4	67	2.1	15	666	7	3	4	0	4	10	613	619	GSPGEPQ	GQPQAPQ	1	1	13.1
peptide647	sp|P62684|GA113_HUMAN	57.143	4	67	4.2	15	666	7	3	4	0	4	10	232	238	GSPGEPQ	GMPPAPQ	1	1	12.3
peptide648	sp|Q902F9|EN113_HUMAN	57.143	4	78	6.3	9	699	7	3	4	0	2	8	121	127	NPAVSYV	NPIEIYV	1	1	11.5
peptide650	sp|P62684|GA113_HUMAN	50	7	93	0.19	15	666	14	7	7	0	1	14	615	628	PQGPPQQGGHPRPP	PQAPQQTGAFPIQP	1	1	15.4
peptide655	sp|P63132|PO113_HUMAN	42.857	6	88	4.6	16	956	14	8	7	0	3	16	462	475	SVLTVVHQDWLNGK	NALTVFTDGSSNGK	1	1	12.3
peptide662	sp|P63132|PO113_HUMAN	66.667	4	35	1.7	17	956	6	2	5	0	12	17	761	766	ENGDAK	EGGDSK	1	1	13.5
peptide662	sp|P62684|GA113_HUMAN	66.667	4	35	2.3	17	666	6	2	6	0	3	8	70	75	AGKEGN	AGRKGN	1	1	13.1
peptide668	sp|P62684|GA113_HUMAN	71.429	5	39	1.6	18	666	7	2	5	0	4	10	602	608	NGADLSG	NGQPLSG	1	1	13.5
peptide676	sp|P63132|PO113_HUMAN	50	6	55	0.58	22	956	12	6	6	0	4	15	616	627	QQDQPVPHGTQC	QAKDIVQHCTQC	1	1	14.6
peptide691	sp|Q902F9|EN113_HUMAN	66.667	4	50	0.57	12	699	6	2	6	0	1	6	495	500	VQSINY	VQSVNF	1	1	14.2
peptide692	sp|P63132|PO113_HUMAN	50	3	46	0.55	13	956	6	3	5	0	7	12	198	203	DVMCTA	DILCAA	1	1	14.2
peptide693	sp|P63132|PO113_HUMAN	50	5	63	1.3	16	956	10	5	7	0	3	12	418	427	GAFSDGLAHL	GAWQIGLANF	1	1	13.5
peptide694	sp|Q902F9|EN113_HUMAN	44.444	4	56	0.55	16	699	9	5	7	0	7	15	608	616	LPATQCLAG	VPGTEAIAG	1	1	14.2
peptide697	sp|Q902F9|EN113_HUMAN	57.143	4	50	0.71	14	699	7	3	6	0	3	9	253	259	LLQDGEF	ILQNNEF	1	1	13.9
peptide698	sp|Q902F9|EN113_HUMAN	41.667	5	75	1.1	16	699	12	7	7	0	5	16	135	146	GPSVFLFPPKPK	GPTDDCCPAKPE	1	1	13.9
peptide699	sp|P62684|GA113_HUMAN	66.667	4	50	0.52	12	666	6	2	5	0	6	11	342	347	GHVVIP	GHRLIP	1	1	14.2
peptide704	sp|P63132|PO113_HUMAN	36.842	7	59	0.07	32	956	19	11	11	1	13	31	929	946	DPRPFLEQCVYDLCVVGGE	NPREY-AACSLDDCINGGK	1	1	17.7
peptide704	sp|P63132|PO113_HUMAN	66.667	4	59	8.4	32	956	6	2	4	0	26	31	837	842	CVVGGE	CVSPGE	1	1	12.7
peptide704	sp|P62684|GA113_HUMAN	44.444	4	66	3.4	32	666	9	5	6	0	11	19	357	365	TLDPRPFLE	SLSPSQFLQ	1	1	13.5
peptide704	sp|P62684|GA113_HUMAN	23.81	5	66	6.8	32	666	21	16	8	0	4	24	94	114	PFAVCHDTLDPRPFLEQCVYD	PFQTEEDSVSVSDAPGSCIID	1	1	12.7
peptide704	sp|Q902F9|EN113_HUMAN	28	7	41	5.9	32	699	25	6	10	1	10	22	359	383	DTLDPRPF------------LEQCV	ETRDRKPFYTIDLNSSLTVPLQSCV	1	1	13.1
peptide708	sp|P62684|GA113_HUMAN	25	5	90	4.6	21	666	20	14	8	1	2	20	418	437	QWGTVCDNLWD-LTDASVVC	QVRAICLRAWEKIQDPGSTC	1	1	12.7
peptide708	sp|Q902F9|EN113_HUMAN	30	3	48	7.9	21	699	10	7	4	0	3	12	504	513	WGTVCDNLWD	WQNNSTRLWN	1	1	12.3
peptide709	sp|P63132|PO113_HUMAN	50	5	67	0.14	15	956	10	5	8	0	3	12	832	841	GCGWAMLAPG	GRGFACVSPG	1	1	15.4
peptide711	sp|P63132|PO113_HUMAN	55.556	5	41	0.041	22	956	9	4	6	0	7	15	165	173	MLNPPNFCE	MLNSPTICQ	1	1	17.7
peptide711	sp|P63132|PO113_HUMAN	50	3	41	1.8	22	956	6	3	4	0	9	14	711	716	NPPNFC	NGPGYC	1	1	13.9
peptide714	sp|P61574|RE113_HUMAN	40	4	77	7.9	13	105	10	6	6	0	2	11	89	98	HGVTCRPQET	YGVPNSSEET	1	1	11.9
peptide715	sp|P63121|VP113_HUMAN	40	4	38	1.9	26	156	10	6	7	0	1	10	1	10	WSSWYNGHRP	WASQVSENRP	1	1	13.9
peptide715	sp|P62684|GA113_HUMAN	57.143	4	58	6.5	26	666	7	3	4	0	16	22	536	542	GGDFETF	GGQVRTF	1	1	12.7
peptide715	sp|P62684|GA113_HUMAN	50	4	58	6.7	26	666	8	4	4	0	5	12	230	237	YNGHRPEP	YPGMPPAP	1	1	12.7
peptide718	sp|P62684|GA113_HUMAN	47.368	9	83	0.43	46	666	19	10	10	0	24	42	613	631	GKPQGPPPAGGNPQQPQAP	GQPQAPQQTGAFPIQPFVP	1	1	16.5
peptide718	sp|P62684|GA113_HUMAN	21.053	8	83	1.8	46	666	38	30	15	0	6	43	253	290	PQGPPQQEGNKPQGPPPPGKPQGPPPAGGNPQQPQAPP	PTAPPSRQGSELHEIIDKSRKEGDTEAWQFPVTLELMP	1	1	15
peptide718	sp|P63132|PO113_HUMAN	36.842	7	41	2.4	46	956	19	12	9	0	9	27	633	651	PPQQEGNKPQGPPPPGKPQ	PTQEAGVNPRGLCPNALWQ	1	1	14.6
peptide718	sp|P63132|PO113_HUMAN	60	6	41	6.8	46	956	10	4	6	0	17	26	98	107	PQGPPPPGKP	PMGPLQPGLP	1	1	13.5
peptide718	sp|Q902F9|EN113_HUMAN	50	4	17	3.3	46	699	8	4	6	0	16	23	221	228	KPQGPPPP	RPKGKPCP	1	1	14.2
peptide719	sp|Q902F9|EN113_HUMAN	36.364	4	61	0.21	18	699	11	7	10	0	4	14	69	79	MTQSPDSLAVS	VTQTPESMLLA	1	1	15.4
peptide719	sp|P61574|RE113_HUMAN	36.364	4	61	0.89	18	105	11	7	10	0	4	14	69	79	MTQSPDSLAVS	VTQTPESMLLA	1	1	14.2
peptide721	sp|P63132|PO113_HUMAN	46.667	7	83	0.48	18	956	15	8	8	0	3	17	828	842	VMTQSPATLSVSPGE	VITWGRGFACVSPGE	1	1	14.6
peptide721	sp|Q902F9|EN113_HUMAN	50	6	67	1.7	18	699	12	6	7	0	5	16	279	290	TQSPATLSVSPG	TQSCPSAQVSPA	1	1	13.5
peptide726	sp|P63132|PO113_HUMAN	50	5	50	0.94	20	956	10	5	7	0	4	13	108	117	SPSNIILDFP	SPAMIPKDWP	1	1	14.2
peptide727	sp|Q902F9|EN113_HUMAN	57.143	4	78	1.7	9	699	7	3	4	0	1	7	139	145	DPCTANP	DCCPAKP	1	1	12.7
peptide728	sp|P63132|PO113_HUMAN	46.154	6	76	0.23	17	956	13	7	7	0	1	13	97	109	RPQGGNQPQRPPP	QPMGPLQPGLPSP	1	1	15.4
peptide728	sp|P62684|GA113_HUMAN	50	5	59	9.1	17	666	10	5	6	0	8	17	231	240	PQRPPPPPGK	PGMPPAPQGR	1	1	11.9
peptide729	sp|Q902F9|EN113_HUMAN	45.455	5	100	0.32	11	699	11	6	9	0	1	11	589	599	DISEMFLQIYK	DISKLKEQIFE	1	1	14.6
peptide730	sp|Q902F9|EN113_HUMAN	66.667	4	38	3.5	16	699	6	2	4	0	2	7	277	282	GDTFSC	GQTQSC	1	1	12.7
peptide732	sp|P63132|PO113_HUMAN	45.455	5	65	1.9	17	956	11	6	5	0	3	13	926	936	GDKLPECEAVC	GDTNPREYAAC	1	1	13.5
peptide737	sp|P62684|GA113_HUMAN	62.5	5	73	0.081	11	666	8	3	5	0	1	8	225	232	EGYYGYTG	ESQYGYPG	1	1	15.8
peptide740	sp|Q902F9|EN113_HUMAN	71.429	5	78	0.29	9	699	7	2	6	0	1	7	58	64	QLAEEYL	QLATKYL	1	1	14.6
peptide740	sp|P61574|RE113_HUMAN	71.429	5	78	0.67	9	105	7	2	6	0	1	7	58	64	QLAEEYL	QLATKYL	1	1	13.9
peptide741	sp|P62684|GA113_HUMAN	80	4	18	4.2	28	666	5	1	5	0	23	27	296	300	EEGEP	QEGEP	1	1	13.1
peptide750	sp|P63132|PO113_HUMAN	38.462	5	72	0.086	18	956	13	8	8	0	4	16	616	628	EAQAMQHQCTCCQ	QAKDIVQHCTQCQ	1	1	16.5
peptide751	sp|P63132|PO113_HUMAN	42.857	3	28	6	25	956	7	4	5	0	11	17	271	277	ILGPVIW	LLGDINW	1	1	12.7
peptide751	sp|Q902F9|EN113_HUMAN	33.333	5	60	6.2	25	699	15	10	7	0	1	15	317	331	ERGPEEEHLGILGPV	EKGISTARPKIISPV	1	1	12.7
peptide757	sp|Q902F9|EN113_HUMAN	44.444	4	56	4.5	16	699	9	5	5	0	8	16	46	54	ESPAALQLR	EPPTWAQLK	1	1	12.3
peptide757	sp|P61574|RE113_HUMAN	44.444	4	56	6.8	16	105	9	5	5	0	8	16	46	54	ESPAALQLR	EPPTWAQLK	1	1	11.9
peptide759	sp|P63132|PO113_HUMAN	33.333	3	75	4	12	956	9	6	6	0	1	9	627	635	CEMSEHPSQ	CQVLHLPTQ	1	1	12.3
peptide765	sp|Q902F9|EN113_HUMAN	36.364	4	61	0.43	18	699	11	7	9	0	1	11	66	76	DIQMTQSPSSL	NTKVTQTPESM	1	1	14.6
peptide765	sp|P61574|RE113_HUMAN	36.364	4	61	2.4	18	105	11	7	9	0	1	11	66	76	DIQMTQSPSSL	NTKVTQTPESM	1	1	13.1
peptide767	sp|P62684|GA113_HUMAN	80	4	23	0.43	22	666	5	1	4	0	2	6	581	585	LCPGC	LCPRC	1	1	15
peptide769	sp|P62684|GA113_HUMAN	50	5	83	1.2	12	666	10	5	6	0	3	12	610	619	EASGGPTAPK	EQRGQPQAPQ	1	1	13.5
peptide777	sp|P63121|VP113_HUMAN	71.429	5	58	2.3	12	156	7	2	6	0	1	7	85	91	TSIFINL	TSIPLNL	1	1	12.7
peptide779	sp|P63132|PO113_HUMAN	44.444	4	69	1.3	13	956	9	5	6	0	1	9	46	54	MSAAHCVAN	LEALHLLAN	1	1	13.5
peptide781	sp|P63132|PO113_HUMAN	50	3	50	0.81	12	956	6	3	5	0	4	9	636	641	EGGIDP	EAGVNP	1	1	13.9
peptide787	sp|P63132|PO113_HUMAN	40	4	71	0.65	14	956	10	6	7	0	1	10	110	119	SVIPSDGPSV	AMIPKDWPLI	1	1	14.2
peptide792	sp|P63132|PO113_HUMAN	66.667	4	47	0.72	19	956	6	2	4	0	5	10	20	25	PPCPAP	PPKPIP	1	1	14.2
peptide792	sp|P63132|PO113_HUMAN	57.143	4	47	8.7	19	956	7	3	4	0	2	8	567	573	HTCPPCP	HTNLPGP	1	1	11.9
peptide792	sp|P62684|GA113_HUMAN	66.667	4	32	4.3	19	666	6	2	5	0	9	14	167	172	APELLG	GPELMG	1	1	12.7
peptide793	sp|P62684|GA113_HUMAN	36	9	68	0.48	37	666	25	16	13	0	9	33	390	414	LHADPDLGVLCPTGCQLQEALLQQE	IDADQLLGIGQNWSTISQQALMQNE	1	1	15.8
peptide793	sp|P63132|PO113_HUMAN	80	4	14	4.4	37	956	5	1	4	0	20	24	169	173	PTGCQ	PTICQ	1	1	13.5
peptide795	sp|P62684|GA113_HUMAN	60	6	83	0.028	12	666	10	4	7	0	1	10	272	281	RKEDEVEEWQ	RKEGDTEAWQ	1	1	17.3
peptide797	sp|P63132|PO113_HUMAN	28.571	6	88	0.52	24	956	21	14	12	1	3	23	837	856	CIAEVENDEMPADLPSLAADF	CVSPGEN-QLPVWMPTRHLKF	1	1	15
peptide797	sp|Q902F9|EN113_HUMAN	33.333	4	50	7.6	24	699	12	8	5	0	3	14	164	175	CIAEVENDEMPA	CLGRAPGCLMPA	1	1	12.3
peptide802	sp|P62684|GA113_HUMAN	44.444	8	58	6.3	31	666	18	7	9	1	13	30	178	192	PEGTVLDDIGQTGCVPVS	PRGTSPLPAGQ---VPVT	1	1	13.1
peptide803	sp|P63132|PO113_HUMAN	66.667	4	60	0.58	10	956	6	2	4	0	4	9	936	941	CSDDHC	CSLDDC	1	1	13.9
peptide817	sp|Q902F9|EN113_HUMAN	66.667	4	55	1.3	11	699	6	2	4	0	4	9	221	226	RPSGVP	RPKGKP	1	1	13.1
peptide820	sp|P63132|PO113_HUMAN	40	4	100	3.3	10	956	10	6	6	0	1	10	943	952	DGGLICTSCR	NGGKSPYACR	1	1	12.3
peptide827	sp|P63132|PO113_HUMAN	50	5	91	0.71	11	956	10	5	6	0	2	11	843	852	NQRPSGVPDR	NQLPVWMPTR	1	1	13.9
peptide827	sp|Q902F9|EN113_HUMAN	66.667	4	55	1.3	11	699	6	2	4	0	4	9	221	226	RPSGVP	RPKGKP	1	1	13.1
peptide832	sp|P63132|PO113_HUMAN	66.667	4	76	0.52	17	956	6	2	6	0	7	12	143	148	TLPALN	TIPAIN	1	1	14.6
peptide832	sp|P63132|PO113_HUMAN	30.769	4	76	8.2	17	956	13	9	6	0	5	17	716	728	CSTLPALNLASWR	CSKAFQKFLSQWK	1	1	11.9
peptide833	sp|Q902F9|EN113_HUMAN	30.769	4	68	1.7	19	699	13	9	10	0	7	19	582	594	QEDAPSVDIANIR	REDNLTLDISKLK	1	1	13.5
peptide835	sp|P62684|GA113_HUMAN	50	4	67	1.5	12	666	8	4	4	0	2	9	592	599	GSDCPDKF	ASQCRSKF	1	1	13.1
peptide838	sp|P62684|GA113_HUMAN	100	5	38	0.32	13	666	5	0	5	0	2	6	486	490	PECQS	PECQS	1	1	14.6
peptide839	sp|P63132|PO113_HUMAN	40	6	71	0.27	21	956	15	9	9	0	6	20	453	467	EMLQREEAENTLQSF	KITRREPLENALTVF	1	1	15.4
peptide845	sp|P61574|RE113_HUMAN	62.5	5	73	0.75	11	105	8	3	6	0	3	10	92	99	PNVVEESA	PNSSEETA	1	1	13.9
peptide848	sp|Q902F9|EN113_HUMAN	33.333	3	75	0.14	12	699	9	6	6	0	3	11	377	385	IPVDGCICP	VPLQSCVKP	1	1	15.4
peptide850	sp|Q902F9|EN113_HUMAN	64.286	9	88	0.043	16	699	14	5	9	0	3	16	371	384	LLSSPTGPLSSCHK	LNSSLTVPLQSCVK	1	1	16.9
peptide850	sp|P63132|PO113_HUMAN	71.429	5	81	0.11	16	956	7	2	7	0	2	8	164	170	GLLSSPT	GMLNSPT	1	1	15.8
peptide850	sp|P63132|PO113_HUMAN	80	4	81	0.73	16	956	5	1	4	0	7	11	98	102	PTGPL	PMGPL	1	1	14.2
peptide850	sp|P63132|PO113_HUMAN	55.556	5	81	2	16	956	9	4	5	0	6	14	947	955	SPTGPLSSC	SPYACRSSC	1	1	13.1
peptide854	sp|P63132|PO113_HUMAN	50	5	71	1.1	14	956	10	5	7	0	1	10	418	427	GAFSDGLAHL	GAWQIGLANF	1	1	13.5
peptide862	sp|P63132|PO113_HUMAN	42.857	3	64	4.1	11	956	7	4	4	0	1	7	710	716	DEGYTFC	DNGPGYC	1	1	12.3
peptide865	sp|Q902F9|EN113_HUMAN	66.667	4	38	3.5	16	699	6	2	4	0	2	7	277	282	GDTFSC	GQTQSC	1	1	12.7
peptide866	sp|Q902F9|EN113_HUMAN	57.143	4	70	0.2	10	699	7	3	5	0	3	9	141	147	CPTCPED	CPAKPEE	1	1	15
peptide866	sp|P62684|GA113_HUMAN	66.667	4	60	2.7	10	666	6	2	4	0	3	8	46	51	CPTCPE	CPWFPE	1	1	12.7
peptide867	sp|Q902F9|EN113_HUMAN	57.143	4	70	1.8	10	699	7	3	4	0	1	7	139	145	DPCTANP	DCCPAKP	1	1	13.1
peptide878	sp|Q902F9|EN113_HUMAN	46.154	6	48	0.76	27	699	13	7	7	0	14	26	401	413	QVLTCSLETGLTC	QTITCENCRLLTC	1	1	15
peptide878	sp|P63132|PO113_HUMAN	42.857	3	56	3.7	27	956	7	4	7	0	11	17	824	830	QVGQVLT	EIGKVIT	1	1	13.1
peptide878	sp|P63132|PO113_HUMAN	35.714	5	56	7.7	27	956	14	9	7	0	3	16	167	180	NYPEVSIDQVGQVL	NSPTICQTFVGRAL	1	1	12.3
peptide879	sp|P63132|PO113_HUMAN	50	3	46	0.55	13	956	6	3	5	0	7	12	198	203	DVMCTA	DILCAA	1	1	14.2
peptide881	sp|Q902F9|EN113_HUMAN	41.667	5	92	1.3	13	699	12	7	7	0	2	13	658	669	TQQSPEDCDFKK	TQQLRRDSDHRE	1	1	13.5
peptide882	sp|Q902F9|EN113_HUMAN	57.143	4	59	5.6	22	699	7	3	5	0	15	21	200	206	MSIPPEV	MSLRPRV	1	1	12.7
peptide882	sp|Q902F9|EN113_HUMAN	33.333	4	59	7.7	22	699	12	8	7	0	9	20	63	74	FLEAIPMSIPPE	YLENTKVTQTPE	1	1	12.3
peptide882	sp|P61574|RE113_HUMAN	33.333	4	55	6.7	22	105	12	8	7	0	9	20	63	74	FLEAIPMSIPPE	YLENTKVTQTPE	1	1	12.3
peptide886	sp|P62684|GA113_HUMAN	57.143	4	54	0.1	13	666	7	3	5	0	4	10	206	212	PPICYNY	PPVAYQY	1	1	15.8
peptide886	sp|Q902F9|EN113_HUMAN	100	4	31	0.19	13	699	4	0	4	0	4	7	161	164	PPIC	PPIC	1	1	15
peptide887	sp|Q902F9|EN113_HUMAN	66.667	4	40	2.8	15	699	6	2	6	0	7	12	498	503	VNWVNE	VNFVND	1	1	12.7
peptide889	sp|P63132|PO113_HUMAN	37.5	6	67	2.3	24	956	16	10	9	0	1	16	290	305	SNLCALCIGDEQGENK	SNLFSILRGDSDLNSK	1	1	13.5
peptide889	sp|P62684|GA113_HUMAN	25	4	96	2.9	24	666	16	12	8	0	2	17	580	595	NLCALCIGDEQGENKC	DLCPRCKKGKHWASQC	1	1	13.5
peptide889	sp|P62684|GA113_HUMAN	37.5	3	96	3.8	24	666	8	5	6	0	17	24	111	118	CVPNSNER	CIIDCNEK	1	1	13.1
peptide893	sp|P63132|PO113_HUMAN	83.333	5	50	0.3	12	956	6	1	5	0	3	8	871	876	ETECPQ	ETETPQ	1	1	14.6
peptide894	sp|Q902F9|EN113_HUMAN	66.667	4	69	0.17	13	699	6	2	5	0	7	12	241	246	LCWDEC	LVWEEC	1	1	15.4
peptide894	sp|Q902F9|EN113_HUMAN	44.444	4	69	2.8	13	699	9	5	5	0	4	12	132	140	WDPLCWDEC	WVPGPTDDC	1	1	12.7
peptide894	sp|P63132|PO113_HUMAN	42.857	3	54	8.4	13	956	7	4	4	0	6	12	131	137	PLCWDEC	PLAEQDC	1	1	11.5
peptide898	sp|P62684|GA113_HUMAN	66.667	4	26	2.2	23	666	6	2	5	0	8	13	253	258	PVAPPA	PTAPPS	1	1	13.5
peptide903	sp|Q902F9|EN113_HUMAN	66.667	4	50	0.091	12	699	6	2	5	0	1	6	141	146	CPPQPE	CPAKPE	1	1	15.8
peptide906	sp|P63132|PO113_HUMAN	31.25	5	76	0.61	21	956	16	10	11	1	3	18	837	851	CIAEVENDEMPADLPS	CVSPGEN-QLPVWMPT	1	1	14.6
peptide906	sp|Q902F9|EN113_HUMAN	33.333	4	57	8.3	21	699	12	8	5	0	3	14	164	175	CIAEVENDEMPA	CLGRAPGCLMPA	1	1	11.9
peptide912	sp|P63121|VP113_HUMAN	36.364	4	79	5.2	14	156	11	7	6	0	3	13	54	64	GIADFLSTYQT	GISTASEVYQS	1	1	12.3
peptide913	sp|P62684|GA113_HUMAN	36.364	4	73	3.6	26	666	11	7	6	0	12	22	207	217	PEEYEFLTPVE	PVAYQYWPPAE	1	1	13.1
peptide913	sp|P62684|GA113_HUMAN	31.579	6	73	8.1	26	666	19	13	8	0	8	26	220	238	YGPRPEEYEFLTPVEEAPK	YQPPPESQYGYPGMPPAPQ	1	1	12.3
peptide913	sp|P63132|PO113_HUMAN	41.667	5	46	9.4	26	956	12	7	7	0	12	23	310	321	PEEYEFLTPVEE	PETTKEIKLVEE	1	1	12.3
peptide920	sp|Q902F9|EN113_HUMAN	57.143	4	47	0.43	15	699	7	3	6	0	8	14	411	417	LLCLDNT	LTCIDST	1	1	14.6
peptide922	sp|P63132|PO113_HUMAN	50	6	67	0.022	18	956	12	6	8	0	3	14	693	704	HLLGTFDLTGIP	HLLSCFAVMGVP	1	1	18.1
peptide922	sp|P62684|GA113_HUMAN	71.429	5	39	0.036	18	666	7	2	7	0	12	18	232	238	GIPPAPR	GMPPAPQ	1	1	17.3
peptide928	sp|P63132|PO113_HUMAN	66.667	4	32	1.8	19	956	6	2	5	0	14	19	761	766	ENGDAK	EGGDSK	1	1	13.5
peptide928	sp|P62684|GA113_HUMAN	66.667	4	32	2.7	19	666	6	2	6	0	5	10	70	75	AGKEGN	AGRKGN	1	1	13.1
peptide932	sp|Q902F9|EN113_HUMAN	60	6	53	0.016	19	699	10	4	7	0	10	19	135	144	APTDECKPVK	GPTDDCCPAK	1	1	18.5
peptide932	sp|P63132|PO113_HUMAN	66.667	4	32	1.3	19	956	6	2	4	0	5	10	643	648	GTCPEA	GLCPNA	1	1	13.9
peptide935	sp|P62684|GA113_HUMAN	71.429	5	69	0.3	16	666	7	2	6	0	6	12	254	260	TLPPSRE	TAPPSRQ	1	1	15
peptide935	sp|P62684|GA113_HUMAN	50	4	69	5	16	666	8	4	4	0	2	9	652	659	PQVYTLPP	PQYNNCPP	1	1	12.3
peptide936	sp|P62684|GA113_HUMAN	71.429	5	37	0.19	19	666	7	2	6	0	3	9	185	191	PAGGIPV	PAGQVPV	1	1	15.8
peptide945	sp|P63132|PO113_HUMAN	50	3	46	1.3	13	956	6	3	5	0	4	9	275	280	VHWERP	INWIRP	1	1	13.5
peptide945	sp|P62684|GA113_HUMAN	57.143	4	54	2.1	13	666	7	3	5	0	6	12	427	433	WERPQKP	WEKIQDP	1	1	13.1
peptide945	sp|Q902F9|EN113_HUMAN	42.857	3	54	5.2	13	699	7	4	5	0	2	8	625	631	NSVHWER	NTVTWVK	1	1	11.9
peptide946	sp|P62684|GA113_HUMAN	55.556	5	82	4.8	11	666	9	4	5	0	2	10	290	298	PPPPGKPEG	PPGEGAQEG	1	1	11.9
peptide951	sp|P63132|PO113_HUMAN	28.571	6	68	1.4	31	956	21	15	11	0	6	26	283	303	GSCSYVLAQVCHPKPGDEDFS	GIPTYVMSNLFSILRGDSDLN	1	1	14.6
peptide953	sp|P62684|GA113_HUMAN	33.333	5	52	0.43	29	666	15	10	9	0	3	17	39	53	YHLLEQVAPKGDEEG	FQIIEQFCPWFPEQG	1	1	15.4
peptide956	sp|P63132|PO113_HUMAN	42.857	6	100	2.8	14	956	14	8	7	0	1	14	462	475	SVLTVLHQDWLNGK	NALTVFTDGSSNGK	1	1	12.7
peptide957	sp|P62684|GA113_HUMAN	57.143	4	58	0.75	12	666	7	3	5	0	2	8	536	542	GGDMETF	GGQVRTF	1	1	13.9
peptide958	sp|P63132|PO113_HUMAN	71.429	5	54	0.19	13	956	7	2	5	0	5	11	932	938	EYANCHL	EYAACSL	1	1	15
peptide958	sp|Q902F9|EN113_HUMAN	57.143	4	54	0.51	13	699	7	3	5	0	2	8	122	128	PVEEYAN	PIEIYVN	1	1	14.2
peptide959	sp|Q902F9|EN113_HUMAN	50	3	33	8.6	18	699	6	3	5	0	9	14	23	28	LQHQMD	LTHKMN	1	1	11.9
peptide971	sp|P63132|PO113_HUMAN	80	4	38	0.55	13	956	5	1	4	0	2	6	627	631	CQVTH	CQVLH	1	1	14.2
peptide972	sp|P62684|GA113_HUMAN	33.333	3	82	8.1	11	666	9	6	5	0	3	11	579	587	PEITHHCPK	PDLCPRCKK	1	1	11.5
peptide973	sp|P63132|PO113_HUMAN	71.429	5	29	0.28	24	956	7	2	5	0	7	13	950	956	ACHLSCS	ACRSSCS	1	1	15.8
peptide981	sp|P63121|VP113_HUMAN	33.333	4	71	1.7	17	156	12	8	7	0	6	17	127	138	GSGVSGGEEGAR	GKGLGKNEDGIK	1	1	13.5
peptide984	sp|P63121|VP113_HUMAN	38.462	5	87	4.7	15	156	13	8	7	0	1	13	74	86	DSQEEEKTEALTS	DNQESTVQPMITS	1	1	12.3
peptide989	sp|Q902F9|EN113_HUMAN	83.333	5	50	0.13	12	699	6	1	5	0	5	10	142	147	PVKPEE	PAKPEE	1	1	15.4
peptide990	sp|P63132|PO113_HUMAN	38.462	5	93	7.3	14	956	13	8	8	0	2	14	315	327	EIKEGDCPVQSGK	EIKLVEEKIQSAQ	1	1	11.9
peptide998	sp|P62684|GA113_HUMAN	42.857	6	88	0.22	16	666	14	8	6	0	3	16	237	250	PLGEVFYPGPECER	PQGRAPYPQPPTRR	1	1	15.4
peptide998	sp|P62684|GA113_HUMAN	66.667	4	88	3.5	16	666	6	2	5	0	3	8	640	645	PLGEVF	PLSQVF	1	1	12.7
peptide999	sp|P63132|PO113_HUMAN	40	4	59	9.4	17	956	10	6	5	0	8	17	361	370	WEIENNPTVK	WSFLPHSTVK	1	1	11.5
peptide1000	sp|P62684|GA113_HUMAN	64.286	9	92	0.74	24	666	14	4	9	1	3	16	232	244	GPPPPPQGGRPPRP	GMPPAPQ-GRAPYP	1	1	14.6
peptide1000	sp|P62684|GA113_HUMAN	100	6	92	1	24	666	6	0	6	0	18	23	635	640	QGQQPP	QGQQPP	1	1	14.2
peptide1000	sp|P62684|GA113_HUMAN	53.846	7	92	2.9	24	666	13	6	7	0	4	16	222	234	PPPPPQGGRPPRP	PPPESQYGYPGMP	1	1	13.5
peptide1000	sp|P62684|GA113_HUMAN	66.667	6	92	4.3	24	666	9	3	6	0	1	9	237	245	PQGPPPPPQ	PQGRAPYPQ	1	1	13.1
peptide1000	sp|P62684|GA113_HUMAN	50	5	92	8.1	24	666	10	5	6	0	1	10	178	187	PQGPPPPPQG	PRGTSPLPAG	1	1	12.3
peptide1000	sp|Q902F9|EN113_HUMAN	44.444	4	58	2.5	24	699	9	5	6	0	1	9	222	230	PQGPPPPPQ	PKGKPCPKE	1	1	13.5
peptide1000	sp|Q902F9|EN113_HUMAN	55.556	5	58	6.6	24	699	9	4	5	0	6	14	161	169	PPPQGGRPP	PPICLGRAP	1	1	12.3
peptide1002	sp|P63132|PO113_HUMAN	50	4	47	0.82	17	956	8	4	6	0	6	13	709	716	TDDRFGFC	TDNGPGYC	1	1	14.2
peptide1003	sp|P62684|GA113_HUMAN	83.333	5	63	0.61	16	666	6	1	5	0	6	11	254	259	TLPPSR	TAPPSR	1	1	14.2
peptide1003	sp|P62684|GA113_HUMAN	50	4	63	5.3	16	666	8	4	4	0	2	9	652	659	PQVYTLPP	PQYNNCPP	1	1	12.3
peptide1010	sp|Q902F9|EN113_HUMAN	66.667	4	43	0.15	14	699	6	2	5	0	4	9	223	228	KGEECP	KGKPCP	1	1	15.4
peptide1014	sp|P63132|PO113_HUMAN	62.5	5	47	3.2	17	956	8	3	5	0	6	13	744	751	IVEGENHT	IVERTNRT	1	1	12.7
peptide1021	sp|Q902F9|EN113_HUMAN	57.143	4	67	2.2	21	699	7	3	5	0	2	8	279	285	SPSCPDA	TQSCPSA	1	1	13.5
peptide1021	sp|Q902F9|EN113_HUMAN	57.143	4	67	4.6	21	699	7	3	4	0	13	19	139	145	DPCTANP	DCCPAKP	1	1	12.7
peptide1028	sp|P63132|PO113_HUMAN	50	5	71	9.1	14	956	10	5	6	0	2	11	592	601	AQEGDHGSHV	AQELHALTHV	1	1	11.5
peptide1042	sp|Q902F9|EN113_HUMAN	80	4	63	0.27	8	699	5	1	5	0	2	6	367	371	YTVDL	YTIDL	1	1	14.2
peptide1043	sp|P62684|GA113_HUMAN	44.444	4	90	3.1	10	666	9	5	6	0	2	10	645	653	LQGSQELPR	FQGISQLPQ	1	1	12.3
peptide1046	sp|P63132|PO113_HUMAN	42.857	6	69	0.25	29	956	14	8	8	0	3	16	832	845	GCGWAMSAPGNAQF	GRGFACVSPGENQL	1	1	16.2
peptide1046	sp|P63132|PO113_HUMAN	30	6	69	1.5	29	956	20	14	7	0	2	21	695	714	LGCGWAMSAPGNAQFGQGSG	LSCFAVMGVPEKIKTDNGPG	1	1	14.2
peptide1046	sp|P63132|PO113_HUMAN	33.333	5	69	4.1	29	956	15	10	6	0	6	20	650	664	WAMSAPGNAQFGQGS	WQMDVTHVPSFGRLS	1	1	13.1
peptide1047	sp|P62684|GA113_HUMAN	60	3	38	0.32	13	666	5	2	4	0	8	12	81	85	VWMNW	VWNDW	1	1	14.6
peptide1050	sp|P63132|PO113_HUMAN	37.5	3	42	1.7	19	956	8	5	5	0	9	16	413	420	AFVTDSSW	AFINSGAW	1	1	13.5
peptide1050	sp|P61574|RE113_HUMAN	75	3	21	2.7	19	105	4	1	4	0	5	8	48	51	PTWS	PTWA	1	1	13.1
peptide1050	sp|Q902F9|EN113_HUMAN	75	3	21	2.9	19	699	4	1	4	0	5	8	48	51	PTWS	PTWA	1	1	13.1
peptide1053	sp|P63132|PO113_HUMAN	40	4	100	4.5	10	956	10	6	5	0	1	10	763	772	GDGPVVTDPK	GDSKECTTPQ	1	1	11.9
peptide1054	sp|P63121|VP113_HUMAN	50	4	80	9	10	156	8	4	5	0	2	9	134	141	EDAPGVPL	EDGIKVPV	1	1	11.5
peptide1056	sp|P63132|PO113_HUMAN	44.444	4	75	0.7	12	956	9	5	5	0	2	10	627	635	CNVNHKPSN	CQVLHLPTQ	1	1	13.9
peptide1063	sp|P62684|GA113_HUMAN	66.667	4	75	0.1	8	666	6	2	5	0	2	7	579	584	PDFCPQ	PDLCPR	1	1	15.4
peptide1063	sp|Q902F9|EN113_HUMAN	60	6	100	0.53	8	699	10	2	6	1	1	8	135	144	GP--DFCPQK	GPTDDCCPAK	1	1	13.9
peptide1063	sp|P63132|PO113_HUMAN	42.857	3	88	0.61	8	956	7	4	5	0	1	7	712	718	GPDFCPQ	GPGYCSK	1	1	13.9
peptide1074	sp|P63132|PO113_HUMAN	57.143	4	30	2.6	23	956	7	3	4	0	17	23	712	718	GEGTCEK	GPGYCSK	1	1	13.5
peptide1075	sp|P63132|PO113_HUMAN	50	5	83	0.82	12	956	10	5	6	0	3	12	843	852	NQRPSGVPDR	NQLPVWMPTR	1	1	13.9
peptide1075	sp|Q902F9|EN113_HUMAN	66.667	4	50	2.5	12	699	6	2	4	0	5	10	221	226	RPSGVP	RPKGKP	1	1	12.7
peptide1080	sp|Q902F9|EN113_HUMAN	66.667	4	21	2.2	29	699	6	2	4	0	24	29	300	305	DLHAHK	DKHKHK	1	1	13.9
peptide1084	sp|Q902F9|EN113_HUMAN	100	4	25	0.55	16	699	4	0	4	0	7	10	333	336	GPEH	GPEH	1	1	14.2
peptide1084	sp|P62684|GA113_HUMAN	38.462	5	81	5.4	16	666	13	8	7	0	3	15	609	621	NEEVGPEHDSQET	NEQRGQPQAPQQT	1	1	12.3
peptide1093	sp|P62684|GA113_HUMAN	57.143	4	47	2.3	15	666	7	3	5	0	3	9	172	178	DPDENKP	GPSESKP	1	1	13.1
peptide1098	sp|P62684|GA113_HUMAN	44.444	4	82	1.9	11	666	9	5	6	0	1	9	295	303	SQESAAPTL	AQEGEPPTV	1	1	13.1
peptide1101	sp|P63132|PO113_HUMAN	57.143	4	54	2.2	13	956	7	3	5	0	7	13	397	403	DPPSVVV	DPDKIVV	1	1	13.1
peptide1106	sp|P62684|GA113_HUMAN	62.5	5	53	1.5	15	666	8	3	6	0	4	11	613	620	GKPQGPPQ	GQPQAPQQ	1	1	13.5
peptide1109	sp|Q902F9|EN113_HUMAN	41.667	5	75	1.6	16	699	12	7	6	0	4	15	604	615	HLAQVPSHTVVA	HLNLVPGTEAIA	1	1	13.5
peptide1111	sp|Q902F9|EN113_HUMAN	57.143	4	58	3.3	12	699	7	3	5	0	5	11	411	417	LLCPDNT	LTCIDST	1	1	12.3
peptide1113	sp|P63132|PO113_HUMAN	45.455	5	100	0.16	11	956	11	6	7	0	1	11	427	437	FDGILGMAYPR	FVGIIDNHYPK	1	1	15
peptide1114	sp|P62684|GA113_HUMAN	83.333	5	55	0.39	11	666	6	1	5	0	5	10	293	298	EGAQNG	EGAQEG	1	1	14.2
peptide1114	sp|P63132|PO113_HUMAN	37.5	3	73	2.3	11	956	8	5	4	0	3	10	677	684	LWEGAQNG	IWATCQTG	1	1	12.7
peptide1114	sp|Q902F9|EN113_HUMAN	50	4	73	2.7	11	699	8	4	4	0	2	9	171	178	CLWEGAQN	CLMPAVQN	1	1	12.7
peptide1115	sp|Q902F9|EN113_HUMAN	44.444	4	90	0.97	10	699	9	5	7	0	2	10	208	216	HLEDNLYKR	YLQDFSYQR	1	1	13.5
peptide1117	sp|P62684|GA113_HUMAN	50	6	69	0.027	26	666	12	5	10	1	11	21	364	375	VQF-NWYVDGVE	LQFKTWWIDGVQ	1	1	18.5
peptide1117	sp|P62684|GA113_HUMAN	14.286	2	69	5.4	26	666	14	12	8	0	4	17	339	352	VSHEDPEVQFNWYV	IAHGHRLIPYDWEI	1	1	12.7
peptide1118	sp|P63132|PO113_HUMAN	66.667	4	38	1.4	16	956	6	2	4	0	8	13	924	929	HKDDVN	HKGDTN	1	1	13.5
peptide1122	sp|P63132|PO113_HUMAN	33.333	5	68	5.7	22	956	15	10	6	0	7	21	667	681	HVNVSVVMAEVDGTC	HVTVDTYSHFIWATC	1	1	12.7
peptide1125	sp|Q902F9|EN113_HUMAN	57.143	4	50	0.71	14	699	7	3	6	0	3	9	253	259	LLQDGEF	ILQNNEF	1	1	13.9
peptide1135	sp|P62684|GA113_HUMAN	55.556	5	64	2.9	14	666	9	4	6	0	2	10	561	569	VINGNPITI	VLNKQNITI	1	1	12.7
peptide1136	sp|P63132|PO113_HUMAN	57.143	4	37	0.64	19	956	7	3	5	0	9	15	167	173	NTPASCQ	NSPTICQ	1	1	14.6
peptide1140	sp|P62684|GA113_HUMAN	46.667	7	75	0.084	20	666	15	8	12	0	2	16	55	69	VDLKDYEDQQKQLEQ	LDLKDWKRIGKELKQ	1	1	16.5
peptide1160	sp|Q902F9|EN113_HUMAN	50	5	83	0.89	12	699	10	5	6	0	1	10	281	290	SAPKPQTSPS	SCPSAQVSPA	1	1	13.9
peptide1171	sp|P63121|VP113_HUMAN	80	4	45	0.7	11	156	5	1	4	0	5	9	17	21	QGNQF	QGKQF	1	1	13.9
peptide1173	sp|Q902F9|EN113_HUMAN	57.143	4	37	2.1	19	699	7	3	5	0	11	17	105	111	AYLVFSP	AYVPFPP	1	1	13.5
peptide1175	sp|P63132|PO113_HUMAN	83.333	5	33	0.15	18	956	6	1	5	0	2	7	783	788	NFLNCY	NFLNIY	1	1	15.8
peptide1176	sp|Q902F9|EN113_HUMAN	57.143	4	70	0.73	10	699	7	3	6	0	2	8	290	296	GLDSDLS	AVDSDLT	1	1	13.9
peptide1181	sp|P63132|PO113_HUMAN	50	3	33	8.5	18	956	6	3	4	0	2	7	726	731	EWLESH	QWKISH	1	1	11.9
peptide1184	sp|P62684|GA113_HUMAN	37.5	3	67	1.9	12	666	8	5	6	0	5	12	58	65	KDYAEVGR	KDWKRIGK	1	1	13.1
peptide1188	sp|P62684|GA113_HUMAN	40	6	88	0.019	17	666	15	9	10	0	1	15	174	188	AEAGPEGVAPAPEGE	SESKPRGTSPLPAGQ	1	1	18.1
peptide1188	sp|P62684|GA113_HUMAN	55.556	5	88	0.26	17	666	9	4	7	0	5	13	237	245	PEGVAPAPE	PQGRAPYPQ	1	1	15
peptide1189	sp|Q902F9|EN113_HUMAN	42.857	3	70	1.3	10	699	7	4	5	0	4	10	625	631	NTIPWYR	NTVTWVK	1	1	13.1
peptide1192	sp|Q902F9|EN113_HUMAN	66.667	8	100	0.069	12	699	12	4	8	0	1	12	373	384	SSPTGPLSSCHK	SSLTVPLQSCVK	1	1	16.2
peptide1192	sp|P63132|PO113_HUMAN	80	4	75	1.1	12	956	5	1	4	0	3	7	98	102	PTGPL	PMGPL	1	1	13.5
peptide1192	sp|P63132|PO113_HUMAN	55.556	5	75	2.8	12	956	9	4	5	0	2	10	947	955	SPTGPLSSC	SPYACRSSC	1	1	12.7
peptide1193	sp|P63132|PO113_HUMAN	57.143	4	58	5	12	956	7	3	5	0	3	9	663	669	LGYEYVT	LSYVHVT	1	1	11.9
peptide1199	sp|Q902F9|EN113_HUMAN	41.667	5	71	1.5	17	699	12	7	7	0	6	17	135	146	GPSVFLFPPKPK	GPTDDCCPAKPE	1	1	13.5
peptide1201	sp|P63132|PO113_HUMAN	66.667	4	40	1.5	15	956	6	2	4	0	7	12	924	929	HKDDVN	HKGDTN	1	1	13.5
peptide1205	sp|P63132|PO113_HUMAN	40	6	83	1.4	18	956	15	9	8	0	3	17	828	842	VLTQSPATLSLSPGE	VITWGRGFACVSPGE	1	1	13.9
peptide1205	sp|Q902F9|EN113_HUMAN	41.667	5	67	5.1	18	699	12	7	7	0	5	16	279	290	TQSPATLSLSPG	TQSCPSAQVSPA	1	1	12.3
peptide1205	sp|P62684|GA113_HUMAN	50	4	44	8.3	18	666	8	4	5	0	8	15	246	253	PATLSLSP	PPTRRLNP	1	1	11.9
peptide1209	sp|Q902F9|EN113_HUMAN	50	8	65	0.45	26	699	16	7	8	1	8	23	399	413	DCQECTCEAATWTLTC	DSQTITCENCR-LLTC	1	1	15.4
peptide1209	sp|Q902F9|EN113_HUMAN	29.412	5	65	3.9	26	699	17	12	9	0	8	24	407	423	DCQECTCEAATWTLTCR	NCRLLTCIDSTFNWQHR	1	1	13.1
peptide1209	sp|P63132|PO113_HUMAN	42.857	3	27	4	26	956	7	4	5	0	1	7	729	735	VGHTVGM	ISHTTGI	1	1	13.1
peptide1210	sp|P63132|PO113_HUMAN	44.444	4	60	2.2	15	956	9	5	5	0	1	9	293	301	FSLFDKDGD	FSILRGDSD	1	1	13.1
peptide1212	sp|P63121|VP113_HUMAN	44.444	4	38	0.52	24	156	9	5	7	0	9	17	107	115	PYPTFNPSS	PAPLYSPTS	1	1	15
peptide1212	sp|P62684|GA113_HUMAN	80	4	21	1.8	24	666	5	1	4	0	9	13	450	454	PYPTF	PYPDF	1	1	13.9
peptide1213	sp|Q902F9|EN113_HUMAN	45.455	5	73	1.7	15	699	11	6	5	0	3	13	109	119	FSPADVFVQWM	FPPLIRAVTWM	1	1	13.5
peptide1215	sp|P63132|PO113_HUMAN	45.455	5	100	0.33	11	956	11	6	7	0	1	11	842	852	DNQRPSGVPDR	ENQLPVWMPTR	1	1	14.6
peptide1215	sp|Q902F9|EN113_HUMAN	66.667	4	55	1.1	11	699	6	2	4	0	4	9	221	226	RPSGVP	RPKGKP	1	1	13.5
peptide1220	sp|P62684|GA113_HUMAN	62.5	5	50	0.092	16	666	8	3	6	0	9	16	506	513	LSSYVHAC	ISEYVKAC	1	1	16.2
peptide1225	sp|Q902F9|EN113_HUMAN	66.667	4	82	0.12	11	699	6	2	5	0	5	10	241	246	LCWDEC	LVWEEC	1	1	15.4
peptide1225	sp|Q902F9|EN113_HUMAN	44.444	4	82	2.2	11	699	9	5	5	0	2	10	132	140	WDPLCWDEC	WVPGPTDDC	1	1	12.7
peptide1225	sp|P63132|PO113_HUMAN	42.857	3	64	6.5	11	956	7	4	4	0	4	10	131	137	PLCWDEC	PLAEQDC	1	1	11.5
peptide1226	sp|Q902F9|EN113_HUMAN	66.667	4	33	1.2	18	699	6	2	4	0	1	6	558	563	FCGLPQ	FCITPQ	1	1	13.9
peptide1226	sp|P62684|GA113_HUMAN	80	4	28	2.1	18	666	5	1	4	0	5	9	244	248	PQPET	PQPPT	1	1	13.5
peptide1227	sp|P63132|PO113_HUMAN	66.667	4	46	0.15	13	956	6	2	5	0	4	9	556	561	NFPFVV	NFPFYI	1	1	15.4
peptide1228	sp|P63132|PO113_HUMAN	66.667	4	50	2.6	12	956	6	2	5	0	6	11	355	360	NEDIVE	NTDLVE	1	1	12.7
peptide1229	sp|P63132|PO113_HUMAN	62.5	5	53	0.13	15	956	8	3	6	0	7	14	934	941	AACAQDLC	AACSLDDC	1	1	15.8
peptide1231	sp|Q902F9|EN113_HUMAN	66.667	4	50	0.86	12	699	6	2	4	0	7	12	224	229	GHPVPK	GKPCPK	1	1	13.9
peptide1233	sp|P63132|PO113_HUMAN	62.5	5	57	0.13	14	956	8	3	6	0	1	8	812	819	LISWYDNE	LIWWKDNK	1	1	15.4
peptide1233	sp|Q902F9|EN113_HUMAN	50	3	93	0.3	14	699	6	3	5	0	2	7	116	121	ISWYDN	VTWMDN	1	1	15
peptide1233	sp|Q902F9|EN113_HUMAN	50	5	93	4.5	14	699	10	5	7	0	1	10	307	316	LISWYDNEFG	LQSFYPWEWG	1	1	12.3
peptide1233	sp|Q902F9|EN113_HUMAN	38.462	5	93	7.7	14	699	13	8	5	0	1	13	262	274	LISWYDNEFGYSN	LIDWAPRGQFYHN	1	1	11.9
peptide1235	sp|P62684|GA113_HUMAN	50	3	55	0.78	11	666	6	3	6	0	1	6	370	375	YVDGVE	WIDGVQ	1	1	13.9
peptide1238	sp|P63132|PO113_HUMAN	42.857	6	69	0.25	29	956	14	8	8	0	3	16	832	845	GCGWAMSAPGNAQF	GRGFACVSPGENQL	1	1	16.2
peptide1238	sp|P63132|PO113_HUMAN	30	6	69	1.5	29	956	20	14	7	0	2	21	695	714	LGCGWAMSAPGNAQFGQGSG	LSCFAVMGVPEKIKTDNGPG	1	1	14.2
peptide1238	sp|P63132|PO113_HUMAN	33.333	5	69	4.1	29	956	15	10	6	0	6	20	650	664	WAMSAPGNAQFGQGS	WQMDVTHVPSFGRLS	1	1	13.1
peptide1246	sp|P63132|PO113_HUMAN	50	3	27	1.3	22	956	6	3	5	0	6	11	198	203	DVMCTA	DILCAA	1	1	13.9
peptide1247	sp|P63132|PO113_HUMAN	66.667	4	67	0.54	9	956	6	2	4	0	3	8	944	949	GGDPPY	GGKSPY	1	1	13.9
peptide1247	sp|P62684|GA113_HUMAN	50	4	89	2.7	9	666	8	4	4	0	1	8	236	243	GPGGDPPY	APQGRAPY	1	1	12.3
peptide1248	sp|P62684|GA113_HUMAN	83.333	5	91	0.51	11	666	6	1	5	0	6	11	254	259	TLPPSR	TAPPSR	1	1	14.2
peptide1248	sp|P62684|GA113_HUMAN	50	4	91	5.4	11	666	8	4	4	0	2	9	652	659	PQVYTLPP	PQYNNCPP	1	1	11.9
peptide1250	sp|Q902F9|EN113_HUMAN	45.455	5	92	1	12	699	11	6	7	0	2	12	181	191	VSTPTLVEVSR	VEVPTVSPISR	1	1	13.5
peptide1256	sp|Q902F9|EN113_HUMAN	57.143	4	64	0.91	11	699	7	3	5	0	1	7	123	129	VEIIAND	IEIYVND	1	1	13.5
peptide1257	sp|Q902F9|EN113_HUMAN	57.143	4	64	0.81	11	699	7	3	5	0	1	7	123	129	VEILAND	IEIYVND	1	1	13.9
peptide1261	sp|P63132|PO113_HUMAN	44.444	4	60	0.74	15	956	9	5	5	0	2	10	627	635	CNVDHKPSN	CQVLHLPTQ	1	1	14.2
peptide1263	sp|P63132|PO113_HUMAN	66.667	6	82	0.086	11	956	9	3	6	0	1	9	268	276	FQSLNADIN	FQKLLGDIN	1	1	15.8
peptide1264	sp|P63132|PO113_HUMAN	71.429	5	64	0.13	11	956	7	2	5	0	3	9	932	938	EYANCHL	EYAACSL	1	1	15.4
peptide1269	sp|P62684|GA113_HUMAN	100	5	38	0.095	13	666	5	0	5	0	2	6	370	374	WIDGV	WIDGV	1	1	15.8
peptide1269	sp|P63132|PO113_HUMAN	66.667	4	46	0.55	13	956	6	2	6	0	5	10	164	169	GVLNNP	GMLNSP	1	1	14.2
peptide1271	sp|P62684|GA113_HUMAN	53.846	7	68	0.32	19	666	13	6	8	0	6	18	218	230	LRPAPPPISGGGY	LQYQPPPESQYGY	1	1	15
peptide1271	sp|P62684|GA113_HUMAN	45.455	5	68	5.7	19	666	11	6	5	0	6	16	251	261	LRPAPPPISGG	LNPTAPPSRQG	1	1	12.3
peptide1284	sp|P63132|PO113_HUMAN	100	6	23	0.086	26	956	6	0	6	0	5	10	310	315	PETTKE	PETTKE	1	1	17.3
peptide1286	sp|P63132|PO113_HUMAN	40	4	42	5.2	24	956	10	6	6	0	11	20	162	171	PQVNINFPQL	PQGMLNSPTI	1	1	12.7
peptide1286	sp|P62684|GA113_HUMAN	40	4	42	6.2	24	666	10	6	5	0	10	19	236	245	CPQVNINFPQ	APQGRAPYPQ	1	1	12.7
peptide1290	sp|Q902F9|EN113_HUMAN	57.143	4	37	1.8	19	699	7	3	5	0	12	18	265	271	FAPVAQF	WAPRGQF	1	1	13.5
peptide1293	sp|P63132|PO113_HUMAN	40	4	77	5.2	13	956	10	6	5	0	4	13	763	772	GDGPVVTDPK	GDSKECTTPQ	1	1	11.9
peptide1294	sp|P62684|GA113_HUMAN	80	4	36	1.7	14	666	5	1	5	0	7	11	446	450	GSEEP	GSKEP	1	1	13.1
peptide1311	sp|Q902F9|EN113_HUMAN	57.143	4	39	4.6	18	699	7	3	5	0	11	17	411	417	LLCPDNT	LTCIDST	1	1	12.7
peptide1312	sp|P62684|GA113_HUMAN	58.333	7	100	0.23	23	666	12	5	8	0	3	14	232	243	GPPPPPQGGRPH	GMPPAPQGRAPY	1	1	15.8
peptide1312	sp|P62684|GA113_HUMAN	52.381	11	100	0.64	23	666	21	8	12	1	4	22	222	242	PPPPPQGGRPHRP--PQGQPP	PPPESQYGYPGMPPAPQGRAP	1	1	14.6
peptide1312	sp|P62684|GA113_HUMAN	41.667	5	100	2.7	23	666	12	7	5	0	4	15	255	266	PPPPPQGGRPHR	APPSRQGSELHE	1	1	13.5
peptide1312	sp|P62684|GA113_HUMAN	42.105	8	100	3.5	23	666	19	11	10	0	5	23	628	646	PPPPQGGRPHRPPQGQPPQ	PFVPQGFQGQQPPLSQVFQ	1	1	13.1
peptide1312	sp|P62684|GA113_HUMAN	50	5	100	7.8	23	666	10	5	6	0	1	10	178	187	PQGPPPPPQG	PRGTSPLPAG	1	1	12.3
peptide1312	sp|Q902F9|EN113_HUMAN	44.444	4	39	2.3	23	699	9	5	6	0	1	9	222	230	PQGPPPPPQ	PKGKPCPKE	1	1	13.5
peptide1316	sp|Q902F9|EN113_HUMAN	66.667	4	33	4	18	699	6	2	4	0	2	7	277	282	GDTFSC	GQTQSC	1	1	12.7
peptide1320	sp|P63132|PO113_HUMAN	85.714	6	58	0.012	12	956	7	1	6	0	4	10	643	649	GLCPGAL	GLCPNAL	1	1	18.5
peptide1321	sp|Q902F9|EN113_HUMAN	62.5	5	42	0.96	19	699	8	3	6	0	12	19	47	54	PPSDEQLK	PPTWAQLK	1	1	14.2
peptide1321	sp|Q902F9|EN113_HUMAN	66.667	4	42	2.7	19	699	6	2	6	0	14	19	33	38	SDEQLK	SEEQMK	1	1	13.1
peptide1321	sp|P61574|RE113_HUMAN	62.5	5	42	2.9	19	105	8	3	6	0	12	19	47	54	PPSDEQLK	PPTWAQLK	1	1	13.1
peptide1321	sp|P61574|RE113_HUMAN	66.667	4	42	7.1	19	105	6	2	6	0	14	19	33	38	SDEQLK	SEEQMK	1	1	12.3
peptide1328	sp|P63132|PO113_HUMAN	55.556	5	64	1.4	14	956	9	4	7	0	2	10	263	271	ENLNDDEKL	KTLNDFQKL	1	1	13.5
peptide1341	sp|Q902F9|EN113_HUMAN	42.857	3	64	2.8	11	699	7	4	5	0	4	10	362	368	DRYDYYS	DRKPFYT	1	1	12.7
peptide1351	sp|Q902F9|EN113_HUMAN	57.143	4	88	0.16	8	699	7	3	6	0	2	8	656	662	QCCQELR	RCTQQLR	1	1	15
peptide1352	sp|Q902F9|EN113_HUMAN	45.455	5	100	1.1	11	699	11	6	7	0	1	11	181	191	VSTPTLVEVSR	VEVPTVSPISR	1	1	13.5
peptide1355	sp|Q902F9|EN113_HUMAN	57.143	4	58	1.4	12	699	7	3	5	0	2	8	279	285	SPSCPDA	TQSCPSA	1	1	13.1
peptide1357	sp|Q902F9|EN113_HUMAN	80	4	50	1.4	10	699	5	1	4	0	2	6	281	285	SCPDA	SCPSA	1	1	13.1
peptide1361	sp|P63132|PO113_HUMAN	50	4	62	0.22	13	956	8	4	6	0	6	13	945	952	GQSMFTCR	GKSPYACR	1	1	15
peptide1371	sp|P63132|PO113_HUMAN	50	3	33	2	18	956	6	3	4	0	11	16	818	823	NNNEAW	NKNKTW	1	1	13.5
peptide1371	sp|Q902F9|EN113_HUMAN	35.714	5	78	3	18	699	14	9	7	0	4	17	253	266	VLQNTDGNNNEAWA	ILQNNEFGTLIDWA	1	1	13.1
peptide1380	sp|P63132|PO113_HUMAN	66.667	6	95	0.009	21	956	9	3	7	0	1	9	626	634	QCSILHGPT	QCQVLHLPT	1	1	19.6
peptide1380	sp|P63132|PO113_HUMAN	50	3	95	0.88	21	956	6	3	5	0	15	20	60	65	AHVEPA	GHIEPS	1	1	14.2
peptide1380	sp|P63132|PO113_HUMAN	29.412	5	95	7.6	21	956	17	12	7	0	2	18	190	206	CSILHGPTFAACHAHVE	CYIIHYIDDILCAAETK	1	1	12.3
peptide1380	sp|Q902F9|EN113_HUMAN	50	6	57	0.79	21	699	12	6	6	0	7	18	135	146	GPTFAACHAHVE	GPTDDCCPAKPE	1	1	14.6
peptide1381	sp|P62684|GA113_HUMAN	50	6	100	0.15	12	666	12	6	7	0	1	12	613	624	GRPQGPPQQGGH	GQPQAPQQTGAF	1	1	15.4
peptide1381	sp|Q902F9|EN113_HUMAN	66.667	4	50	0.25	12	699	6	2	5	0	2	7	221	226	RPQGPP	RPKGKP	1	1	14.6
peptide1389	sp|P63132|PO113_HUMAN	44.444	4	100	0.11	9	956	9	5	7	0	1	9	95	103	LVDPQGPLK	VIQPMGPLQ	1	1	15.4
peptide1389	sp|P63132|PO113_HUMAN	50	4	100	0.18	9	956	8	4	6	0	2	9	331	338	VDPQGPLK	IDPLAPLR	1	1	15
peptide1396	sp|P62684|GA113_HUMAN	57.143	4	30	4.8	23	666	7	3	5	0	12	18	283	289	PVVSELL	PVTLELM	1	1	12.7
peptide1402	sp|P63132|PO113_HUMAN	36.364	4	92	0.091	12	956	11	7	6	0	1	11	923	933	DHSGTLGPEEF	EHKGDTNPREY	1	1	15.8
peptide1404	sp|P63132|PO113_HUMAN	66.667	4	50	0.36	12	956	6	2	6	0	5	10	935	940	SCSLDE	ACSLDD	1	1	14.6
peptide1406	sp|Q902F9|EN113_HUMAN	44.444	4	64	2.5	14	699	9	5	6	0	5	13	378	386	PFQNQQRPP	PLQSCVKPP	1	1	12.7
peptide1416	sp|P63132|PO113_HUMAN	50	3	75	0.26	8	956	6	3	5	0	1	6	187	192	FKDCHL	FSDCYI	1	1	14.6
peptide1418	sp|P63132|PO113_HUMAN	44.444	4	75	0.75	12	956	9	5	5	0	2	10	627	635	CNVDHKPSN	CQVLHLPTQ	1	1	13.9
peptide1419	sp|P63132|PO113_HUMAN	62.5	5	53	1.1	15	956	8	3	6	0	2	9	271	278	LAGDKNFI	LLGDINWI	1	1	13.9
peptide1420	sp|P63132|PO113_HUMAN	33.333	4	86	2.3	14	956	12	8	8	0	1	12	118	129	LVIDQIDNGFFS	LIIIDLKDCFFT	1	1	13.1
peptide1427	sp|P62684|GA113_HUMAN	66.667	4	46	5.2	13	666	6	2	5	0	4	9	296	301	KEGIPP	QEGEPP	1	1	11.9
peptide1431	sp|P62684|GA113_HUMAN	41.176	7	77	0.089	22	666	17	10	7	0	6	22	441	457	NTVLSGGTTMYPGIADR	NTVRQGSKEPYPDFVAR	1	1	16.9
peptide1436	sp|P62684|GA113_HUMAN	44.444	4	43	1.2	21	666	9	5	6	0	5	13	479	487	LGYEDVIPE	MAYENANPE	1	1	13.9
peptide1441	sp|P63132|PO113_HUMAN	50	4	62	0.4	13	956	8	4	6	0	6	13	197	204	DDTVCLAK	DDILCAAE	1	1	14.6
peptide1447	sp|P63132|PO113_HUMAN	83.333	5	35	0.044	17	956	6	1	6	0	4	9	31	36	EKPVWL	EKPVWV	1	1	17.3
peptide1449	sp|P63121|VP113_HUMAN	66.667	4	50	0.89	12	156	6	2	6	0	5	10	75	80	NEESTI	NQESTV	1	1	13.9
peptide1451	sp|Q902F9|EN113_HUMAN	60	6	71	0.89	14	699	10	4	6	0	2	11	437	446	VDPDSPAEAS	VSMDRPWEAS	1	1	13.9
peptide1452	sp|Q902F9|EN113_HUMAN	35.294	6	77	1.1	22	699	17	11	7	0	5	21	599	615	EYKDCHLAQVPSHTVVA	EASKAHLNLVPGTEAIA	1	1	14.2
peptide1452	sp|P63132|PO113_HUMAN	57.143	4	32	4.4	22	956	7	3	4	0	5	11	932	938	EYKDCHL	EYAACSL	1	1	12.7
peptide1459	sp|Q902F9|EN113_HUMAN	50	4	57	8.8	14	699	8	4	4	0	5	12	138	145	DDEAYGKP	DDCCPAKP	1	1	11.5
peptide1461	sp|Q902F9|EN113_HUMAN	62.5	5	32	0.21	25	699	8	3	5	0	3	10	106	113	YCPAPPQI	YVPFPPLI	1	1	16.2
peptide1461	sp|P63121|VP113_HUMAN	50	5	40	2.5	25	156	10	5	6	0	15	24	145	154	IQGERDHYGY	INQEREGIGY	1	1	13.5
peptide1466	sp|P63121|VP113_HUMAN	66.667	4	60	0.64	10	156	6	2	6	0	3	8	75	80	NEESTI	NQESTV	1	1	13.9
peptide1471	sp|P63132|PO113_HUMAN	66.667	4	40	0.45	15	956	6	2	5	0	5	10	144	149	IPGLNN	IPAINN	1	1	14.6
peptide1472	sp|P62684|GA113_HUMAN	37.5	3	80	1.5	10	666	8	5	5	0	1	8	45	52	FCELLPQE	FCPWFPEQ	1	1	13.1
peptide1481	sp|P62684|GA113_HUMAN	50	4	50	3.7	16	666	8	4	5	0	7	14	74	81	GNTATLTI	GNIIPLTV	1	1	12.7
peptide1484	sp|P63132|PO113_HUMAN	42.857	3	50	4.6	14	956	7	4	5	0	3	9	837	843	CIAEVEN	CVSPGEN	1	1	12.3
peptide1484	sp|Q902F9|EN113_HUMAN	33.333	4	86	5.5	14	699	12	8	5	0	3	14	164	175	CIAEVENDEMPA	CLGRAPGCLMPA	1	1	11.9
peptide1485	sp|P63132|PO113_HUMAN	45.455	5	58	0.052	19	956	11	6	9	0	2	12	86	96	FTDLNSINSVL	LTDLRAVNAVI	1	1	17.3
peptide1489	sp|P63132|PO113_HUMAN	55.556	5	47	0.18	19	956	9	4	6	0	5	13	710	718	DEGPGHHHK	DNGPGYCSK	1	1	15.8
peptide1493	sp|P63132|PO113_HUMAN	42.857	3	64	1.6	11	956	7	4	4	0	1	7	60	66	AHVVPCF	GHIEPSF	1	1	13.1
peptide1494	sp|P63132|PO113_HUMAN	42.857	6	88	0.88	16	956	14	8	7	0	2	15	799	812	HVTHHPLSDHEATL	HLTGKKNSPHEGKL	1	1	13.9
peptide1495	sp|P63132|PO113_HUMAN	42.857	6	88	0.83	16	956	14	8	7	0	2	15	799	812	HVTHHPISDHEATL	HLTGKKNSPHEGKL	1	1	13.9
peptide1505	sp|P62684|GA113_HUMAN	50	5	50	8.4	20	666	10	5	6	0	3	12	221	230	QPEPEQEPGM	QPPPESQYGY	1	1	11.9
peptide1524	sp|P62684|GA113_HUMAN	57.143	4	33	4.2	21	666	7	3	5	0	4	10	490	496	SAVDPTK	SAIKPLK	1	1	12.7
peptide1529	sp|Q902F9|EN113_HUMAN	44.444	4	90	1.1	10	699	9	5	6	0	1	9	378	386	PFQNQQRPP	PLQSCVKPP	1	1	13.5
peptide1532	sp|Q902F9|EN113_HUMAN	57.143	4	78	0.15	9	699	7	3	5	0	3	9	335	341	EHPEFLK	EHPELWR	1	1	15
peptide1539	sp|P63132|PO113_HUMAN	55.556	5	45	0.37	20	956	9	4	8	0	1	9	868	876	SSAEAQTPE	TSAETETPQ	1	1	15
peptide1547	sp|Q902F9|EN113_HUMAN	50	4	62	1.1	13	699	8	4	7	0	2	9	548	555	QLEINFNT	QLQCDWNT	1	1	13.5
peptide1551	sp|Q902F9|EN113_HUMAN	71.429	5	50	0.21	14	699	7	2	6	0	2	8	105	111	AWVPFDP	AYVPFPP	1	1	15
peptide1552	sp|P62684|GA113_HUMAN	66.667	4	29	0.21	21	666	6	2	5	0	3	8	226	231	SNYGFP	SQYGYP	1	1	15.8
peptide1552	sp|P61574|RE113_HUMAN	44.444	4	43	0.61	21	105	9	5	7	0	4	12	88	96	NYGFPSSVQ	SYGVPNSSE	1	1	14.6
peptide1557	sp|Q902F9|EN113_HUMAN	50	4	57	1.2	14	699	8	4	5	0	5	12	366	373	FYYYDTNT	FYTIDLNS	1	1	13.5
peptide1558	sp|P62684|GA113_HUMAN	50	6	100	0.6	23	666	12	6	7	0	1	12	613	624	GRPQGPPQQGGH	GQPQAPQQTGAF	1	1	15
peptide1558	sp|P62684|GA113_HUMAN	43.75	7	100	1.4	23	666	16	9	8	0	5	20	603	618	GPPQQGGHQQGPPPPP	GQPLSGNEQRGQPQAP	1	1	13.9
peptide1558	sp|P62684|GA113_HUMAN	55.556	5	100	5.4	23	666	9	4	6	0	15	23	232	240	GPPPPPPGK	GMPPAPQGR	1	1	12.7
peptide1558	sp|Q902F9|EN113_HUMAN	66.667	4	26	1.3	23	699	6	2	5	0	2	7	221	226	RPQGPP	RPKGKP	1	1	14.2
peptide1558	sp|P63132|PO113_HUMAN	66.667	4	26	1.7	23	956	6	2	4	0	16	21	20	25	PPPPPP	PPKPIP	1	1	13.9
peptide1560	sp|P62684|GA113_HUMAN	35.714	5	93	0.42	15	666	14	9	8	0	1	14	425	438	QAWQLFVNEESTIP	RAWEKIQDPGSTCP	1	1	14.6
peptide1560	sp|P63121|VP113_HUMAN	66.667	4	40	1.3	15	156	6	2	6	0	8	13	75	80	NEESTI	NQESTV	1	1	13.5
peptide1563	sp|P63132|PO113_HUMAN	40	4	63	0.77	16	956	10	6	7	0	3	12	396	405	SDPITVTVPV	NDPDKIVVPL	1	1	14.2
peptide1566	sp|P62684|GA113_HUMAN	57.143	4	47	2.3	15	666	7	3	5	0	4	10	445	451	QGTYEDY	QGSKEPY	1	1	13.1
peptide1567	sp|P63121|VP113_HUMAN	41.667	5	80	5.5	15	156	12	7	7	0	1	12	96	107	FLEQELETITIP	LLQQWGVEITMP	1	1	12.3
peptide1568	sp|Q902F9|EN113_HUMAN	57.143	4	47	0.65	15	699	7	3	6	0	9	15	435	441	VPVHLDR	IPVSMDR	1	1	14.2
peptide1571	sp|P63132|PO113_HUMAN	50	4	62	0.22	13	956	8	4	6	0	6	13	945	952	GQSMFTCR	GKSPYACR	1	1	15
peptide1576	sp|Q902F9|EN113_HUMAN	38.889	7	90	0.99	20	699	18	11	7	0	2	19	271	288	FYEPGEEITYSCKPGYVS	FYHNCSGQTQSCPSAQVS	1	1	14.2
peptide1580	sp|Q902F9|EN113_HUMAN	33.333	4	52	1.4	23	699	12	8	7	0	10	21	263	274	VEWESNGQPENN	IDWAPRGQFYHN	1	1	13.9
peptide1583	sp|P62684|GA113_HUMAN	66.667	4	32	7.5	19	666	6	2	4	0	14	19	446	451	GDKETY	GSKEPY	1	1	11.9
peptide1585	sp|P63121|VP113_HUMAN	50	5	83	1.3	12	156	10	5	8	0	2	11	59	68	TEKEESTEVL	SEVYQSTEIL	1	1	13.5
peptide1588	sp|P63132|PO113_HUMAN	38.889	7	100	0.002	18	956	18	11	9	0	1	18	935	952	GCVLDVCMGGGDRDILCK	ACSLDDCINGGKSPYACR	1	1	21.2
peptide1594	sp|P63132|PO113_HUMAN	66.667	4	46	0.38	13	956	6	2	6	0	6	11	935	940	SCSLDE	ACSLDD	1	1	14.6
peptide1607	sp|P63132|PO113_HUMAN	36.364	4	55	1.8	20	956	11	7	7	0	9	19	191	201	YLIQEGEEITC	YIIHYIDDILC	1	1	13.5
peptide1608	sp|P63132|PO113_HUMAN	57.143	4	47	8	15	956	7	3	5	0	3	9	828	834	VLTTGAG	VITWGRG	1	1	11.9
peptide1609	sp|Q902F9|EN113_HUMAN	55.556	5	90	0.28	10	699	9	4	7	0	1	9	63	71	YLECSALTQ	YLENTKVTQ	1	1	14.6
peptide1609	sp|P61574|RE113_HUMAN	55.556	5	90	0.66	10	105	9	4	7	0	1	9	63	71	YLECSALTQ	YLENTKVTQ	1	1	13.9
peptide1610	sp|P63132|PO113_HUMAN	28.571	2	88	2.8	8	956	7	5	6	0	1	7	508	514	YDEYVNV	FDQPINI	1	1	12.3
peptide1615	sp|P63132|PO113_HUMAN	100	6	27	0.066	22	956	6	0	6	0	4	9	310	315	PETTKE	PETTKE	1	1	17.3
peptide1628	sp|P63132|PO113_HUMAN	40	4	100	8.5	10	956	10	6	5	0	1	10	856	865	FYHPEKEDGK	FYNEPIGDAK	1	1	11.5
peptide1630	sp|Q902F9|EN113_HUMAN	50	4	67	3.5	12	699	8	4	5	0	5	12	200	207	MSIPPEVK	MSLRPRVN	1	1	12.3
peptide1634	sp|P63132|PO113_HUMAN	62.5	5	67	0.4	12	956	8	3	6	0	4	11	943	950	NDGKTPGA	NGGKSPYA	1	1	14.2
peptide1639	sp|P63132|PO113_HUMAN	66.667	4	50	0.8	18	956	6	2	4	0	5	10	20	25	PPCPAP	PPKPIP	1	1	14.2
peptide1639	sp|P63132|PO113_HUMAN	57.143	4	50	9.4	18	956	7	3	4	0	2	8	567	573	HTCPPCP	HTNLPGP	1	1	11.9
peptide1639	sp|P62684|GA113_HUMAN	66.667	4	33	5.2	18	666	6	2	5	0	9	14	167	172	APELLG	GPELMG	1	1	12.3
peptide1646	sp|P63132|PO113_HUMAN	50	4	67	0.45	12	956	8	4	7	0	1	8	465	472	TIYTPGST	TVFTDGSS	1	1	14.2
peptide1647	sp|P63132|PO113_HUMAN	55.556	5	45	0.034	20	956	9	4	6	0	5	13	165	173	MLNPPNFCE	MLNSPTICQ	1	1	17.7
peptide1647	sp|P63132|PO113_HUMAN	50	3	45	1.5	20	956	6	3	4	0	7	12	711	716	NPPNFC	NGPGYC	1	1	13.9
peptide1651	sp|P63132|PO113_HUMAN	66.667	4	21	1.8	29	956	6	2	4	0	21	26	626	631	QCGCLH	QCQVLH	1	1	14.2
peptide1655	sp|P63132|PO113_HUMAN	44.444	4	82	0.67	11	956	9	5	5	0	1	9	627	635	CNVDHKPSN	CQVLHLPTQ	1	1	13.9
peptide1658	sp|P63121|VP113_HUMAN	38.462	5	50	0.27	26	156	13	8	8	0	6	18	72	84	GKDQQEAALVDMV	GPDNQESTVQPMI	1	1	15.8
peptide1667	sp|P62684|GA113_HUMAN	83.333	5	86	0.044	7	666	6	1	6	0	2	7	579	584	PELCPR	PDLCPR	1	1	15.8
peptide1682	sp|P63132|PO113_HUMAN	35.714	5	70	2.1	20	956	14	9	8	0	2	15	539	552	DQLEGDHQLIQEAL	DQLNQLFNLLQQTV	1	1	13.5
peptide1688	sp|P63121|VP113_HUMAN	41.176	7	94	1.4	18	156	17	10	8	0	1	17	65	81	TEILETPATSEQEAEHQ	TEILHCLGPDNQESTVQ	1	1	13.9
peptide1691	sp|P63132|PO113_HUMAN	80	4	31	0.11	16	956	5	1	5	0	1	5	431	435	LDNHY	IDNHY	1	1	16.2
peptide1692	sp|P62684|GA113_HUMAN	57.143	4	26	7.8	27	666	7	3	4	0	6	12	201	207	ENHHNPP	ENKTQPP	1	1	12.3
peptide1696	sp|P63132|PO113_HUMAN	31.579	6	95	0.31	20	956	19	13	10	0	1	19	762	780	GGETSEMYLIQPDSSVKPY	GGDSKECTTPQMQLNLAPY	1	1	15.4
peptide1703	sp|P62684|GA113_HUMAN	42.857	3	64	0.18	11	666	7	4	6	0	5	11	56	62	NVKDWSK	DLKDWKR	1	1	15
peptide1708	sp|Q902F9|EN113_HUMAN	66.667	6	29	0.022	31	699	9	3	6	0	12	20	138	146	DDGCPKPPE	DDCCPAKPE	1	1	19.2
peptide1708	sp|Q902F9|EN113_HUMAN	80	4	29	0.82	31	699	5	1	4	0	15	19	382	386	CPKPP	CVKPP	1	1	15
peptide1708	sp|P62684|GA113_HUMAN	62.5	5	26	0.42	31	666	8	3	6	0	18	25	223	230	PPEIAHGY	PPESQYGY	1	1	15.8
peptide1713	sp|P63132|PO113_HUMAN	37.5	3	67	5	12	956	8	5	5	0	4	11	727	734	WCVNPNTG	WKISHTTG	1	1	11.9
peptide1714	sp|Q902F9|EN113_HUMAN	57.143	4	54	0.62	13	699	7	3	4	0	3	9	407	413	NCMFDTC	NCRLLTC	1	1	14.2
peptide1717	sp|Q902F9|EN113_HUMAN	44.444	4	56	4.5	16	699	9	5	5	0	8	16	46	54	ESPAALQLR	EPPTWAQLK	1	1	12.3
peptide1717	sp|P61574|RE113_HUMAN	44.444	4	56	6.8	16	105	9	5	5	0	8	16	46	54	ESPAALQLR	EPPTWAQLK	1	1	11.9
peptide1719	sp|P63121|VP113_HUMAN	66.667	4	67	1.3	9	156	6	2	6	0	2	7	75	80	NEESTI	NQESTV	1	1	13.1
peptide1721	sp|Q902F9|EN113_HUMAN	66.667	4	29	1.7	21	699	6	2	5	0	7	12	447	452	PEVHLL	PSVHIL	1	1	13.9
peptide1722	sp|P62684|GA113_HUMAN	36	9	69	0.49	36	666	25	16	13	0	9	33	390	414	LHADPDLGVLCPTGCQLQEALLQQE	IDADQLLGIGQNWSTISQQALMQNE	1	1	15.8
peptide1722	sp|P63132|PO113_HUMAN	80	4	14	4.3	36	956	5	1	4	0	20	24	169	173	PTGCQ	PTICQ	1	1	13.5
peptide1729	sp|P63132|PO113_HUMAN	55.556	5	56	0.13	16	956	9	4	6	0	5	13	710	718	DEGPGHHHK	DNGPGYCSK	1	1	15.8
peptide1739	sp|Q902F9|EN113_HUMAN	45.455	5	100	0.32	11	699	11	6	9	0	1	11	589	599	DISEMFLQIYK	DISKLKEQIFE	1	1	14.6
peptide1751	sp|P63132|PO113_HUMAN	66.667	4	75	0.45	8	956	6	2	4	0	3	8	657	662	VPDLGR	VPSFGR	1	1	13.9
peptide1759	sp|P63132|PO113_HUMAN	50	5	91	0.37	11	956	10	5	7	0	2	11	763	772	GESIELTCPK	GDSKECTTPQ	1	1	14.2
peptide1761	sp|P63132|PO113_HUMAN	66.667	4	60	0.69	10	956	6	2	6	0	4	9	923	928	EYKGET	EHKGDT	1	1	13.9
peptide1770	sp|Q902F9|EN113_HUMAN	55.556	5	82	0.12	11	699	9	4	6	0	2	10	139	147	DGCFSTPEE	DCCPAKPEE	1	1	15.4
peptide1782	sp|P62684|GA113_HUMAN	42.857	6	81	1.8	26	666	14	8	8	0	11	24	605	618	PQGGNQPQGPPPPP	PLSGNEQRGQPQAP	1	1	13.9
peptide1782	sp|P62684|GA113_HUMAN	62.5	5	81	6.9	26	666	8	3	5	0	9	16	658	665	PPPQGGNQ	PPPQAAVQ	1	1	12.7
peptide1782	sp|P62684|GA113_HUMAN	45.455	5	81	7.4	26	666	11	6	6	0	4	14	613	623	GKPQGPPPQGG	GQPQAPQQTGA	1	1	12.3
peptide1782	sp|Q902F9|EN113_HUMAN	50	4	31	2.2	26	699	8	4	6	0	16	23	221	228	QPQGPPPP	RPKGKPCP	1	1	13.9
peptide1783	sp|P63132|PO113_HUMAN	57.143	4	58	2.8	12	956	7	3	5	0	2	8	48	54	AAHCVAN	ALHLLAN	1	1	12.7
peptide1788	sp|Q902F9|EN113_HUMAN	80	4	36	0.18	14	699	5	1	4	0	7	11	315	319	WGENG	WGEKG	1	1	15.4
peptide1788	sp|P63121|VP113_HUMAN	57.143	4	50	4.7	14	156	7	3	5	0	4	10	127	133	GTGWGEN	GKGLGKN	1	1	12.3
peptide1801	sp|P62684|GA113_HUMAN	57.143	4	30	1.4	23	666	7	3	4	0	1	7	488	494	CHSIINP	CQSAIKP	1	1	13.9
peptide1801	sp|Q902F9|EN113_HUMAN	57.143	4	30	1.8	23	699	7	3	4	0	13	19	407	413	NCMFDTC	NCRLLTC	1	1	13.9
peptide1808	sp|Q902F9|EN113_HUMAN	57.143	4	54	8	13	699	7	3	5	0	6	12	200	206	MSIPPEV	MSLRPRV	1	1	11.5
peptide1811	sp|P62684|GA113_HUMAN	80	4	29	0.7	17	666	5	1	5	0	11	15	630	634	LPQGF	VPQGF	1	1	14.2
peptide1812	sp|Q902F9|EN113_HUMAN	71.429	5	70	0.045	10	699	7	2	5	0	3	9	134	140	PNPTADC	PGPTDDC	1	1	16.2
peptide1814	sp|P63132|PO113_HUMAN	62.5	5	79	0.94	24	956	8	3	6	0	3	10	370	377	QTFTTYSD	KTFTLYLD	1	1	14.6
peptide1814	sp|P63132|PO113_HUMAN	30.769	4	79	1	24	956	13	9	8	0	9	21	709	721	SDNQPGVLIQVYE	TDNGPGYCSKAFQ	1	1	14.2
peptide1822	sp|P62684|GA113_HUMAN	62.5	5	67	1.4	12	666	8	3	6	0	4	11	613	620	GKPQGPPQ	GQPQAPQQ	1	1	13.5
peptide1825	sp|P62684|GA113_HUMAN	50	6	85	0.065	33	666	12	5	10	1	18	28	364	375	VQF-NWYVDGVE	LQFKTWWIDGVQ	1	1	18.1
peptide1825	sp|P62684|GA113_HUMAN	12.5	3	85	2.4	33	666	24	21	13	0	1	24	329	352	TPEVTCVVVDVSHEDPEVQFNWYV	SPYMRTLLDSIAHGHRLIPYDWEI	1	1	13.9
peptide1825	sp|P63132|PO113_HUMAN	33.333	7	64	2.8	33	956	21	14	9	0	1	21	309	329	TPEVTCVVVDVSHEDPEVQFN	TPETTKEIKLVEEKIQSAQIN	1	1	13.9
peptide1830	sp|P63132|PO113_HUMAN	83.333	5	60	0.18	10	956	6	1	5	0	2	7	871	876	ETECPQ	ETETPQ	1	1	15
peptide1837	sp|Q902F9|EN113_HUMAN	44.444	4	90	2.5	10	699	9	5	6	0	1	9	633	641	VGDTLNLNL	IGSTTIINL	1	1	12.7
peptide1840	sp|P62684|GA113_HUMAN	66.667	4	43	1.1	14	666	6	2	5	0	6	11	502	507	GQDVVS	GSDVIS	1	1	13.5
peptide1843	sp|Q902F9|EN113_HUMAN	50	4	47	1.5	17	699	8	4	5	0	5	12	366	373	FYYYDTNT	FYTIDLNS	1	1	13.5
peptide1847	sp|Q902F9|EN113_HUMAN	58.333	7	71	0.073	17	699	12	5	7	0	5	16	142	153	PVKPEEGRDMAN	PAKPEEEGMMIN	1	1	16.5
peptide1852	sp|P63132|PO113_HUMAN	37.5	3	32	3.4	25	956	8	5	6	0	6	13	397	404	DPYLVLIP	DPDKIVVP	1	1	13.1
peptide1853	sp|Q902F9|EN113_HUMAN	57.143	4	88	1.2	8	699	7	3	4	0	1	7	140	146	CPPCTPE	CCPAKPE	1	1	13.1
peptide1858	sp|P63132|PO113_HUMAN	57.143	4	92	0.31	12	956	7	3	6	0	5	11	29	35	ETEPPLW	KTEKPVW	1	1	14.6
peptide1858	sp|P63132|PO113_HUMAN	55.556	5	92	2.5	12	956	9	4	6	0	1	9	867	875	SNLSETEPP	STSAETETP	1	1	12.7
peptide1858	sp|Q902F9|EN113_HUMAN	57.143	4	58	0.32	12	699	7	3	5	0	5	11	44	50	ETEPPLW	KAEPPTW	1	1	14.6
peptide1858	sp|P61574|RE113_HUMAN	80	4	42	0.36	12	105	5	1	4	0	7	11	46	50	EPPLW	EPPTW	1	1	14.6
peptide1860	sp|Q902F9|EN113_HUMAN	62.5	5	67	7.5	12	699	8	3	6	0	2	9	594	601	QEQGGEAS	KEQIFEAS	1	1	11.5
peptide1860	sp|P63132|PO113_HUMAN	50	4	67	9.4	12	956	8	4	5	0	1	8	857	864	YQEQGGEA	YNEPIGDA	1	1	11.5
peptide1862	sp|Q902F9|EN113_HUMAN	50	4	89	0.12	9	699	8	4	7	0	2	9	532	539	TVVYQGER	TVIWMGDR	1	1	15
peptide1868	sp|Q902F9|EN113_HUMAN	57.143	4	64	0.46	11	699	7	3	5	0	4	10	411	417	LLCLDGT	LTCIDST	1	1	14.2
peptide1870	sp|P63132|PO113_HUMAN	66.667	4	46	0.35	13	956	6	2	5	0	3	8	144	149	IPGLNN	IPAINN	1	1	14.6
peptide1881	sp|P63132|PO113_HUMAN	71.429	5	70	0.12	10	956	7	2	5	0	2	8	932	938	EYANCHL	EYAACSL	1	1	15.4
peptide1891	sp|P62684|GA113_HUMAN	71.429	5	69	0.3	16	666	7	2	6	0	6	12	254	260	TLPPSRE	TAPPSRQ	1	1	15
peptide1891	sp|P62684|GA113_HUMAN	50	4	69	5	16	666	8	4	4	0	2	9	652	659	PQVYTLPP	PQYNNCPP	1	1	12.3
peptide1894	sp|Q902F9|EN113_HUMAN	50	5	83	8.9	12	699	10	5	6	0	3	12	501	510	VSDAVAQSTR	VNDWQNNSTR	1	1	11.5
peptide1900	sp|P63132|PO113_HUMAN	27.586	8	81	2.6	36	956	29	21	12	0	2	30	861	889	VGDLGNVTADKDGVADVSIEDSVISLSGD	IGDAKKSTSAETETPQSSTVDSQDEQNGD	1	1	14.2
peptide1903	sp|P63132|PO113_HUMAN	50	4	57	1.2	14	956	8	4	6	0	7	14	527	534	DIEVDLLK	DVETALIK	1	1	13.5
peptide1905	sp|P63132|PO113_HUMAN	50	6	63	0.15	19	956	12	6	7	0	7	18	98	109	PIGLLYCDLPEP	PMGPLQPGLPSP	1	1	15.8
peptide1910	sp|P62684|GA113_HUMAN	45.455	5	65	1.9	17	666	11	6	6	0	4	14	477	487	QLQQYEMHGPE	ELMAYENANPE	1	1	13.5
peptide1915	sp|P63132|PO113_HUMAN	40	4	67	0.77	15	956	10	6	7	0	2	11	110	119	SVIPSDGPSV	AMIPKDWPLI	1	1	13.9
peptide1922	sp|P63121|VP113_HUMAN	57.143	4	39	1.2	18	156	7	3	5	0	7	13	70	76	CHGEDSQ	CLGPDNQ	1	1	13.9
peptide1926	sp|P62684|GA113_HUMAN	30	3	83	8	12	666	10	7	6	0	2	11	650	659	SVPEFPLSPP	QLPQYNNCPP	1	1	11.5
peptide1929	sp|Q902F9|EN113_HUMAN	80	4	42	0.49	12	699	5	1	4	0	3	7	443	447	WEAEP	WEASP	1	1	14.2
peptide1930	sp|Q902F9|EN113_HUMAN	50	4	62	1.9	13	699	8	4	5	0	6	13	141	148	CPPCSEEK	CPAKPEEE	1	1	13.1
peptide1943	sp|P62684|GA113_HUMAN	71.429	5	70	0.47	10	666	7	2	7	0	3	9	123	129	SEKETEA	SQKETES	1	1	14.2
peptide1945	sp|Q902F9|EN113_HUMAN	50	7	100	0.49	12	699	14	5	9	1	1	12	293	306	SELAE--DKENYKK	SDLTESLDKHKHKK	1	1	14.2
peptide1949	sp|P62684|GA113_HUMAN	38.462	5	93	0.16	14	666	13	8	9	0	2	14	233	245	VPPSSTDRSPYEK	MPPAPQGRAPYPQ	1	1	15.4
peptide1949	sp|Q902F9|EN113_HUMAN	44.444	4	64	2.3	14	699	9	5	5	0	3	11	161	169	PPSSTDRSP	PPICLGRAP	1	1	13.1
peptide1970	sp|Q902F9|EN113_HUMAN	66.667	4	38	1.4	16	699	6	2	5	0	2	7	277	282	GETFSC	GQTQSC	1	1	13.5
peptide1974	sp|Q902F9|EN113_HUMAN	75	6	57	0.019	14	699	8	2	7	0	3	10	142	149	PAQPSEEG	PAKPEEEG	1	1	18.1
peptide1977	sp|P63132|PO113_HUMAN	57.143	4	58	0.52	12	956	7	3	5	0	6	12	197	203	DDTVCLA	DDILCAA	1	1	14.2
peptide1980	sp|P62684|GA113_HUMAN	57.143	4	58	0.58	12	666	7	3	6	0	2	8	103	109	TVTDFPG	SVSDAPG	1	1	14.2
peptide1983	sp|Q902F9|EN113_HUMAN	60	6	100	0.016	10	699	10	4	6	0	1	10	105	114	AYVAFPDFFR	AYVPFPPLIR	1	1	17.7
peptide1985	sp|P62684|GA113_HUMAN	80	4	42	1.8	12	666	5	1	5	0	5	9	446	450	GSEEP	GSKEP	1	1	13.1
peptide1986	sp|P63132|PO113_HUMAN	80	4	45	0.27	11	956	5	1	4	0	3	7	186	190	KFEDC	KFSDC	1	1	14.6
peptide1992	sp|Q902F9|EN113_HUMAN	44.444	4	50	0.14	18	699	9	5	6	0	1	9	271	279	LYHSCADPT	FYHNCSGQT	1	1	15.8
peptide1992	sp|P63132|PO113_HUMAN	66.667	4	50	0.2	18	956	6	2	4	0	11	16	394	399	CGTGPD	CGNDPD	1	1	15.4
peptide1992	sp|P63132|PO113_HUMAN	66.667	4	50	3.5	18	956	6	2	4	0	8	13	169	174	PTGCGT	PTICQT	1	1	12.7
peptide2010	sp|P62684|GA113_HUMAN	57.143	4	41	1.2	17	666	7	3	6	0	11	17	361	367	TQFNQYK	SQFLQFK	1	1	13.9
peptide2013	sp|Q902F9|EN113_HUMAN	71.429	5	50	0.046	14	699	7	2	5	0	7	13	134	140	PNPTADC	PGPTDDC	1	1	16.9
peptide2013	sp|P62684|GA113_HUMAN	80	4	93	0.3	14	666	5	1	5	0	2	6	545	549	QCYNC	KCYNC	1	1	14.6
peptide2013	sp|P62684|GA113_HUMAN	46.154	6	93	0.33	14	666	13	7	7	0	2	14	653	665	QCYNCPNPTADCK	QYNNCPPPQAAVQ	1	1	14.6
peptide2014	sp|P62684|GA113_HUMAN	30.769	4	52	8.5	25	666	13	9	9	0	6	18	169	181	QVLLPSKDVMQGT	ELMGPSESKPRGT	1	1	12.3
peptide2019	sp|P63132|PO113_HUMAN	66.667	4	75	1.9	8	956	6	2	5	0	2	7	355	360	NEDIVE	NTDLVE	1	1	12.7
peptide2023	sp|P63132|PO113_HUMAN	42.857	3	64	1.4	11	956	7	4	5	0	5	11	157	163	KWPALPR	QWKVLPQ	1	1	13.1
peptide2023	sp|P63132|PO113_HUMAN	50	3	64	5.1	11	956	6	3	4	0	5	10	360	365	KWPALP	EWSFLP	1	1	11.9
peptide2032	sp|P63132|PO113_HUMAN	40	4	91	0.98	11	956	10	6	4	0	2	11	943	952	NGATHQVTCR	NGGKSPYACR	1	1	13.5
peptide2044	sp|P63132|PO113_HUMAN	21.429	3	81	1.5	27	956	14	11	10	0	14	27	266	279	NEFSQTVGEVFYTK	NDFQKLLGDINWIR	1	1	14.2
peptide2044	sp|P63132|PO113_HUMAN	37.5	3	81	4.1	27	956	8	5	4	0	4	11	645	652	CPEDPWTV	CPNALWQM	1	1	13.1
peptide2056	sp|P63132|PO113_HUMAN	50	3	19	2.6	31	956	6	3	4	0	24	29	818	823	NNNEAW	NKNKTW	1	1	13.9
peptide2056	sp|Q902F9|EN113_HUMAN	35.714	5	45	3.6	31	699	14	9	7	0	17	30	253	266	VLQNTDGNNNEAWA	ILQNNEFGTLIDWA	1	1	13.5
peptide2061	sp|Q902F9|EN113_HUMAN	57.143	4	58	4.8	12	699	7	3	5	0	1	7	412	418	TCPCATF	TCIDSTF	1	1	11.9
peptide2064	sp|P62684|GA113_HUMAN	66.667	4	60	1	10	666	6	2	6	0	3	8	266	271	EILDES	EIIDKS	1	1	13.5
peptide2069	sp|P63132|PO113_HUMAN	40	4	50	4	20	956	10	6	5	0	11	20	763	772	GDDLTVTNPK	GDSKECTTPQ	1	1	12.7
peptide2077	sp|P62684|GA113_HUMAN	57.143	4	47	0.74	15	666	7	3	5	0	6	12	514	520	DGTGGCI	DGMGGAM	1	1	14.2
peptide2078	sp|P63132|PO113_HUMAN	66.667	4	67	0.53	9	956	6	2	4	0	3	8	936	941	CSDDHC	CSLDDC	1	1	13.9
peptide2090	sp|P63132|PO113_HUMAN	66.667	4	48	0.88	23	956	6	2	4	0	9	14	20	25	PPCPAP	PPKPIP	1	1	14.6
peptide2090	sp|P63132|PO113_HUMAN	44.444	4	48	4.6	23	956	9	5	5	0	4	12	565	573	KTHTCPPCP	RAHTNLPGP	1	1	12.7
peptide2090	sp|P62684|GA113_HUMAN	66.667	4	26	4.3	23	666	6	2	5	0	13	18	167	172	APELLG	GPELMG	1	1	12.7
peptide2094	sp|Q902F9|EN113_HUMAN	83.333	5	60	0.11	10	699	6	1	5	0	3	8	142	147	PVKPEE	PAKPEE	1	1	15.4
peptide2106	sp|P63132|PO113_HUMAN	62.5	5	89	2.1	9	956	8	3	6	0	2	9	400	407	KLVTDLTK	KIVVPLTK	1	1	12.7
peptide2108	sp|P63132|PO113_HUMAN	38.462	5	89	0.007	19	956	13	8	10	0	2	14	128	140	LNVPLCKEDCEQW	FTIPLAEQDCEKF	1	1	19.6
peptide2108	sp|P63132|PO113_HUMAN	30.769	4	89	8.1	19	956	13	9	6	0	6	18	200	212	LCKEDCEQWWEDC	LCAAETKDKLIDC	1	1	11.9
peptide2108	sp|P62684|GA113_HUMAN	40	6	79	0.16	19	666	15	8	8	1	5	19	583	596	PLCKEDCEQWWEDCR	PRCKKG-KHWASQCR	1	1	15.8
peptide2108	sp|P62684|GA113_HUMAN	50	3	79	1.3	19	666	6	3	4	0	12	17	367	372	EQWWED	KTWWID	1	1	13.9
peptide2109	sp|P63132|PO113_HUMAN	57.143	4	88	0.9	8	956	7	3	5	0	2	8	144	150	IPELNGK	IPAINNK	1	1	13.5
peptide2115	sp|Q902F9|EN113_HUMAN	44.444	4	75	0.24	12	699	9	5	7	0	3	11	608	616	LPATQCLAG	VPGTEAIAG	1	1	15
peptide2116	sp|P63132|PO113_HUMAN	30	6	69	1	29	956	20	14	7	0	2	21	695	714	LGCGWAMSAPGNARFGQGSG	LSCFAVMGVPEKIKTDNGPG	1	1	14.6
peptide2116	sp|P63132|PO113_HUMAN	50	5	69	1.2	29	956	10	5	7	0	3	12	832	841	GCGWAMSAPG	GRGFACVSPG	1	1	14.6
peptide2116	sp|P63132|PO113_HUMAN	33.333	5	69	5.3	29	956	15	10	6	0	6	20	650	664	WAMSAPGNARFGQGS	WQMDVTHVPSFGRLS	1	1	13.1
peptide2118	sp|P63132|PO113_HUMAN	50	5	63	2.5	16	956	10	5	6	0	4	13	632	641	LPSFEVIVEP	LPTQEAGVNP	1	1	13.1
peptide2118	sp|Q902F9|EN113_HUMAN	20	3	94	5.5	16	699	15	12	9	0	2	16	387	401	YVLPSFEVIVEPTEK	YMLVVGNIVIKPDSQ	1	1	12.3
peptide2118	sp|Q902F9|EN113_HUMAN	45.455	5	94	8.2	16	699	11	6	6	0	4	14	39	49	LPSFEVIVEPT	LPSTKKAEPPT	1	1	11.9
peptide2145	sp|Q902F9|EN113_HUMAN	62.5	5	80	0.57	10	699	8	3	6	0	3	10	47	54	PPSDEQLK	PPTWAQLK	1	1	13.9
peptide2145	sp|Q902F9|EN113_HUMAN	66.667	4	80	1.7	10	699	6	2	6	0	5	10	33	38	SDEQLK	SEEQMK	1	1	13.1
peptide2145	sp|P61574|RE113_HUMAN	62.5	5	80	2.4	10	105	8	3	6	0	3	10	47	54	PPSDEQLK	PPTWAQLK	1	1	12.7
peptide2145	sp|P61574|RE113_HUMAN	66.667	4	80	5.9	10	105	6	2	6	0	5	10	33	38	SDEQLK	SEEQMK	1	1	11.9
peptide2146	sp|P63132|PO113_HUMAN	57.143	4	78	2.3	9	956	7	3	5	0	2	8	103	109	QPMEPNP	QPGLPSP	1	1	12.7
peptide2146	sp|P62684|GA113_HUMAN	57.143	4	78	4.6	9	666	7	3	4	0	3	9	173	179	PMEPNPR	PSESKPR	1	1	11.9
peptide2151	sp|P63132|PO113_HUMAN	42.857	3	44	5.8	16	956	7	4	4	0	6	12	710	716	DEGYTFC	DNGPGYC	1	1	12.3
peptide2154	sp|Q902F9|EN113_HUMAN	66.667	4	30	1.8	20	699	6	2	5	0	1	6	277	282	GETFSC	GQTQSC	1	1	13.5
peptide2156	sp|P62684|GA113_HUMAN	83.333	5	60	0.34	10	666	6	1	5	0	4	9	293	298	EGAQNG	EGAQEG	1	1	14.2
peptide2156	sp|Q902F9|EN113_HUMAN	50	4	80	1.6	10	699	8	4	4	0	1	8	171	178	CLWEGAQN	CLMPAVQN	1	1	13.1
peptide2156	sp|P63132|PO113_HUMAN	37.5	3	80	1.7	10	956	8	5	4	0	2	9	677	684	LWEGAQNG	IWATCQTG	1	1	13.1
peptide2163	sp|P62684|GA113_HUMAN	62.5	5	22	1.8	36	666	8	3	7	0	25	32	407	414	QEALLQQE	QQALMQNE	1	1	14.6
peptide2163	sp|P63132|PO113_HUMAN	80	4	14	4	36	956	5	1	4	0	19	23	169	173	PTGCQ	PTICQ	1	1	13.5
peptide2166	sp|P63132|PO113_HUMAN	41.667	5	80	0.074	15	956	12	7	7	0	1	12	189	200	DVYKEHFQDDVF	DCYIIHYIDDIL	1	1	16.2
peptide2172	sp|P63132|PO113_HUMAN	50	3	67	0.8	9	956	6	3	5	0	3	8	102	107	MEPGYP	LQPGLP	1	1	13.5
peptide2174	sp|Q902F9|EN113_HUMAN	66.667	4	43	0.28	14	699	6	2	5	0	1	6	413	418	CADSSF	CIDSTF	1	1	15
peptide2201	sp|P63132|PO113_HUMAN	60	6	49	0.14	45	956	10	4	6	0	21	30	100	109	GPLAPGTGGP	GPLQPGLPSP	1	1	17.7
peptide2201	sp|P63132|PO113_HUMAN	33.333	4	49	0.18	45	956	12	8	9	0	9	20	705	716	DRLEQYEGPGFC	EKIKTDNGPGYC	1	1	17.7
peptide2201	sp|Q902F9|EN113_HUMAN	32.353	11	93	0.26	45	699	34	17	12	1	3	30	141	174	CPTCPEDRLEQ------YEGPGFCGPLAPGTGGP	CPAKPEEEGMMINISIGYRYPPICLGRAPGCLMP	1	1	16.9
peptide2201	sp|Q902F9|EN113_HUMAN	40	4	93	4.4	45	699	10	6	6	0	35	44	302	311	HAHVPPESFF	HKHKKLQSFY	1	1	13.9
peptide2201	sp|Q902F9|EN113_HUMAN	38.462	5	93	8.9	45	699	13	8	5	0	29	41	135	147	GPFTTCHAHVPPE	GPTDDCCPAKPEE	1	1	13.1
peptide2201	sp|P62684|GA113_HUMAN	42.105	8	56	4.7	45	666	19	9	9	1	13	31	227	243	QYEGPGFCGPLAPGTGGPF	QYGYPGM--PPAPQGRAPY	1	1	13.9
peptide2201	sp|P62684|GA113_HUMAN	37.5	6	56	4.8	45	666	16	10	8	0	7	22	158	173	PEDRLEQYEGPGFCGP	PETLKLEGKGPELMGP	1	1	13.9
peptide2204	sp|P62684|GA113_HUMAN	41.176	7	94	0.56	18	666	17	10	8	0	2	18	428	444	ELTQDPAVSVALGQTVR	EKIQDPGSTCPSFNTVR	1	1	14.6
peptide2206	sp|Q902F9|EN113_HUMAN	66.667	4	50	0.13	12	699	6	2	5	0	2	7	223	228	KGEECP	KGKPCP	1	1	15.4
peptide2210	sp|P62684|GA113_HUMAN	50	6	71	0.58	17	666	12	6	6	0	5	16	257	268	PVVSGKECEEII	PSRQGSELHEII	1	1	14.6
peptide2212	sp|Q902F9|EN113_HUMAN	44.444	4	41	0.52	22	699	9	5	7	0	13	21	608	616	LPATQCLAG	VPGTEAIAG	1	1	15
peptide2212	sp|P63132|PO113_HUMAN	33.333	5	68	5.7	22	956	15	10	7	0	2	16	298	312	GDLYTTSSQLTLPAT	GDSDLNSKRMLTPET	1	1	12.7
peptide2229	sp|P62684|GA113_HUMAN	31.25	5	76	0.2	21	666	16	11	12	0	5	20	95	110	YETDEFAIAEYNAPCS	FQTEEDSVSVSDAPGS	1	1	15.8
peptide2230	sp|P63132|PO113_HUMAN	41.667	5	100	0.68	12	956	12	7	8	0	1	12	761	772	EGAATEEEGTPK	EGGDSKECTTPQ	1	1	13.9
peptide2234	sp|P63132|PO113_HUMAN	38.462	5	62	0.04	21	956	13	8	10	0	2	14	84	96	KAFTDLNSINSVL	RMLTDLRAVNAVI	1	1	17.7
peptide2235	sp|P62684|GA113_HUMAN	57.143	4	30	1.4	23	666	7	3	4	0	1	7	488	494	CHSIINP	CQSAIKP	1	1	13.9
peptide2235	sp|Q902F9|EN113_HUMAN	57.143	4	30	1.8	23	699	7	3	4	0	13	19	407	413	NCMFDTC	NCRLLTC	1	1	13.9
peptide2236	sp|P63121|VP113_HUMAN	80	4	24	1.1	21	156	5	1	5	0	4	8	126	130	PGKGI	PGKGL	1	1	14.2
peptide2237	sp|P62684|GA113_HUMAN	57.143	4	70	1.7	10	666	7	3	4	0	1	7	488	494	CHSIINP	CQSAIKP	1	1	13.1
peptide2240	sp|P63132|PO113_HUMAN	71.429	5	78	0.1	9	956	7	2	5	0	1	7	932	938	EYANCHL	EYAACSL	1	1	15.4
peptide2243	sp|P62684|GA113_HUMAN	45.455	5	48	1.3	23	666	11	6	7	0	1	11	171	181	LGPKPALPAGT	MGPSESKPRGT	1	1	14.2
peptide2250	sp|Q902F9|EN113_HUMAN	41.667	5	100	3.6	12	699	12	7	7	0	1	12	597	608	IFENGYDPVNLL	IFEASKAHLNLV	1	1	12.3
peptide2253	sp|P63132|PO113_HUMAN	29.412	5	94	7.1	18	956	17	12	6	0	1	17	48	64	AIHCPRPHDFENGEYWP	ALHLLANEQLEKGHIEP	1	1	11.9
peptide2254	sp|P63132|PO113_HUMAN	71.429	5	88	1.1	8	956	7	2	5	0	2	8	364	370	LPEHTVK	LPHSTVK	1	1	13.1
peptide2262	sp|P62684|GA113_HUMAN	71.429	5	64	0.38	11	666	7	2	5	0	2	8	167	173	GPALSGP	GPELMGP	1	1	14.2
peptide2283	sp|P63132|PO113_HUMAN	41.667	5	63	2.6	19	956	12	7	8	0	7	18	611	622	DVSEELIQDITQ	DVTWKQAKDIVQ	1	1	13.1
peptide2285	sp|Q902F9|EN113_HUMAN	57.143	4	50	1	14	699	7	3	5	0	4	10	105	111	SYVAFTP	AYVPFPP	1	1	13.9
peptide2296	sp|P62684|GA113_HUMAN	50	4	50	1.9	16	666	8	4	6	0	5	12	561	568	ILNLNNIS	VLNKQNIT	1	1	13.5
peptide2298	sp|P63132|PO113_HUMAN	40	4	59	0.82	17	956	10	6	6	0	2	11	832	841	GNGVQCLAMG	GRGFACVSPG	1	1	14.2
peptide2304	sp|Q902F9|EN113_HUMAN	44.444	4	82	1.4	11	699	9	5	6	0	2	10	378	386	PFQNQQRPP	PLQSCVKPP	1	1	13.1
peptide2304	sp|P62684|GA113_HUMAN	50	5	91	2.8	11	666	10	5	7	0	1	10	214	223	PPFQNQQRPP	PPAELQYQPP	1	1	12.7
peptide2304	sp|P62684|GA113_HUMAN	50	5	91	5.8	11	666	10	5	5	0	1	10	206	215	PPFQNQQRPP	PPVAYQYWPP	1	1	11.9
peptide2307	sp|Q902F9|EN113_HUMAN	55.556	5	39	0.43	23	699	9	4	6	0	9	17	186	194	VAPTETFTY	VSPISRFTY	1	1	15
peptide2307	sp|P63132|PO113_HUMAN	50	3	26	2.8	23	956	6	3	5	0	18	23	38	43	EWTVPK	QWPLPK	1	1	13.5
peptide2308	sp|Q902F9|EN113_HUMAN	57.143	4	54	0.27	13	699	7	3	4	0	5	11	164	170	CLAAGPG	CLGRAPG	1	1	15
peptide2312	sp|P62684|GA113_HUMAN	33.333	7	100	0.15	21	666	21	14	13	0	1	21	473	493	KMLEEIMKYEASILTHDSSIR	KVIVELMAYENANPECQSAIK	1	1	16.2
peptide2317	sp|P63132|PO113_HUMAN	66.667	4	60	0.26	10	956	6	2	5	0	1	6	642	647	QGLCAN	RGLCPN	1	1	14.6
peptide2318	sp|Q902F9|EN113_HUMAN	44.444	4	41	0.25	22	699	9	5	6	0	1	9	379	387	VDTCVASPY	LQSCVKPPY	1	1	15.4
peptide2318	sp|Q902F9|EN113_HUMAN	57.143	4	41	1.6	22	699	7	3	4	0	2	8	139	145	DTCVASP	DCCPAKP	1	1	13.9
peptide2321	sp|P62684|GA113_HUMAN	31.25	5	52	2.8	31	666	16	11	8	0	8	23	438	453	PIISGLYQGAGGPGPG	PSFNTVRQGSKEPYPD	1	1	13.9
peptide2321	sp|Q902F9|EN113_HUMAN	37.5	6	52	3.8	31	699	16	10	7	0	7	22	121	136	NPIISGLYQGAGGPGP	NPIEIYVNDSVWVPGP	1	1	13.5
peptide2324	sp|P63132|PO113_HUMAN	37.5	3	67	4.6	12	956	8	5	4	0	4	11	152	159	PETLLSWQ	PATRFQWK	1	1	12.3
peptide2326	sp|P63132|PO113_HUMAN	40	4	91	3	11	956	10	6	5	0	2	11	763	772	GDDLTVTNPK	GDSKECTTPQ	1	1	12.3
peptide2338	sp|P63132|PO113_HUMAN	80	4	63	1.1	8	956	5	1	5	0	1	5	401	405	IIVPL	IVVPL	1	1	13.1
peptide2343	sp|P62684|GA113_HUMAN	83.333	5	35	0.1	17	666	6	1	6	0	8	13	623	628	AFPLQP	AFPIQP	1	1	16.2
peptide2343	sp|P63132|PO113_HUMAN	36.364	4	65	4.7	17	956	11	7	6	0	1	11	549	559	HQTLQGLAFPL	QQTVRKRNFPF	1	1	12.3
peptide2350	sp|P63132|PO113_HUMAN	71.429	5	88	0.21	8	956	7	2	5	0	2	8	570	576	LPAPLEK	LPGPLTK	1	1	14.6
peptide2356	sp|P62684|GA113_HUMAN	66.667	4	86	0.18	7	666	6	2	5	0	1	6	368	373	TEWLDG	TWWIDG	1	1	14.6
peptide2367	sp|P63132|PO113_HUMAN	66.667	4	37	1.8	30	956	6	2	4	0	9	14	20	25	PPCPAP	PPKPIP	1	1	14.2
peptide2367	sp|P63132|PO113_HUMAN	44.444	4	37	8.1	30	956	9	5	5	0	4	12	565	573	KTHTCPPCP	RAHTNLPGP	1	1	12.7
peptide2367	sp|Q902F9|EN113_HUMAN	41.667	5	40	3.9	30	699	12	7	7	0	19	30	135	146	GPSVFLFPPKPK	GPTDDCCPAKPE	1	1	13.5
peptide2367	sp|P62684|GA113_HUMAN	66.667	4	20	9.4	30	666	6	2	5	0	13	18	167	172	APELLG	GPELMG	1	1	12.3
peptide2370	sp|P62684|GA113_HUMAN	80	4	56	0.24	9	666	5	1	4	0	1	5	276	280	DAEAW	DTEAW	1	1	14.6
peptide2377	sp|Q902F9|EN113_HUMAN	57.143	4	58	0.81	12	699	7	3	6	0	6	12	355	361	NQVLQTK	NQTLETR	1	1	13.9
peptide2379	sp|P62684|GA113_HUMAN	43.75	7	52	3.7	25	666	16	6	8	1	13	25	257	272	PGSQGSP---AVDKER	PSRQGSELHEIIDKSR	1	1	13.1
peptide2379	sp|P63132|PO113_HUMAN	30	3	40	9.3	25	956	10	7	5	0	10	19	727	736	WEYPGSQGSP	WKISHTTGIP	1	1	12.3
peptide2382	sp|P63132|PO113_HUMAN	44.444	4	36	0.63	25	956	9	5	8	0	4	12	114	122	KDYPVVSIE	KDWPLIIID	1	1	15
peptide2388	sp|P62684|GA113_HUMAN	80	4	38	0.61	13	666	5	1	4	0	5	9	544	548	GLCYN	GKCYN	1	1	14.2
peptide2398	sp|P62684|GA113_HUMAN	41.667	5	48	0.8	25	666	12	7	8	0	4	15	391	402	DPDQTDGLGLSY	DADQLLGIGQNW	1	1	14.6
peptide2405	sp|P62684|GA113_HUMAN	55.556	5	47	9	19	666	9	4	6	0	3	11	221	229	QPEPEQEPG	QPPPESQYG	1	1	11.9
peptide2410	sp|Q902F9|EN113_HUMAN	21.429	3	64	2.1	22	699	14	11	10	0	4	17	189	202	VNGYTFGSLPGLSM	ISRFTYHMVSGMSL	1	1	13.5
peptide2411	sp|P63132|PO113_HUMAN	80	4	38	1.4	13	956	5	1	4	0	5	9	941	945	CIFGG	CINGG	1	1	13.5
peptide2413	sp|P63132|PO113_HUMAN	57.143	4	64	5.4	11	956	7	3	4	0	1	7	844	850	QFPEPMP	QLPVWMP	1	1	11.9
peptide2425	sp|P62684|GA113_HUMAN	62.5	5	89	0.051	9	666	8	3	7	0	1	8	218	225	LNYKPPPQ	LQYQPPPE	1	1	16.2
peptide2425	sp|P62684|GA113_HUMAN	71.429	5	89	1.4	9	666	7	2	5	0	2	8	655	661	NYKPPPQ	NNCPPPQ	1	1	13.1
peptide2441	sp|P63121|VP113_HUMAN	50	5	59	0.39	17	156	10	5	7	0	7	16	99	108	KAGVETTKPS	QWGVEITMPA	1	1	15
peptide2452	sp|P63132|PO113_HUMAN	62.5	5	35	0.26	23	956	8	3	6	0	15	22	934	941	AACAQDLC	AACSLDDC	1	1	15.8
peptide2452	sp|P62684|GA113_HUMAN	30	3	43	1.4	23	666	10	7	7	0	2	11	262	271	AECHALVDST	SELHEIIDKS	1	1	13.9
peptide2460	sp|Q902F9|EN113_HUMAN	66.667	4	60	1.1	10	699	6	2	4	0	1	6	558	563	FCGLPQ	FCITPQ	1	1	13.5
peptide2460	sp|P62684|GA113_HUMAN	80	4	50	5.5	10	666	5	1	4	0	5	9	244	248	PQPET	PQPPT	1	1	11.9
peptide2463	sp|P62684|GA113_HUMAN	80	4	45	1.9	11	666	5	1	4	0	6	10	231	235	PGQPP	PGMPP	1	1	13.1
peptide2464	sp|P62684|GA113_HUMAN	44.444	12	50	0.094	54	666	27	9	13	2	25	51	104	124	VSDGSGGCIAEEDCPCVHNEATYKPGE	VSDAPGSCII--DC----NEKTRKKSQ	1	1	18.9
peptide2464	sp|P62684|GA113_HUMAN	57.143	4	50	8.6	54	666	7	3	5	0	27	33	514	520	DGSGGCI	DGMGGAM	1	1	13.5
peptide2464	sp|Q902F9|EN113_HUMAN	29.63	8	50	0.16	54	699	27	19	15	0	3	29	367	393	HTLDVGCFSTHCVSGCVCPPGLVSDGS	YTIDLNSSLTVPLQSCVKPPYMLVVGN	1	1	18.1
peptide2464	sp|P63132|PO113_HUMAN	66.667	4	11	1.2	54	956	6	2	6	0	33	38	132	137	IAEEDC	LAEQDC	1	1	15.8
peptide2471	sp|P62684|GA113_HUMAN	57.143	4	64	0.013	11	666	7	3	7	0	3	9	369	375	WYVDGVE	WWIDGVQ	1	1	18.1
peptide2475	sp|P63132|PO113_HUMAN	42.857	3	50	2.5	14	956	7	4	5	0	1	7	419	425	GWEEGVA	AWQIGLA	1	1	12.7
peptide2481	sp|Q902F9|EN113_HUMAN	66.667	4	60	0.29	10	699	6	2	5	0	4	9	244	249	ENCLAN	EECVAN	1	1	14.6
peptide2485	sp|P62684|GA113_HUMAN	35.294	6	85	0.84	20	666	17	11	10	0	4	20	477	493	EIMKYEASILTHDSSIR	ELMAYENANPECQSAIK	1	1	14.2
peptide2490	sp|P63132|PO113_HUMAN	50	4	62	1.2	13	956	8	4	5	0	3	10	627	634	CNVNHKPS	CQVLHLPT	1	1	13.5
peptide2491	sp|P63132|PO113_HUMAN	55.556	5	56	0.031	16	956	9	4	6	0	1	9	165	173	MLNPPNFCE	MLNSPTICQ	1	1	17.3
peptide2491	sp|P63132|PO113_HUMAN	50	3	56	1.4	16	956	6	3	4	0	3	8	711	716	NPPNFC	NGPGYC	1	1	13.5
peptide2511	sp|P62684|GA113_HUMAN	85.714	6	39	0.61	18	666	7	1	6	0	8	14	103	109	SVSVAPG	SVSDAPG	1	1	14.6
peptide2511	sp|Q902F9|EN113_HUMAN	50	4	44	2.3	18	699	8	4	5	0	7	14	283	290	PSVSVAPG	PSAQVSPA	1	1	13.1
peptide2512	sp|P63132|PO113_HUMAN	57.143	4	58	0.28	12	956	7	3	6	0	1	7	211	217	DMYSFLE	DCYTFLQ	1	1	14.6
peptide2515	sp|P63132|PO113_HUMAN	80	4	58	1.2	19	956	5	1	5	0	5	9	281	285	SLGIP	TLGIP	1	1	13.9
peptide2515	sp|P63132|PO113_HUMAN	45.455	5	58	6.3	19	956	11	6	7	0	2	12	424	434	LLSSLGIPVNH	LANFVGIIDNH	1	1	12.3
peptide2515	sp|Q902F9|EN113_HUMAN	35.714	5	74	1.2	19	699	14	9	9	0	2	15	371	384	LLSSLGIPVNHLIE	LNSSLTVPLQSCVK	1	1	13.9
peptide2528	sp|P63132|PO113_HUMAN	71.429	5	28	0.3	25	956	7	2	5	0	7	13	950	956	ACHLSCS	ACRSSCS	1	1	15.8
peptide2533	sp|P62684|GA113_HUMAN	71.429	5	64	0.5	11	666	7	2	5	0	5	11	438	444	PGFPTVR	PSFNTVR	1	1	14.2
peptide2534	sp|P63132|PO113_HUMAN	71.429	5	54	0.12	13	956	7	2	5	0	7	13	950	956	ACHLSCS	ACRSSCS	1	1	15.4
peptide2535	sp|P61574|RE113_HUMAN	60	6	48	0.36	21	105	10	4	7	0	11	20	92	101	PTSSEELVTL	PNSSEETATI	1	1	15
peptide2535	sp|P63132|PO113_HUMAN	40	4	48	3	21	956	10	6	8	0	8	17	48	57	AIHPTSSEEL	ALHLLANEQL	1	1	13.1
peptide2536	sp|P62684|GA113_HUMAN	44.444	4	56	3.9	16	666	9	5	6	0	3	11	261	269	GSDKEAILD	GSELHEIID	1	1	12.7
peptide2537	sp|P63132|PO113_HUMAN	57.143	4	64	1.5	11	956	7	3	4	0	4	10	60	66	GHHSPLF	GHIEPSF	1	1	13.1
peptide2538	sp|Q902F9|EN113_HUMAN	42.857	6	82	0.16	17	699	14	8	7	0	2	15	272	285	YCDHGGQCQHLPSG	YHNCSGQTQSCPSA	1	1	15.8
peptide2538	sp|P62684|GA113_HUMAN	50	6	71	0.67	17	666	12	6	7	0	1	12	544	555	GYCDHGGQCQHL	GKCYNCGQIGHL	1	1	14.2
peptide2550	sp|P63132|PO113_HUMAN	100	5	56	0.46	9	956	5	0	5	0	1	5	18	22	VEPPK	VEPPK	1	1	14.2
peptide2562	sp|Q902F9|EN113_HUMAN	66.667	4	40	3.8	15	699	6	2	6	0	5	10	684	689	GSVGES	GNVGKS	1	1	12.7
peptide2566	sp|P62684|GA113_HUMAN	57.143	4	33	1.1	21	666	7	3	5	0	12	18	514	520	DGTGGCI	DGMGGAM	1	1	14.2
peptide2566	sp|P63132|PO113_HUMAN	42.857	3	33	2.5	21	956	7	4	5	0	5	11	619	625	DVIYHTT	DIVQHCT	1	1	13.5
peptide2566	sp|P63121|VP113_HUMAN	26.316	5	90	9.6	21	156	19	14	8	0	3	21	126	144	PGDVIYHTTDGTGGCISAR	PGKGLGKNEDGIKVPVEAK	1	1	11.9
peptide2569	sp|Q902F9|EN113_HUMAN	62.5	5	67	0.41	12	699	8	3	6	0	5	12	47	54	PPSDEQLK	PPTWAQLK	1	1	14.2
peptide2569	sp|Q902F9|EN113_HUMAN	66.667	4	67	1.3	12	699	6	2	6	0	7	12	33	38	SDEQLK	SEEQMK	1	1	13.5
peptide2569	sp|P61574|RE113_HUMAN	62.5	5	67	0.92	12	105	8	3	6	0	5	12	47	54	PPSDEQLK	PPTWAQLK	1	1	13.9
peptide2569	sp|P61574|RE113_HUMAN	66.667	4	67	2.6	12	105	6	2	6	0	7	12	33	38	SDEQLK	SEEQMK	1	1	12.7
peptide2572	sp|P62684|GA113_HUMAN	44.444	4	45	5.5	20	666	9	5	6	0	8	16	603	611	GQGTAGEEE	GQPLSGNEQ	1	1	12.3
peptide2583	sp|Q902F9|EN113_HUMAN	57.143	4	26	6.6	27	699	7	3	5	0	20	26	411	417	LLCPDNT	LTCIDST	1	1	12.7
peptide2585	sp|P62684|GA113_HUMAN	57.143	4	37	0.18	19	666	7	3	7	0	2	8	103	109	TITDAPG	SVSDAPG	1	1	15.8
peptide2585	sp|P63132|PO113_HUMAN	42.857	3	37	6.3	19	956	7	4	6	0	10	16	859	865	DPLRDAE	EPIGDAK	1	1	12.3
peptide2589	sp|P62684|GA113_HUMAN	57.143	4	54	1.7	13	666	7	3	5	0	2	8	445	451	QGTYEDY	QGSKEPY	1	1	13.1
peptide2591	sp|P63121|VP113_HUMAN	66.667	4	55	0.55	11	156	6	2	6	0	4	9	75	80	NEESTI	NQESTV	1	1	14.2
peptide2596	sp|P63132|PO113_HUMAN	66.667	4	55	0.43	11	956	6	2	5	0	2	7	919	924	KVSEEH	KISREH	1	1	14.2
peptide2597	sp|P62684|GA113_HUMAN	50	6	80	0.35	15	666	12	6	7	0	1	12	448	459	KIPNPDFFEDLE	KEPYPDFVARLQ	1	1	14.6
peptide2598	sp|P63132|PO113_HUMAN	50	5	100	7.3	10	956	10	5	6	0	1	10	466	475	TFTWTPSSGK	VFTDGSSNGK	1	1	11.5
peptide2609	sp|P62684|GA113_HUMAN	53.846	7	65	0.32	20	666	13	6	8	0	7	19	218	230	LRPAPPPISGGGY	LQYQPPPESQYGY	1	1	15
peptide2609	sp|P62684|GA113_HUMAN	45.455	5	65	6.3	20	666	11	6	5	0	7	17	251	261	LRPAPPPISGG	LNPTAPPSRQG	1	1	12.3
peptide2615	sp|P62684|GA113_HUMAN	50	4	89	2.5	9	666	8	4	4	0	2	9	592	599	GSDCPDKF	ASQCRSKF	1	1	12.7
peptide2617	sp|Q902F9|EN113_HUMAN	57.143	4	47	2.6	15	699	7	3	5	0	4	10	609	615	PGEAAVA	PGTEAIA	1	1	12.7
peptide2623	sp|P62684|GA113_HUMAN	55.556	5	90	0.65	10	666	9	4	6	0	1	9	227	235	KYEKPGSPP	QYGYPGMPP	1	1	13.9
peptide2629	sp|P63132|PO113_HUMAN	66.667	4	55	0.94	11	956	6	2	4	0	4	9	712	717	GPTSCS	GPGYCS	1	1	13.5
peptide2632	sp|P62684|GA113_HUMAN	55.556	5	65	3.8	17	666	9	4	5	0	4	12	236	244	GPQQRPPKP	APQGRAPYP	1	1	12.7
peptide2632	sp|P62684|GA113_HUMAN	66.667	4	65	8.3	17	666	6	2	4	0	9	14	234	239	PPKPGG	PPAPQG	1	1	11.9
peptide2645	sp|P63132|PO113_HUMAN	57.143	4	50	0.81	14	956	7	3	4	0	5	11	710	716	DKGDGSC	DNGPGYC	1	1	13.9
peptide2647	sp|Q902F9|EN113_HUMAN	33.333	3	39	0.35	23	699	9	6	6	0	14	22	377	385	IPVDGCICP	VPLQSCVKP	1	1	15.4
peptide2649	sp|P63132|PO113_HUMAN	28.571	4	88	5.8	16	956	14	10	7	0	1	14	259	272	KDNENVVNEYSSEL	KDTLKTLNDFQKLL	1	1	12.3
peptide2651	sp|Q902F9|EN113_HUMAN	80	4	71	0.5	7	699	5	1	4	0	2	6	511	515	LWNGQ	LWNSQ	1	1	13.9
peptide2653	sp|P62684|GA113_HUMAN	50	4	73	2.6	11	666	8	4	5	0	2	9	74	81	GNTATLTI	GNIIPLTV	1	1	12.7
peptide2654	sp|Q902F9|EN113_HUMAN	66.667	4	55	1.2	11	699	6	2	4	0	2	7	558	563	FCGLPQ	FCITPQ	1	1	13.5
peptide2654	sp|P62684|GA113_HUMAN	80	4	45	2.5	11	666	5	1	4	0	6	10	244	248	PQPET	PQPPT	1	1	12.7
peptide2658	sp|P62684|GA113_HUMAN	44.444	4	64	0.9	14	666	9	5	6	0	6	14	57	65	LPSWQPVGK	LKDWKRIGK	1	1	13.9
peptide2658	sp|P63132|PO113_HUMAN	50	4	57	5.8	14	956	8	4	4	0	3	10	644	651	LAPLPSWQ	LCPNALWQ	1	1	11.9
peptide2659	sp|P62684|GA113_HUMAN	29.167	7	77	0.74	31	666	24	17	10	0	4	27	513	536	CNGDGGTPLVCEGLAHGVASFSLG	CDGMGGAMHKAMLMAQAITGVVLG	1	1	15
peptide2659	sp|Q902F9|EN113_HUMAN	40	4	32	3.7	31	699	10	6	8	0	16	25	616	625	GLAHGVASFS	GVADGLANLN	1	1	13.5
peptide2664	sp|P63132|PO113_HUMAN	57.143	4	70	0.9	10	956	7	3	6	0	2	8	75	81	VVQTESG	VIQKKSG	1	1	13.5
peptide2665	sp|P63121|VP113_HUMAN	41.667	5	55	0.2	22	156	12	7	8	0	4	15	22	33	EAIVDTGTSLMV	EGLVDTGADVSI	1	1	15.8
peptide2668	sp|P62684|GA113_HUMAN	50	4	33	1.2	24	666	8	4	5	0	7	14	542	549	FGTQTYTC	FGGKCYNC	1	1	14.2
peptide2668	sp|P63132|PO113_HUMAN	44.444	4	92	1.5	24	956	9	5	5	0	14	22	627	635	CNVDHKPSN	CQVLHLPTQ	1	1	13.9
peptide2668	sp|P63132|PO113_HUMAN	33.333	5	92	2.9	24	956	15	10	5	0	1	15	769	783	TVPSSNFGTQTYTCN	TTPQMQLNLAPYTLN	1	1	13.5
peptide2668	sp|Q902F9|EN113_HUMAN	57.143	4	29	2.8	24	699	7	3	5	0	9	15	400	406	TQTYTCN	SQTITCE	1	1	13.5
peptide2678	sp|P63132|PO113_HUMAN	57.143	4	44	0.98	16	956	7	3	4	0	2	8	359	365	VPWCFKP	VEWSFLP	1	1	13.9
peptide2678	sp|Q902F9|EN113_HUMAN	30	3	63	6.6	16	699	10	7	5	0	1	10	115	124	GVPWCFKPLQ	AVTWMDNPIE	1	1	11.9
peptide2679	sp|P62684|GA113_HUMAN	83.333	5	50	0.91	12	666	6	1	6	0	2	7	254	259	SAPPSR	TAPPSR	1	1	13.9
peptide2685	sp|Q902F9|EN113_HUMAN	57.143	4	58	0.6	12	699	7	3	6	0	1	7	253	259	LLQDGEF	ILQNNEF	1	1	13.9
peptide2692	sp|Q902F9|EN113_HUMAN	50	6	86	0.053	14	699	12	6	8	0	1	12	577	588	CFLQHKDDNPNL	CHLQGREDNLTL	1	1	16.5
peptide2694	sp|P63132|PO113_HUMAN	45.455	5	100	0.16	11	956	11	6	7	0	1	11	427	437	FDGILGMAYPR	FVGIIDNHYPK	1	1	15
peptide2706	sp|Q902F9|EN113_HUMAN	57.143	4	30	4.7	23	699	7	3	5	0	16	22	411	417	LLCPDNT	LTCIDST	1	1	12.7
peptide2710	sp|P62684|GA113_HUMAN	44.444	4	82	3.6	11	666	9	5	6	0	2	10	284	292	ITLNDLPVG	VTLELMPPG	1	1	12.3
peptide2716	sp|P62684|GA113_HUMAN	44.444	4	69	9.3	13	666	9	5	5	0	4	12	617	625	APSEDPQFP	APQQTGAFP	1	1	11.5
peptide2717	sp|P63132|PO113_HUMAN	40	4	53	3.5	19	956	10	6	5	0	1	10	137	146	CEESFVKIPG	CEKFAFTIPA	1	1	12.7
peptide2720	sp|P63132|PO113_HUMAN	54.545	6	85	0.16	13	956	11	5	7	0	2	12	15	25	SAKPAPPKPEP	AATVEPPKPIP	1	1	15.4
peptide2720	sp|Q902F9|EN113_HUMAN	80	4	38	3.5	13	699	5	1	4	0	7	11	142	146	PPKPE	PAKPE	1	1	12.3
peptide2730	sp|P63132|PO113_HUMAN	40	4	63	0.59	16	956	10	6	6	0	5	14	205	214	SAQNLVDCST	TKDKLIDCYT	1	1	14.2
peptide2733	sp|Q902F9|EN113_HUMAN	41.667	5	92	0.7	13	699	12	7	9	0	2	13	430	441	KEGMNIVEAMER	REGVWIPVSMDR	1	1	13.9
peptide2736	sp|P63132|PO113_HUMAN	83.333	5	43	0.31	14	956	6	1	5	0	4	9	136	141	DAEKFA	DCEKFA	1	1	14.6
peptide2744	sp|Q902F9|EN113_HUMAN	57.143	4	27	7.1	26	699	7	3	5	0	5	11	142	148	PASLKEE	PAKPEEE	1	1	12.7
peptide2750	sp|P63132|PO113_HUMAN	55.556	5	77	0.54	13	956	9	4	7	0	4	12	401	409	VVVPSGEEQ	IVVPLTKEQ	1	1	14.2
peptide2750	sp|P63132|PO113_HUMAN	50	5	77	2.5	13	956	10	5	6	0	3	12	94	103	AVVVPSGEEQ	AVIQPMGPLQ	1	1	12.7
peptide2753	sp|P63132|PO113_HUMAN	83.333	5	80	0.14	15	956	6	1	5	0	4	9	469	474	DGSGNG	DGSSNG	1	1	15.4
peptide2753	sp|P63132|PO113_HUMAN	41.667	5	80	3.2	15	956	12	7	6	0	4	15	711	722	DGSGNGWTVFQK	NGPGYCSKAFQK	1	1	12.7
peptide2758	sp|P63132|PO113_HUMAN	38.889	7	82	2.9	22	956	18	11	9	0	2	19	32	49	QPVQVAEGSEPDGFWEAL	KPVWVNQWPLPKQKLEAL	1	1	13.1
peptide2760	sp|Q902F9|EN113_HUMAN	50	3	50	2	12	699	6	3	5	0	2	7	245	250	DCTANT	ECVANS	1	1	13.1
peptide2769	sp|P63121|VP113_HUMAN	62.5	5	80	0.34	10	156	8	3	6	0	2	9	101	108	GVETTKPS	GVEITMPA	1	1	14.2
peptide2772	sp|Q902F9|EN113_HUMAN	45.455	5	55	0.15	20	699	11	6	8	0	1	11	579	589	LKGEADAMSLD	LQGREDNLTLD	1	1	15.8
peptide2777	sp|P63132|PO113_HUMAN	50	3	60	0.068	10	956	6	3	6	0	5	10	947	952	APFSCR	SPYACR	1	1	15.8
peptide2796	sp|P63132|PO113_HUMAN	42.857	6	100	0.066	15	956	14	8	11	0	1	14	222	235	NWGLSVYADKPETT	NAGLAIASDKIQTS	1	1	16.5
peptide2796	sp|P63132|PO113_HUMAN	100	5	100	0.45	15	956	5	0	5	0	11	15	310	314	PETTK	PETTK	1	1	14.6
peptide2810	sp|Q902F9|EN113_HUMAN	71.429	5	39	0.14	18	699	7	2	5	0	4	10	165	171	LVREPGC	LGRAPGC	1	1	15.8
peptide2816	sp|P62684|GA113_HUMAN	35.714	5	38	6.5	37	666	14	9	8	0	9	22	486	499	PEPELVYEDLRGSV	PECQSAIKPLKGKV	1	1	13.1
peptide2820	sp|P63132|PO113_HUMAN	45.455	5	34	0.42	32	956	11	6	6	0	19	29	679	689	AACQAAGATVH	ATCQTGESTSH	1	1	15.8
peptide2820	sp|P62684|GA113_HUMAN	26.667	4	72	3.8	32	666	15	11	8	0	9	23	583	597	PLCDALATYAAACQA	PRCKKGKHWASQCRS	1	1	13.5
peptide2820	sp|P62684|GA113_HUMAN	18.421	7	72	9.1	32	666	38	16	12	1	7	29	484	521	SGPLCDA---------------LATYAAACQAAGATVH	ANPECQSAIKPLKGKVPAGSDVISEYVKACDGMGGAMH	1	1	12.7
peptide2820	sp|Q902F9|EN113_HUMAN	36.364	4	34	6	32	699	11	7	6	0	3	13	133	143	LPGQSGPLCDA	VPGPTDDCCPA	1	1	13.1
peptide2821	sp|P63132|PO113_HUMAN	66.667	4	46	0.57	13	956	6	2	5	0	2	7	432	437	DSHGPK	DNHYPK	1	1	14.2
peptide2834	sp|Q902F9|EN113_HUMAN	66.667	4	60	1.2	10	699	6	2	4	0	3	8	221	226	RPSGVP	RPKGKP	1	1	13.1
peptide2841	sp|P63132|PO113_HUMAN	54.545	6	100	0.008	11	956	11	5	8	0	1	11	95	105	VYKPCGPIQPA	VIQPMGPLQPG	1	1	18.5
peptide2867	sp|P63132|PO113_HUMAN	57.143	4	88	0.26	8	956	7	3	5	0	2	8	332	338	DPCSPYR	DPLAPLR	1	1	14.6
peptide2870	sp|P63121|VP113_HUMAN	36.364	4	85	8.9	13	156	11	7	6	0	1	11	95	105	DLIADLKYELT	DLLQQWGVEIT	1	1	11.5
peptide2873	sp|Q902F9|EN113_HUMAN	41.667	5	92	1	13	699	12	7	7	0	2	13	135	146	GPSVFLFPPKPK	GPTDDCCPAKPE	1	1	13.5
peptide2874	sp|Q902F9|EN113_HUMAN	50	4	80	1.2	10	699	8	4	6	0	3	10	298	305	ALDLSQHK	SLDKHKHK	1	1	13.5
peptide2887	sp|Q902F9|EN113_HUMAN	41.667	5	100	0.27	12	699	12	7	7	0	1	12	194	205	YHTVNGHNCEVR	YHMVSGMSLRPR	1	1	14.6
peptide2891	sp|Q902F9|EN113_HUMAN	42.857	3	64	0.57	11	699	7	4	5	0	3	9	134	140	PGEDEEC	PGPTDDC	1	1	13.9
peptide2895	sp|Q902F9|EN113_HUMAN	44.444	4	75	1.7	12	699	9	5	6	0	3	11	378	386	PFQNQQRPP	PLQSCVKPP	1	1	13.1
peptide2895	sp|P62684|GA113_HUMAN	50	5	83	4.8	12	666	10	5	7	0	2	11	214	223	PPFQNQQRPP	PPAELQYQPP	1	1	11.9
peptide2895	sp|P62684|GA113_HUMAN	50	5	83	9.6	12	666	10	5	5	0	2	11	206	215	PPFQNQQRPP	PPVAYQYWPP	1	1	11.5
peptide2896	sp|P62684|GA113_HUMAN	50	4	73	4.2	11	666	8	4	4	0	1	8	536	543	GGYFDEFG	GGQVRTFG	1	1	12.3
peptide2899	sp|Q902F9|EN113_HUMAN	45.455	5	52	4.4	21	699	11	6	7	0	8	18	520	530	EKLNMGITDLQ	QKLANQINDLR	1	1	12.7
peptide2903	sp|Q902F9|EN113_HUMAN	66.667	4	46	0.93	13	699	6	2	4	0	8	13	224	229	GHPVPK	GKPCPK	1	1	13.9
peptide2913	sp|P62684|GA113_HUMAN	50	4	36	5.1	22	666	8	4	6	0	3	10	600	607	DENFHPLN	DKNGQPLS	1	1	12.7
peptide2927	sp|P63132|PO113_HUMAN	42.857	3	33	7.2	21	956	7	4	4	0	11	17	710	716	DEGYTFC	DNGPGYC	1	1	12.3
peptide2929	sp|P63132|PO113_HUMAN	40	4	83	1.3	12	956	10	6	4	0	3	12	943	952	NGATHQVTCR	NGGKSPYACR	1	1	13.5
peptide2930	sp|P62684|GA113_HUMAN	71.429	5	100	0.13	8	666	7	2	6	0	1	7	626	632	IRPFFPQ	IQPFVPQ	1	1	15
peptide2930	sp|P62684|GA113_HUMAN	66.667	4	100	0.24	8	666	6	2	6	0	3	8	47	52	PFFPQQ	PWFPEQ	1	1	14.6
peptide2932	sp|P62684|GA113_HUMAN	66.667	4	46	0.91	13	666	6	2	5	0	6	11	602	607	NGSPIS	NGQPLS	1	1	13.9
peptide2937	sp|P63132|PO113_HUMAN	50	3	67	0.8	9	956	6	3	5	0	3	8	102	107	MEPGYP	LQPGLP	1	1	13.5
peptide2941	sp|P62684|GA113_HUMAN	71.429	5	33	1.9	21	666	7	2	5	0	4	10	602	608	NGADLSG	NGQPLSG	1	1	13.5
peptide2944	sp|P63121|VP113_HUMAN	83.333	5	50	0.065	12	156	6	1	6	0	2	7	102	107	VELTMP	VEITMP	1	1	16.2
peptide2948	sp|P63132|PO113_HUMAN	66.667	4	43	1.2	14	956	6	2	4	0	6	11	924	929	HKDDVN	HKGDTN	1	1	13.5
peptide2953	sp|P62684|GA113_HUMAN	83.333	5	67	0.33	9	666	6	1	5	0	4	9	254	259	TLPPSR	TAPPSR	1	1	14.2
peptide2958	sp|P63121|VP113_HUMAN	66.667	4	75	1.4	8	156	6	2	6	0	1	6	75	80	NEESTI	NQESTV	1	1	13.1
peptide2969	sp|Q902F9|EN113_HUMAN	50	4	67	1.7	12	699	8	4	5	0	4	11	556	563	TDTCSNPQ	SDFCITPQ	1	1	13.1
peptide2970	sp|P63132|PO113_HUMAN	66.667	4	60	0.74	10	956	6	2	6	0	2	7	516	521	SDTSYV	SDSAYV	1	1	13.9
peptide2982	sp|Q902F9|EN113_HUMAN	50	5	91	0.74	11	699	10	5	7	0	1	10	520	529	EKLEATINEL	QKLANQINDL	1	1	13.9
peptide2988	sp|Q902F9|EN113_HUMAN	66.667	4	78	0.24	18	699	6	2	4	0	13	18	577	582	CHQHGR	CHLQGR	1	1	15.4
peptide2988	sp|Q902F9|EN113_HUMAN	35.714	5	78	0.34	18	699	14	9	9	0	5	18	293	306	SDMSCPNDCHQHGR	SDLTESLDKHKHKK	1	1	15
peptide2988	sp|P63132|PO113_HUMAN	80	4	72	0.54	18	956	5	1	4	0	14	18	899	903	HQHGR	HQEGR	1	1	14.6
peptide2988	sp|P63132|PO113_HUMAN	50	4	72	9.5	18	956	8	4	4	0	4	11	936	943	CSDMSCPN	CSLDDCIN	1	1	11.9
peptide2997	sp|P63121|VP113_HUMAN	33.333	4	80	1.7	15	156	12	8	8	0	4	15	136	147	GIEGPIDAAFTR	GIKVPVEAKINQ	1	1	13.5
peptide3003	sp|Q902F9|EN113_HUMAN	62.5	5	50	1.5	16	699	8	3	5	0	5	12	283	290	PSVSVSPG	PSAQVSPA	1	1	13.5
peptide3003	sp|P62684|GA113_HUMAN	71.429	5	44	2.2	16	666	7	2	6	0	6	12	103	109	SVSVSPG	SVSDAPG	1	1	13.1
peptide3005	sp|P62684|GA113_HUMAN	45.455	5	100	0.7	11	666	11	6	6	0	1	11	574	584	TGEQAPASAPR	TGREPPDLCPR	1	1	13.9
peptide3006	sp|P62684|GA113_HUMAN	66.667	4	86	1.6	7	666	6	2	4	0	2	7	343	348	HNLEPY	HRLIPY	1	1	12.7
peptide3007	sp|P62684|GA113_HUMAN	35.714	5	64	4.3	22	666	14	9	8	0	9	22	486	499	PEPELVYEDLRGSV	PECQSAIKPLKGKV	1	1	12.7
peptide3008	sp|P63132|PO113_HUMAN	44.444	4	64	0.19	14	956	9	5	8	0	2	10	407	415	KEEIIEAFV	KEQVRQAFI	1	1	15.4
peptide3014	sp|Q902F9|EN113_HUMAN	44.444	4	69	2.1	13	699	9	5	6	0	4	12	378	386	PFQNQQRPP	PLQSCVKPP	1	1	13.1
peptide3014	sp|P62684|GA113_HUMAN	50	5	77	8.1	13	666	10	5	7	0	3	12	214	223	PPFQNQQRPP	PPAELQYQPP	1	1	11.5
peptide3019	sp|P62684|GA113_HUMAN	66.667	4	67	0.16	9	666	6	2	6	0	2	7	644	649	IFQGIA	VFQGIS	1	1	15
peptide3023	sp|P62684|GA113_HUMAN	41.667	5	92	3.8	13	666	12	7	7	0	2	13	295	306	AEERDRAEAEAR	AQEGEPPTVEAR	1	1	12.3
peptide3024	sp|P63132|PO113_HUMAN	26.667	4	68	0.3	22	956	15	11	8	0	2	16	848	862	WLPAEYEDGFSLPYG	WMPTRHLKFYNEPIG	1	1	15.4
peptide3024	sp|P62684|GA113_HUMAN	40.909	9	91	3.8	22	666	22	10	12	2	2	21	213	233	WLPAE--YEDGFSLPYGWTPGV	WPPAELQYQPPPESQYGY-PGM	1	1	13.1
peptide3032	sp|Q902F9|EN113_HUMAN	57.143	4	37	2.1	19	699	7	3	5	0	8	14	609	615	PGEAAVA	PGTEAIA	1	1	13.5
peptide3045	sp|P62684|GA113_HUMAN	54.545	6	79	0.59	14	666	11	5	8	0	4	14	23	33	LGKGGNEESTK	LKRGGVKVSTK	1	1	14.2
peptide3045	sp|P63132|PO113_HUMAN	57.143	4	50	6.2	14	956	7	3	4	0	2	8	939	945	DDLGKGG	DDCINGG	1	1	11.9
peptide3046	sp|Q902F9|EN113_HUMAN	55.556	5	90	2.6	10	699	9	4	6	0	1	9	454	462	EILKEQENR	EVLKGVLNR	1	1	12.7
peptide3050	sp|P63132|PO113_HUMAN	50	4	57	0.65	14	956	8	4	6	0	6	13	296	303	IRNDEELN	LRGDSDLN	1	1	14.2
peptide3055	sp|Q902F9|EN113_HUMAN	30.769	4	81	0.23	16	699	13	9	8	0	1	13	344	356	LGEHNIDVLEGNE	VASHHIRIWSGNQ	1	1	15
peptide3066	sp|P62684|GA113_HUMAN	35.714	5	82	4.4	17	666	14	9	8	0	2	15	140	153	MAEQIIQEIYSQIQ	MAQSTQNADYNQLQ	1	1	12.3
peptide3069	sp|P62684|GA113_HUMAN	50	4	44	8.3	18	666	8	4	5	0	1	8	101	108	SAPSADAP	SVSVSDAP	1	1	11.9
peptide3088	sp|P63132|PO113_HUMAN	30.769	4	81	0.31	16	956	13	9	8	0	1	13	709	721	SDNQPGVLIQVYE	TDNGPGYCSKAFQ	1	1	15
peptide3092	sp|P63132|PO113_HUMAN	100	5	56	0.22	9	956	5	0	5	0	4	8	838	842	VSPGE	VSPGE	1	1	14.6
peptide3094	sp|Q902F9|EN113_HUMAN	57.143	4	50	0.61	14	699	7	3	6	0	8	14	435	441	VPVHLDR	IPVSMDR	1	1	14.2
peptide3100	sp|P63132|PO113_HUMAN	50	4	100	0.25	8	956	8	4	6	0	1	8	197	204	DDTVCLAK	DDILCAAE	1	1	14.6
peptide3113	sp|P63132|PO113_HUMAN	50	5	42	3.7	24	956	10	5	6	0	8	17	179	188	AGNPVGDKLN	ALQPVRDKFS	1	1	13.1
peptide3123	sp|P63132|PO113_HUMAN	36.364	4	55	1.5	20	956	11	7	7	0	9	19	635	645	QDDFISPCGAC	QEAGVNPRGLC	1	1	13.9
peptide3126	sp|P63132|PO113_HUMAN	62.5	5	30	0.057	27	956	8	3	6	0	10	17	843	850	NSLPLWAP	NQLPVWMP	1	1	17.7
peptide3126	sp|Q902F9|EN113_HUMAN	44.444	4	33	0.96	27	699	9	5	5	0	14	22	131	139	LWAPQPPAD	VWVPGPTDD	1	1	14.6
peptide3128	sp|P63132|PO113_HUMAN	62.5	5	67	0.097	12	956	8	3	6	0	4	11	934	941	AACAQDLC	AACSLDDC	1	1	15.8
peptide3145	sp|P63132|PO113_HUMAN	83.333	5	60	0.032	10	956	6	1	6	0	3	8	282	287	LGMPTY	LGIPTY	1	1	16.9
peptide3146	sp|P62684|GA113_HUMAN	45.455	5	73	0.79	15	666	11	6	7	0	5	15	483	493	DENPFAQGALK	NANPECQSAIK	1	1	13.9
peptide3148	sp|P62684|GA113_HUMAN	66.667	4	55	1.3	11	666	6	2	4	0	4	9	600	605	DDNGDP	DKNGQP	1	1	13.1
peptide3149	sp|P63132|PO113_HUMAN	40	4	67	0.77	15	956	10	6	7	0	1	10	110	119	SVIPSDGPSV	AMIPKDWPLI	1	1	13.9
peptide3152	sp|P63132|PO113_HUMAN	50	4	73	0.32	11	956	8	4	7	0	3	10	874	881	SPQGNSVD	TPQSSTVD	1	1	14.6
peptide3158	sp|P63132|PO113_HUMAN	42.857	3	88	1.6	8	956	7	4	5	0	1	7	710	716	DSGSYFC	DNGPGYC	1	1	12.7
peptide3159	sp|Q902F9|EN113_HUMAN	57.143	4	64	1.5	11	699	7	3	5	0	1	7	279	285	SPSCPDA	TQSCPSA	1	1	13.1
peptide3165	sp|P63132|PO113_HUMAN	83.333	5	100	0.08	16	956	6	1	5	0	11	16	571	576	PGPFTK	PGPLTK	1	1	16.2
peptide3165	sp|P63132|PO113_HUMAN	33.333	5	100	4.9	16	956	15	10	6	0	1	15	13	27	VGAPATGSGTPGPFT	LGAATVEPPKPIPLT	1	1	12.3
peptide3174	sp|Q902F9|EN113_HUMAN	42.857	6	56	1.3	27	699	14	8	8	0	14	27	133	146	VAGPSVFLFPPKPK	VPGPTDDCCPAKPE	1	1	14.2
peptide3174	sp|Q902F9|EN113_HUMAN	80	4	56	1.9	27	699	5	1	5	0	13	17	330	334	PVAGP	PVSGP	1	1	13.9
peptide3174	sp|P63132|PO113_HUMAN	66.667	4	22	1.6	27	956	6	2	4	0	7	12	20	25	PPCPAP	PPKPIP	1	1	14.2
peptide3181	sp|Q902F9|EN113_HUMAN	40	4	53	1.7	19	699	10	6	6	0	6	15	329	338	APIKIPVGPE	SPVSGPEHPE	1	1	13.5
peptide3183	sp|Q902F9|EN113_HUMAN	57.143	4	64	2.4	11	699	7	3	6	0	5	11	142	148	PSKVEEK	PAKPEEE	1	1	12.7
peptide3195	sp|P62684|GA113_HUMAN	66.667	4	46	3.3	13	666	6	2	5	0	2	7	173	178	PDENKP	PSESKP	1	1	12.7
peptide3198	sp|Q902F9|EN113_HUMAN	57.143	4	54	0.62	13	699	7	3	4	0	3	9	407	413	NCMFDTC	NCRLLTC	1	1	14.2
peptide3199	sp|Q902F9|EN113_HUMAN	50	3	38	1.1	16	699	6	3	4	0	11	16	500	505	FANTWK	FVNDWQ	1	1	13.9
peptide3205	sp|P62684|GA113_HUMAN	57.143	4	54	2.2	13	666	7	3	5	0	3	9	172	178	DPDENKP	GPSESKP	1	1	13.1
peptide3207	sp|P62684|GA113_HUMAN	50	4	53	0.73	15	666	8	4	5	0	5	12	647	654	GIASFPSY	GISQLPQY	1	1	14.2
peptide3208	sp|P63132|PO113_HUMAN	55.556	5	69	1	13	956	9	4	6	0	4	12	834	842	GTLSLSPGE	GFACVSPGE	1	1	13.5
peptide3226	sp|Q902F9|EN113_HUMAN	27.778	5	78	0.055	23	699	18	13	12	0	4	21	320	337	LASSETGVGAPISGPGIP	ISTARPKIISPVSGPEHP	1	1	17.3
peptide3226	sp|P62684|GA113_HUMAN	66.667	4	26	3.8	23	666	6	2	5	0	12	17	603	608	GAPISG	GQPLSG	1	1	13.1
peptide3226	sp|P63132|PO113_HUMAN	66.667	4	26	5.3	23	956	6	2	4	0	17	22	100	105	GPGIPG	GPLQPG	1	1	12.7
peptide3229	sp|Q902F9|EN113_HUMAN	44.444	4	90	6.5	10	699	9	5	6	0	2	10	389	397	LIVSQDVVK	LVVGNIVIK	1	1	11.5
peptide3231	sp|P62684|GA113_HUMAN	80	4	80	2.2	10	666	5	1	5	0	4	8	223	227	PPQSQ	PPESQ	1	1	12.7
peptide3231	sp|P62684|GA113_HUMAN	83.333	5	80	5.2	10	666	6	1	5	0	1	6	357	362	SLSPPQ	SLSPSQ	1	1	11.9
peptide3232	sp|P63132|PO113_HUMAN	60	6	71	0.032	14	956	10	4	8	0	5	14	15	24	AASAEEPKPV	AATVEPPKPI	1	1	17.3
peptide3233	sp|P63132|PO113_HUMAN	71.429	5	64	0.79	11	956	7	2	7	0	3	9	319	325	VEQQIQS	VEEKIQS	1	1	13.9
peptide3241	sp|Q902F9|EN113_HUMAN	36.364	4	61	0.21	18	699	11	7	10	0	4	14	69	79	MTQSPDSLAVS	VTQTPESMLLA	1	1	15.4
peptide3241	sp|P61574|RE113_HUMAN	36.364	4	61	0.89	18	105	11	7	10	0	4	14	69	79	MTQSPDSLAVS	VTQTPESMLLA	1	1	14.2
peptide3248	sp|Q902F9|EN113_HUMAN	100	4	44	0.17	9	699	4	0	4	0	2	5	557	560	DFCI	DFCI	1	1	15
peptide3250	sp|P63132|PO113_HUMAN	46.154	6	71	0.11	21	956	13	7	8	0	5	17	566	578	AHSSDPGALMYPN	AHTNLPGPLTKAN	1	1	16.5
peptide3250	sp|P63132|PO113_HUMAN	71.429	5	71	2.3	21	956	7	2	6	0	3	9	224	230	GLAHSSD	GLAIASD	1	1	13.5
peptide3253	sp|P63132|PO113_HUMAN	55.556	5	53	0.15	17	956	9	4	6	0	5	13	710	718	DEGPGHHHK	DNGPGYCSK	1	1	15.8
peptide3258	sp|P63132|PO113_HUMAN	60	6	71	0.04	14	956	10	4	7	0	2	11	502	511	IYVLQELDNP	ITVLQDFDQP	1	1	16.9
peptide3258	sp|Q902F9|EN113_HUMAN	45.455	5	79	7.8	14	699	11	6	6	0	2	12	125	135	IYVLQELDNPG	IYVNDSVWVPG	1	1	11.9
peptide3268	sp|P63121|VP113_HUMAN	83.333	5	50	0.065	12	156	6	1	6	0	2	7	102	107	VELTMP	VEITMP	1	1	16.2
peptide3276	sp|P63121|VP113_HUMAN	50	4	44	0.47	18	156	8	4	6	0	1	8	148	155	ERQNCGFP	EREGIGYP	1	1	14.6
peptide3276	sp|P63132|PO113_HUMAN	44.444	4	50	1.8	18	956	9	5	6	0	6	14	834	842	GFPGVTPSQ	GFACVSPGE	1	1	13.5
peptide3276	sp|Q902F9|EN113_HUMAN	30.769	4	72	2.2	18	699	13	9	8	0	1	13	278	290	ERQNCGFPGVTPS	QTQSCPSAQVSPA	1	1	13.1
peptide3285	sp|Q902F9|EN113_HUMAN	42.857	3	88	3.4	8	699	7	4	5	0	1	7	363	369	RHPDYSV	RKPFYTI	1	1	12.3
peptide3288	sp|P63132|PO113_HUMAN	55.556	5	64	0.25	14	956	9	4	8	0	1	9	868	876	SSAEAQTPE	TSAETETPQ	1	1	15
peptide3290	sp|P62684|GA113_HUMAN	57.143	4	64	2	11	666	7	3	4	0	4	10	617	623	VPQNTGG	APQQTGA	1	1	12.7
peptide3294	sp|P62684|GA113_HUMAN	66.667	4	50	2.5	12	666	6	2	4	0	4	9	220	225	YLPAPE	YQPPPE	1	1	12.7
peptide3295	sp|P61574|RE113_HUMAN	44.444	4	100	6.3	9	105	9	5	6	0	1	9	90	98	GLPAPIEKT	GVPNSSEET	1	1	11.9
peptide3298	sp|P63132|PO113_HUMAN	41.667	5	71	2.1	17	956	12	7	8	0	5	16	611	622	DVSEELIQDITQ	DVTWKQAKDIVQ	1	1	13.1
peptide3322	sp|P61574|RE113_HUMAN	55.556	5	82	1.4	11	105	9	4	7	0	1	9	95	103	AEEEATVPN	SEETATIEN	1	1	13.1
peptide3325	sp|P62684|GA113_HUMAN	66.667	4	33	0.51	18	666	6	2	5	0	3	8	218	223	INYQPP	LQYQPP	1	1	14.6
peptide3325	sp|P63132|PO113_HUMAN	50	4	44	4.8	18	956	8	4	6	0	3	10	275	282	INYQPPTV	INWIRPTL	1	1	12.3
peptide3328	sp|Q902F9|EN113_HUMAN	66.667	4	40	0.75	15	699	6	2	4	0	1	6	137	142	TDSFCP	TDDCCP	1	1	14.2
peptide3333	sp|P62684|GA113_HUMAN	44.444	4	60	9.9	15	666	9	5	5	0	6	14	512	520	ACGVAQGAL	ACDGMGGAM	1	1	11.5
peptide3341	sp|P63132|PO113_HUMAN	60	3	20	5.8	25	956	5	2	5	0	17	21	122	126	ELKEC	DLKDC	1	1	12.7
peptide3341	sp|P63121|VP113_HUMAN	42.857	3	28	8.2	25	156	7	4	5	0	16	22	65	71	TELKECM	TEILHCL	1	1	12.3
peptide3350	sp|P63132|PO113_HUMAN	52.941	9	55	0.025	31	956	17	5	10	1	4	20	943	956	NDGKTPGAVNACHLSCS	NGGKSP---YACRSSCS	1	1	18.9
peptide3352	sp|P62684|GA113_HUMAN	40	4	91	7.4	11	666	10	6	5	0	2	11	567	576	ITVNDLPVGR	ITIQATTTGR	1	1	11.5
peptide3355	sp|P63132|PO113_HUMAN	44.444	4	47	1.1	19	956	9	5	6	0	10	18	476	484	AVYVAVEER	AAYTGLKER	1	1	13.9
peptide3357	sp|P63132|PO113_HUMAN	50	5	77	1.6	13	956	10	5	6	0	4	13	141	150	AAVIPIKNNR	AFTIPAINNK	1	1	13.1
peptide3367	sp|P63132|PO113_HUMAN	33.333	3	78	1.6	27	956	9	6	5	0	11	19	168	176	SPLVCNGLI	SPTICQTFV	1	1	14.2
peptide3367	sp|P63132|PO113_HUMAN	50	4	78	2.6	27	956	8	4	4	0	5	12	697	704	CFGDSGSP	CFAVMGVP	1	1	13.5
peptide3367	sp|P63132|PO113_HUMAN	66.667	4	78	2.6	27	956	6	2	6	0	21	26	423	428	GIASFV	GLANFV	1	1	13.5
peptide3370	sp|Q902F9|EN113_HUMAN	57.143	4	39	0.76	18	699	7	3	5	0	3	9	551	557	CDMNTEN	CDWNTSD	1	1	14.2
peptide3373	sp|P62684|GA113_HUMAN	57.143	4	50	3.7	14	666	7	3	4	0	5	11	294	300	GCQGSEP	GAQEGEP	1	1	12.3
peptide3405	sp|P63121|VP113_HUMAN	33.333	4	92	2.2	13	156	12	8	7	0	2	13	127	138	GSGVSGGEEGAR	GKGLGKNEDGIK	1	1	13.1
peptide3417	sp|P63132|PO113_HUMAN	46.667	7	88	0.11	17	956	15	8	9	0	2	16	828	842	VLTQSPGTLSLSPGE	VITWGRGFACVSPGE	1	1	16.2
peptide3417	sp|Q902F9|EN113_HUMAN	41.667	5	71	4.9	17	699	12	7	7	0	4	15	279	290	TQSPGTLSLSPG	TQSCPSAQVSPA	1	1	12.3
peptide3429	sp|Q902F9|EN113_HUMAN	36.364	4	48	1.6	23	699	11	7	7	0	11	21	389	399	FLVGGASLKPE	LVVGNIVIKPD	1	1	13.9
peptide3438	sp|P63132|PO113_HUMAN	60	6	43	0.076	35	956	10	4	6	0	11	20	100	109	GPLAPGTGGP	GPLQPGLPSP	1	1	18.1
peptide3438	sp|P63132|PO113_HUMAN	80	4	43	0.19	35	956	5	1	5	0	6	10	712	716	GPGFC	GPGYC	1	1	16.9
peptide3438	sp|Q902F9|EN113_HUMAN	40	4	46	2.5	35	699	10	6	6	0	25	34	302	311	HAHVPPESFF	HKHKKLQSFY	1	1	14.2
peptide3438	sp|Q902F9|EN113_HUMAN	38.462	5	46	5.6	35	699	13	8	5	0	19	31	135	147	GPFTTCHAHVPPE	GPTDDCCPAKPEE	1	1	13.1
peptide3438	sp|P62684|GA113_HUMAN	42.105	8	54	2.7	35	666	19	9	9	1	3	21	227	243	QYEGPGFCGPLAPGTGGPF	QYGYPGM--PPAPQGRAPY	1	1	13.9
peptide3438	sp|P62684|GA113_HUMAN	50	4	54	6.7	35	666	8	4	5	0	5	12	166	173	EGPGFCGP	KGPELMGP	1	1	13.1
peptide3443	sp|P63132|PO113_HUMAN	45.455	5	92	0.016	12	956	11	6	9	0	1	11	929	939	NLQDFAACGID	NPREYAACSLD	1	1	18.1
peptide3446	sp|Q902F9|EN113_HUMAN	66.667	4	29	1.9	21	699	6	2	5	0	2	7	277	282	GETFSC	GQTQSC	1	1	13.5
peptide3449	sp|P63132|PO113_HUMAN	29.412	5	39	1.7	44	956	17	12	8	0	25	41	695	711	ISCCTLVSTPVGYDKDN	LSCFAVMGVPEKIKTDN	1	1	15
peptide3449	sp|Q902F9|EN113_HUMAN	36.364	4	25	1.8	44	699	11	7	7	0	13	23	406	416	DNCETCTCYET	ENCRLLTCIDS	1	1	15
peptide3449	sp|P62684|GA113_HUMAN	50	4	18	3.3	44	666	8	4	6	0	35	42	552	559	VGYDKDNC	IGHLKKNC	1	1	14.2
peptide3452	sp|P62684|GA113_HUMAN	41.176	7	77	0.089	22	666	17	10	7	0	6	22	441	457	NTVLSGGTTMYPGIADR	NTVRQGSKEPYPDFVAR	1	1	16.9
peptide3457	sp|Q902F9|EN113_HUMAN	66.667	4	21	2.5	28	699	6	2	5	0	7	12	447	452	PEVHLL	PSVHIL	1	1	13.9
peptide3462	sp|Q902F9|EN113_HUMAN	62.5	5	100	0.39	8	699	8	3	6	0	1	8	47	54	PPSDEQLK	PPTWAQLK	1	1	14.2
peptide3462	sp|Q902F9|EN113_HUMAN	66.667	4	100	1.2	8	699	6	2	6	0	3	8	33	38	SDEQLK	SEEQMK	1	1	13.1
peptide3462	sp|P61574|RE113_HUMAN	62.5	5	100	0.77	8	105	8	3	6	0	1	8	47	54	PPSDEQLK	PPTWAQLK	1	1	13.5
peptide3462	sp|P61574|RE113_HUMAN	66.667	4	100	1	8	105	6	2	6	0	3	8	33	38	SDEQLK	SEEQMK	1	1	13.5
peptide3464	sp|P63132|PO113_HUMAN	50	4	89	7.4	9	956	8	4	5	0	2	9	488	495	TPEYFAER	TPYQSAQR	1	1	11.5
peptide3472	sp|P63132|PO113_HUMAN	66.667	4	50	0.96	12	956	6	2	6	0	6	11	423	428	GIASFV	GLANFV	1	1	13.5
peptide3479	sp|P63132|PO113_HUMAN	28.571	4	75	0.27	20	956	14	10	9	0	2	15	565	578	QGYPDVPGPLNNPD	RAHTNLPGPLTKAN	1	1	15.4
peptide3479	sp|P63132|PO113_HUMAN	35.714	5	75	7	20	956	14	9	6	0	3	16	702	715	GYPDVPGPLNNPDY	GVPEKIKTDNGPGY	1	1	12.3
peptide3479	sp|P62684|GA113_HUMAN	41.176	7	90	0.44	20	666	17	10	8	0	4	20	243	259	YPDVPGPLNNPDYPGTR	YPQPPTRRLNPTAPPSR	1	1	15
peptide3479	sp|P62684|GA113_HUMAN	43.75	7	90	1.5	20	666	16	8	8	1	3	17	229	244	GYPDVP-GPLNNPDYP	GYPGMPPAPQGRAPYP	1	1	13.9
peptide3479	sp|P62684|GA113_HUMAN	45.455	5	90	3.5	20	666	11	6	6	0	8	18	222	232	PGPLNNPDYPG	PPPESQYGYPG	1	1	13.1
peptide3484	sp|Q902F9|EN113_HUMAN	50	5	38	1.4	26	699	10	5	7	0	4	13	138	147	DDPTDSKPED	DDCCPAKPEE	1	1	14.2
peptide3485	sp|P63132|PO113_HUMAN	45.455	5	65	0.077	17	956	11	6	7	0	6	16	936	946	CVYDLCVVGGE	CSLDDCINGGK	1	1	16.5
peptide3485	sp|P63132|PO113_HUMAN	66.667	4	65	3.9	17	956	6	2	4	0	11	16	837	842	CVVGGE	CVSPGE	1	1	12.7
peptide3492	sp|P62684|GA113_HUMAN	71.429	5	44	0.22	16	666	7	2	6	0	3	9	185	191	PAGGIPV	PAGQVPV	1	1	15.4
peptide3494	sp|Q902F9|EN113_HUMAN	38.462	5	65	0.01	20	699	13	8	8	0	3	15	402	414	TVGCEECTVFPCL	TITCENCRLLTCI	1	1	19.2
peptide3500	sp|P62684|GA113_HUMAN	57.143	4	70	0.55	10	666	7	3	7	0	4	10	492	498	VKPLEGR	IKPLKGK	1	1	13.9
peptide3502	sp|P63132|PO113_HUMAN	44.444	4	100	0.47	9	956	9	5	6	0	1	9	476	484	AVYVAVEER	AAYTGLKER	1	1	13.9
peptide3504	sp|P63132|PO113_HUMAN	29.167	7	92	6.6	26	956	24	17	10	0	1	24	155	178	RFDDAVVQSDMKHWPFMVVNDAGR	RFQWKVLPQGMLNSPTICQTFVGR	1	1	12.7
peptide3506	sp|Q902F9|EN113_HUMAN	66.667	6	38	0.016	24	699	9	3	6	0	5	13	138	146	DDGCPKPPE	DDCCPAKPE	1	1	19.2
peptide3506	sp|Q902F9|EN113_HUMAN	80	4	38	0.55	24	699	5	1	4	0	8	12	382	386	CPKPP	CVKPP	1	1	15
peptide3506	sp|P62684|GA113_HUMAN	62.5	5	33	0.19	24	666	8	3	6	0	11	18	223	230	PPEIAHGY	PPESQYGY	1	1	16.2
peptide3514	sp|P63132|PO113_HUMAN	71.429	5	88	0.16	8	956	7	2	6	0	1	7	568	574	TDLPSPL	TNLPGPL	1	1	15
peptide3520	sp|P63132|PO113_HUMAN	33.333	4	60	0.094	20	956	12	8	7	0	9	20	359	370	VQWLLEPHDAIR	VEWSFLPHSTVK	1	1	16.5
peptide3524	sp|P62684|GA113_HUMAN	71.429	5	87	2.5	30	666	7	2	5	0	21	27	184	190	LPATQCP	LPAGQVP	1	1	13.9
peptide3524	sp|P62684|GA113_HUMAN	62.5	5	87	7.6	30	666	8	3	5	0	1	8	656	663	NFPPSQDA	NCPPPQAA	1	1	12.7
peptide3524	sp|P62684|GA113_HUMAN	27.778	5	87	10	30	666	18	13	8	0	13	30	149	166	YTTSSQLTLPATQCPDGK	YNQLQEVIYPETLKLEGK	1	1	12.3
peptide3528	sp|P62684|GA113_HUMAN	36.842	7	81	3	21	666	19	10	8	1	3	19	230	248	FPSRPD--NGFVNYPAKPT	YPGMPPAPQGRAPYPQPPT	1	1	13.1
peptide3535	sp|P62684|GA113_HUMAN	55.556	5	50	6.5	18	666	9	4	6	0	3	11	221	229	QPEPEQEPG	QPPPESQYG	1	1	12.3
peptide3537	sp|P62684|GA113_HUMAN	55.556	5	60	0.32	15	666	9	4	6	0	3	11	534	542	VAGGDMETF	VLGGQVRTF	1	1	15
peptide3538	sp|Q902F9|EN113_HUMAN	44.444	4	50	0.57	18	699	9	5	8	0	3	11	68	76	QMTQSPSSL	KVTQTPESM	1	1	14.6
peptide3538	sp|P61574|RE113_HUMAN	44.444	4	50	4.9	18	105	9	5	8	0	3	11	68	76	QMTQSPSSL	KVTQTPESM	1	1	12.7
peptide3540	sp|P62684|GA113_HUMAN	34.483	10	83	0.78	30	666	29	15	14	1	2	26	425	453	RQPEPEQEPGMSDPLPKPLR----DPLPD	RAWEKIQDPGSTCPSFNTVRQGSKEPYPD	1	1	15
peptide3540	sp|P63132|PO113_HUMAN	37.037	10	90	0.83	30	956	27	13	12	1	3	29	97	119	QPEPEQEPGMSDPLPKPLRDPLPDPLL	QPMGPLQPG----LPSPAMIPKDWPLI	1	1	15
peptide3544	sp|P63132|PO113_HUMAN	42.857	3	70	5.2	10	956	7	4	6	0	3	9	509	515	EEPQNLI	DQPINII	1	1	11.9
peptide3548	sp|P62684|GA113_HUMAN	66.667	4	67	6.4	9	666	6	2	5	0	1	6	445	450	EGSPEP	QGSKEP	1	1	11.5
peptide3554	sp|P62684|GA113_HUMAN	71.429	5	32	1.1	22	666	7	2	5	0	16	22	191	197	VTLTPNK	VTLQPQK	1	1	14.2
peptide3556	sp|P63121|VP113_HUMAN	57.143	4	100	0.91	7	156	7	3	7	0	1	7	13	19	EAIVEGK	KAIIQGK	1	1	13.5
peptide3557	sp|P62684|GA113_HUMAN	57.143	4	26	7.8	27	666	7	3	4	0	6	12	201	207	ENHHNPP	ENKTQPP	1	1	12.3
peptide3569	sp|P63132|PO113_HUMAN	57.143	4	44	0.47	16	956	7	3	5	0	6	12	167	173	NTPASCQ	NSPTICQ	1	1	14.6
peptide3570	sp|P63132|PO113_HUMAN	80	4	56	0.59	9	956	5	1	4	0	3	7	169	173	PTYCQ	PTICQ	1	1	13.9
peptide3572	sp|P62684|GA113_HUMAN	50	5	45	7.8	22	666	10	5	6	0	3	12	221	230	QPEPEQEPGM	QPPPESQYGY	1	1	12.3
peptide3584	sp|P63132|PO113_HUMAN	55.556	5	75	0.056	12	956	9	4	8	0	4	12	868	876	TGSETESPR	TSAETETPQ	1	1	16.2
peptide3590	sp|P63132|PO113_HUMAN	45.455	5	50	0.19	22	956	11	6	6	0	9	19	679	689	AACQAAGATVH	ATCQTGESTSH	1	1	15.8
peptide3591	sp|P63132|PO113_HUMAN	45.455	5	61	2.7	18	956	11	6	6	0	6	16	460	470	IENIEEDFRDG	LENALTVFTDG	1	1	13.1
peptide3602	sp|Q902F9|EN113_HUMAN	33.333	4	92	0.27	13	699	12	8	7	0	2	13	565	576	YWGGQYTWDMAK	YNESEHHWDMVR	1	1	15
peptide3632	sp|P63132|PO113_HUMAN	57.143	4	29	1.7	24	956	7	3	5	0	2	8	346	352	HSPSGAL	HSPIGII	1	1	13.9
peptide3633	sp|P62684|GA113_HUMAN	40	6	88	2.6	17	666	15	9	7	0	1	15	608	622	GPPPPGKPQGPPPQG	GNEQRGQPQAPQQTG	1	1	13.1
peptide3633	sp|P62684|GA113_HUMAN	50	6	88	3	17	666	12	6	7	0	2	13	290	301	PPPPGKPQGPPP	PPGEGAQEGEPP	1	1	13.1
peptide3633	sp|P62684|GA113_HUMAN	40	6	88	8.3	17	666	15	9	6	0	1	15	603	617	GPPPPGKPQGPPPQG	GQPLSGNEQRGQPQA	1	1	11.9
peptide3644	sp|P62684|GA113_HUMAN	40	4	91	0.71	11	666	10	6	7	0	1	10	620	629	QSGLYFIKPL	QTGAFPIQPF	1	1	13.9
peptide3650	sp|P63121|VP113_HUMAN	62.5	5	80	0.4	10	156	8	3	6	0	2	9	101	108	GVETTKPS	GVEITMPA	1	1	14.2
peptide3663	sp|P63121|VP113_HUMAN	57.143	4	37	1.3	19	156	7	3	5	0	8	14	70	76	CHGEDSQ	CLGPDNQ	1	1	13.9
peptide3671	sp|Q902F9|EN113_HUMAN	36.364	4	38	2.2	29	699	11	7	7	0	11	21	389	399	FLVGGASLKPE	LVVGNIVIKPD	1	1	13.9
peptide3677	sp|P62684|GA113_HUMAN	44.444	4	82	7.6	11	666	9	5	5	0	2	10	617	625	APSEDPQFP	APQQTGAFP	1	1	11.5
peptide3689	sp|Q902F9|EN113_HUMAN	62.5	5	80	0.035	10	699	8	3	6	0	1	8	269	276	GWFSHNCN	GQFYHNCS	1	1	16.5
peptide3694	sp|Q902F9|EN113_HUMAN	44.444	4	47	4.9	19	699	9	5	4	0	6	14	317	325	ESGGGVVRP	EKGISTARP	1	1	12.7
peptide3695	sp|P63132|PO113_HUMAN	66.667	4	90	5.8	10	956	6	2	4	0	5	10	20	25	PPCPAP	PPKPIP	1	1	11.9
peptide3695	sp|P63132|PO113_HUMAN	57.143	4	90	7.5	10	956	7	3	4	0	2	8	567	573	HTCPPCP	HTNLPGP	1	1	11.5
peptide3698	sp|Q902F9|EN113_HUMAN	44.444	4	100	2.4	9	699	9	5	6	0	1	9	363	371	RHPDYSVVL	RKPFYTIDL	1	1	12.7
peptide3700	sp|Q902F9|EN113_HUMAN	50	4	67	7.8	12	699	8	4	4	0	3	10	138	145	DDEAYGKP	DDCCPAKP	1	1	11.5
peptide3701	sp|P63132|PO113_HUMAN	41.667	5	100	5.4	12	956	12	7	6	0	1	12	471	482	TGNGLFLSEGLK	SSNGKAAYTGLK	1	1	11.9
peptide3706	sp|P63132|PO113_HUMAN	66.667	4	50	1.4	12	956	6	2	5	0	7	12	761	766	ENGDAK	EGGDSK	1	1	13.1
peptide3709	sp|P62684|GA113_HUMAN	80	4	63	3.6	8	666	5	1	4	0	2	6	326	330	GPGSP	GPNSP	1	1	11.9
peptide3711	sp|P63132|PO113_HUMAN	42.857	6	100	3.7	14	956	14	8	6	0	1	14	839	852	SGAEAQTPEDSPNR	SPGENQLPVWMPTR	1	1	12.3
peptide3714	sp|P63132|PO113_HUMAN	62.5	5	53	0.06	15	956	8	3	7	0	7	14	888	895	GDLERTEE	GDVRRTDE	1	1	16.5
peptide3722	sp|Q902F9|EN113_HUMAN	60	3	45	0.58	11	699	5	2	4	0	6	10	132	136	WIPAP	WVPGP	1	1	13.9
peptide3725	sp|Q902F9|EN113_HUMAN	30.769	4	87	0.21	15	699	13	9	8	0	1	13	344	356	LGEHNIDVLEGNE	VASHHIRIWSGNQ	1	1	15
peptide3727	sp|Q902F9|EN113_HUMAN	37.5	3	62	5.3	13	699	8	5	5	0	1	8	512	519	WQTLLSVD	WNSQSSID	1	1	11.9
peptide3735	sp|P62684|GA113_HUMAN	85.714	6	47	0.62	15	666	7	1	6	0	5	11	103	109	SVSVAPG	SVSDAPG	1	1	14.2
peptide3735	sp|Q902F9|EN113_HUMAN	50	4	53	5.1	15	699	8	4	5	0	4	11	283	290	PSVSVAPG	PSAQVSPA	1	1	12.3
peptide3745	sp|P62684|GA113_HUMAN	100	6	75	0.063	8	666	6	0	6	0	2	7	635	640	QGQQPP	QGQQPP	1	1	15.8
peptide3747	sp|Q902F9|EN113_HUMAN	57.143	4	58	0.74	12	699	7	3	5	0	5	11	289	295	PVVQSDM	PAVDSDL	1	1	13.9
peptide3747	sp|P63132|PO113_HUMAN	37.5	3	67	6.4	12	956	8	5	6	0	5	12	117	124	PVVQSDMK	PLIIIDLK	1	1	11.9
peptide3754	sp|P63132|PO113_HUMAN	38.462	5	76	1.2	17	956	13	8	9	0	1	13	753	765	QTQVSVLPEGGET	KTQLVKQKEGGDS	1	1	13.9
peptide3761	sp|P63132|PO113_HUMAN	40	6	60	0.28	25	956	15	9	7	0	8	22	719	733	ALDALSAYWIASHTT	AFQKFLSQWKISHTT	1	1	15.8
peptide3763	sp|Q902F9|EN113_HUMAN	36.364	4	58	0.16	19	699	11	7	10	0	5	15	69	79	MTQSPDSLAVS	VTQTPESMLLA	1	1	15.8
peptide3763	sp|P61574|RE113_HUMAN	36.364	4	58	0.51	19	105	11	7	10	0	5	15	69	79	MTQSPDSLAVS	VTQTPESMLLA	1	1	14.6
peptide3766	sp|P63132|PO113_HUMAN	62.5	5	73	0.37	11	956	8	3	6	0	2	9	265	272	LDDFQSWL	LNDFQKLL	1	1	14.2
peptide3769	sp|Q902F9|EN113_HUMAN	57.143	4	33	2.3	21	699	7	3	6	0	13	19	634	640	GNTELIN	GSTTIIN	1	1	13.5
peptide3775	sp|P62684|GA113_HUMAN	80	4	50	0.24	10	666	5	1	4	0	2	6	544	548	GLCYN	GKCYN	1	1	14.6
peptide3777	sp|P62684|GA113_HUMAN	80	4	38	0.83	13	666	5	1	5	0	7	11	483	487	NSNPE	NANPE	1	1	13.9
peptide3779	sp|P63132|PO113_HUMAN	71.429	5	58	0.47	12	956	7	2	6	0	1	7	203	209	AETGDKV	AETKDKL	1	1	14.2
peptide3789	sp|P63132|PO113_HUMAN	50	3	60	0.38	10	956	6	3	4	0	4	9	829	834	VAWGNG	ITWGRG	1	1	14.2
peptide3791	sp|Q902F9|EN113_HUMAN	45.455	5	73	1.7	15	699	11	6	5	0	3	13	109	119	FSPADVFVQWM	FPPLIRAVTWM	1	1	13.5
peptide3794	sp|Q902F9|EN113_HUMAN	33.333	5	88	9.7	17	699	15	10	8	0	3	17	40	54	PSNKEDVDDLVSQLR	PSTKKAEPPTWAQLK	1	1	11.5
peptide3795	sp|P63132|PO113_HUMAN	45.455	5	79	0.58	14	956	11	6	7	0	2	12	504	514	VVDSEDLPLNI	VLQDFDQPINI	1	1	14.2
peptide3796	sp|P63121|VP113_HUMAN	100	5	36	0.36	14	156	5	0	5	0	8	12	87	91	IPLNL	IPLNL	1	1	14.6
peptide3800	sp|P63121|VP113_HUMAN	83.333	5	67	0.73	9	156	6	1	6	0	1	6	137	142	IKVPVD	IKVPVE	1	1	13.9
peptide3810	sp|Q902F9|EN113_HUMAN	80	4	38	0.11	13	699	5	1	4	0	1	5	167	171	REPGC	RAPGC	1	1	15.4
peptide3817	sp|Q902F9|EN113_HUMAN	44.444	4	90	2.4	10	699	9	5	6	0	1	9	363	371	RHPDYSVVL	RKPFYTIDL	1	1	12.7
peptide3820	sp|Q902F9|EN113_HUMAN	38.462	5	50	1.1	26	699	13	8	8	0	7	19	109	121	FPQEPLSVTWSES	FPPLIRAVTWMDN	1	1	14.6
peptide3820	sp|P62684|GA113_HUMAN	62.5	5	31	4.5	26	666	8	3	6	0	4	11	632	639	QGFFPQEP	QGFQGQQP	1	1	13.1
peptide3823	sp|P62684|GA113_HUMAN	71.429	5	64	1.1	11	666	7	2	6	0	1	7	254	260	TLPPSRE	TAPPSRQ	1	1	13.5
peptide3829	sp|P63132|PO113_HUMAN	27.273	3	92	1.4	12	956	11	8	7	0	1	11	391	401	LEICNLTPDAL	IKLCGNDPDKI	1	1	13.1
peptide3832	sp|P63132|PO113_HUMAN	38.462	5	62	1.1	21	956	13	8	7	0	5	17	42	54	PNFVMSAAHCVAN	PKQKLEALHLLAN	1	1	14.2
peptide3836	sp|Q902F9|EN113_HUMAN	40	4	53	1.9	19	699	10	6	7	0	5	14	598	607	FDAERDALNI	FEASKAHLNL	1	1	13.5
peptide3841	sp|Q902F9|EN113_HUMAN	83.333	5	60	0.25	10	699	6	1	5	0	5	10	224	229	GKPLPK	GKPCPK	1	1	14.6
peptide3849	sp|P62684|GA113_HUMAN	62.5	5	31	0.3	26	666	8	3	5	0	16	23	225	232	EGYYGYTG	ESQYGYPG	1	1	15.8
peptide3849	sp|P63132|PO113_HUMAN	50	4	31	5.2	26	956	8	4	4	0	13	20	473	480	NNKEGYYG	NGKAAYTG	1	1	12.7
peptide3857	sp|Q902F9|EN113_HUMAN	57.143	4	25	4.5	28	699	7	3	5	0	20	26	105	111	AYLVFSP	AYVPFPP	1	1	13.1
peptide3866	sp|P63132|PO113_HUMAN	50	4	31	1.9	26	956	8	4	6	0	15	22	709	716	TDDRFGFC	TDNGPGYC	1	1	13.9
peptide3867	sp|P62684|GA113_HUMAN	50	5	77	1.1	13	666	10	5	5	0	1	10	574	583	TGHMCPFTCP	TGREPPDLCP	1	1	13.5
peptide3867	sp|P63132|PO113_HUMAN	66.667	4	46	1.4	13	956	6	2	4	0	5	10	126	131	CPFTCP	CFFTIP	1	1	13.5
peptide3868	sp|P62684|GA113_HUMAN	62.5	5	93	1.5	14	666	8	3	6	0	1	8	447	454	SKESVPEF	SKEPYPDF	1	1	13.5
peptide3868	sp|P62684|GA113_HUMAN	30	3	93	7.9	14	666	10	7	6	0	4	13	650	659	SVPEFPLSPP	QLPQYNNCPP	1	1	11.5
peptide3874	sp|P62684|GA113_HUMAN	53.846	7	83	3	12	666	13	3	8	1	3	12	221	233	QPEPEQE---PGM	QPPPESQYGYPGM	1	1	12.7
peptide3888	sp|P63132|PO113_HUMAN	41.667	5	80	0.32	15	956	12	7	8	0	4	15	376	387	IDEIVLVGGSTR	LDQIATLIGQTR	1	1	15
peptide3890	sp|P63132|PO113_HUMAN	66.667	4	55	0.19	11	956	6	2	5	0	3	8	63	68	EPGYSP	EPSFSP	1	1	15
peptide3896	sp|P63132|PO113_HUMAN	71.429	5	26	0.34	27	956	7	2	5	0	7	13	950	956	ACHLSCS	ACRSSCS	1	1	15.8
peptide3905	sp|P63132|PO113_HUMAN	44.444	4	53	0.1	17	956	9	5	7	0	9	17	847	855	LWVPSIHCK	VWMPTRHLK	1	1	16.2
peptide3905	sp|Q902F9|EN113_HUMAN	42.857	3	41	1.3	17	699	7	4	6	0	6	12	128	134	SSNLWVP	NDSVWVP	1	1	13.9
peptide3924	sp|P63132|PO113_HUMAN	26.667	4	71	0.28	21	956	15	11	8	0	1	15	848	862	WLPAEYEDGFSLPYG	WMPTRHLKFYNEPIG	1	1	15.4
peptide3924	sp|P62684|GA113_HUMAN	40.909	9	95	3.9	21	666	22	10	12	2	1	20	213	233	WLPAE--YEDGFSLPYGWTPGV	WPPAELQYQPPPESQYGY-PGM	1	1	12.7
peptide3934	sp|P62684|GA113_HUMAN	57.143	4	54	0.015	13	666	7	3	7	0	2	8	369	375	WYVDGVE	WWIDGVQ	1	1	18.1
peptide3936	sp|P63132|PO113_HUMAN	66.667	4	75	0.68	8	956	6	2	6	0	2	7	423	428	GIASFV	GLANFV	1	1	13.5
peptide3944	sp|P63132|PO113_HUMAN	35.714	5	88	0.28	16	956	14	9	9	0	1	14	352	365	ILQEEDLIDEDDIP	IIQNTDLVEWSFLP	1	1	15
peptide3944	sp|P62684|GA113_HUMAN	45.455	5	69	0.49	16	666	11	6	6	0	4	14	98	108	EEDLIDEDDIP	EEDSVSVSDAP	1	1	14.6
peptide3946	sp|P63132|PO113_HUMAN	28.571	6	91	0.55	23	956	21	14	12	1	3	23	837	856	CIAEVENDEMPADLPSLAADF	CVSPGEN-QLPVWMPTRHLKF	1	1	15
peptide3946	sp|Q902F9|EN113_HUMAN	33.333	4	52	7.4	23	699	12	8	5	0	3	14	164	175	CIAEVENDEMPA	CLGRAPGCLMPA	1	1	12.3
peptide3955	sp|Q902F9|EN113_HUMAN	50	6	75	0.5	16	699	12	6	6	0	2	13	135	146	GPTFAACHAHVE	GPTDDCCPAKPE	1	1	14.6
peptide3955	sp|P63132|PO113_HUMAN	50	3	38	0.63	16	956	6	3	5	0	10	15	60	65	AHVEPA	GHIEPS	1	1	14.2
peptide3964	sp|P62684|GA113_HUMAN	71.429	5	70	0.09	10	666	7	2	5	0	1	7	507	513	SSYVHAC	SEYVKAC	1	1	15.4
peptide3977	sp|P63132|PO113_HUMAN	66.667	4	43	2.5	14	956	6	2	6	0	9	14	54	59	DEQLQK	NEQLEK	1	1	12.7
peptide3978	sp|Q902F9|EN113_HUMAN	66.667	4	33	1.6	18	699	6	2	6	0	5	10	283	288	PSSQIS	PSAQVS	1	1	13.5
peptide3981	sp|Q902F9|EN113_HUMAN	50	3	27	0.83	22	699	6	3	5	0	17	22	418	423	YGWQYR	FNWQHR	1	1	14.6
peptide3983	sp|Q902F9|EN113_HUMAN	66.667	4	75	0.91	8	699	6	2	5	0	2	7	564	569	IYKENE	IYNESE	1	1	13.5
peptide3987	sp|P63121|VP113_HUMAN	35.714	5	82	0.73	17	156	14	9	8	0	1	14	69	82	HLLDDNGQDKPVKP	HCLGPDNQESTVQP	1	1	14.2
peptide3987	sp|P63132|PO113_HUMAN	28.571	4	82	1.8	17	956	14	10	8	0	1	14	239	252	HLLDDNGQDKPVKP	HYLGMQIENRKIKP	1	1	13.5
peptide3989	sp|P62684|GA113_HUMAN	62.5	5	44	4	18	666	8	3	6	0	3	10	152	159	LQQVSLPE	LQEVIYPE	1	1	12.7
peptide3991	sp|P62684|GA113_HUMAN	36.364	4	92	3.1	12	666	11	7	7	0	2	12	384	394	GNPEEDLTADK	ANPPVNIDADQ	1	1	12.7
peptide3999	sp|P62684|GA113_HUMAN	44.444	4	75	1.9	12	666	9	5	6	0	2	10	295	303	SQESAAPTL	AQEGEPPTV	1	1	13.1
peptide4007	sp|Q902F9|EN113_HUMAN	100	4	36	1.3	11	699	4	0	4	0	5	8	447	450	PSVH	PSVH	1	1	13.1
peptide4009	sp|Q902F9|EN113_HUMAN	45.455	5	41	2	27	699	11	6	6	0	14	24	280	290	ESEPQAAAEPA	QSCPSAQVSPA	1	1	13.9
peptide4009	sp|P63132|PO113_HUMAN	41.667	5	44	2.7	27	956	12	7	8	0	2	13	761	772	EGAATEEEGTPK	EGGDSKECTTPQ	1	1	13.5
peptide4009	sp|P62684|GA113_HUMAN	40	8	74	2.7	27	666	20	11	11	1	2	21	164	182	EGAATEEEGTPKESEPQAAA	EGKGPELMG-PSESKPRGTS	1	1	13.5
peptide4012	sp|P62684|GA113_HUMAN	71.429	5	41	1.8	17	666	7	2	5	0	3	9	602	608	NGADLSG	NGQPLSG	1	1	13.5
peptide4013	sp|P62684|GA113_HUMAN	50	5	53	0.46	19	666	10	5	6	0	8	17	506	515	LGEYQAAVDG	ISEYVKACDG	1	1	14.6
peptide4022	sp|P62684|GA113_HUMAN	45.455	5	79	0.91	14	666	11	6	7	0	4	14	86	96	AIVDAALSALR	AIIKAALEPFQ	1	1	13.9
peptide4029	sp|P63132|PO113_HUMAN	55.556	5	56	0.031	16	956	9	4	6	0	1	9	165	173	MLNPPNFCE	MLNSPTICQ	1	1	17.3
peptide4029	sp|P63132|PO113_HUMAN	50	3	56	1.4	16	956	6	3	4	0	3	8	711	716	NPPNFC	NGPGYC	1	1	13.5
peptide4036	sp|P63132|PO113_HUMAN	83.333	5	40	0.028	15	956	6	1	6	0	7	12	104	109	PGIPSP	PGLPSP	1	1	17.7
peptide4037	sp|Q902F9|EN113_HUMAN	66.667	4	67	0.98	9	699	6	2	4	0	2	7	221	226	RPSGVP	RPKGKP	1	1	13.5
peptide4046	sp|P62684|GA113_HUMAN	30.769	4	93	1.7	14	666	13	9	8	0	1	13	266	278	QLIDNILEESDID	EIIDKSRKEGDTE	1	1	13.1
peptide4051	sp|P63132|PO113_HUMAN	50	4	44	2.8	18	956	8	4	5	0	1	8	396	403	QDPPSVVV	NDPDKIVV	1	1	13.1
peptide4053	sp|P63132|PO113_HUMAN	38.095	8	88	0.26	24	956	21	13	10	0	3	23	639	659	VEPVDVVDNADGTQTVNYVPS	VNPRGLCPNALWQMDVTHVPS	1	1	15.8
peptide4053	sp|P63132|PO113_HUMAN	23.529	4	88	8	24	956	17	13	9	0	3	19	250	266	VEPVDVVDNADGTQTVN	IKPQKIEIRKDTLKTLN	1	1	12.3
peptide4056	sp|P62684|GA113_HUMAN	40	4	83	8.9	12	666	10	6	5	0	1	10	292	301	GDGVVLVAPP	GEGAQEGEPP	1	1	11.5
peptide4064	sp|P63132|PO113_HUMAN	42.857	6	48	0.13	33	956	14	8	11	0	5	18	222	235	NWGLSVYADKPETT	NAGLAIASDKIQTS	1	1	17.3
peptide4064	sp|P63132|PO113_HUMAN	100	6	48	0.13	33	956	6	0	6	0	15	20	310	315	PETTKE	PETTKE	1	1	17.3
peptide4064	sp|P62684|GA113_HUMAN	31.25	5	48	4.5	33	666	16	11	9	0	5	20	84	99	NWGLSVYADKPETTKE	DWAIIKAALEPFQTEE	1	1	13.5
peptide4066	sp|P63132|PO113_HUMAN	28.571	6	78	0.76	27	956	21	14	12	1	3	23	837	856	CIAEVENDEMPADLPSLAADF	CVSPGEN-QLPVWMPTRHLKF	1	1	15
peptide4066	sp|Q902F9|EN113_HUMAN	33.333	4	44	9.4	27	699	12	8	5	0	3	14	164	175	CIAEVENDEMPA	CLGRAPGCLMPA	1	1	12.3
peptide4067	sp|P63132|PO113_HUMAN	50	5	31	3.4	32	956	10	5	6	0	21	30	562	571	TCVVAHEALP	THIRAHTNLP	1	1	13.5
peptide4068	sp|P63132|PO113_HUMAN	80	4	59	0.32	27	956	5	1	5	0	4	8	103	107	QPGVP	QPGLP	1	1	15.8
peptide4068	sp|P63132|PO113_HUMAN	36.364	4	59	0.61	27	956	11	7	6	0	6	16	734	744	GVPLRELGQVV	GIPYNSQGQAI	1	1	15
peptide4068	sp|P63132|PO113_HUMAN	50	5	59	5.8	27	956	10	5	6	0	1	10	94	103	AQAQPGVPLR	AVIQPMGPLQ	1	1	12.7
peptide4069	sp|P63132|PO113_HUMAN	66.667	4	37	1.8	30	956	6	2	4	0	9	14	20	25	PPCPAP	PPKPIP	1	1	14.2
peptide4069	sp|P63132|PO113_HUMAN	44.444	4	37	8.1	30	956	9	5	5	0	4	12	565	573	KTHTCPPCP	RAHTNLPGP	1	1	12.7
peptide4069	sp|Q902F9|EN113_HUMAN	41.667	5	40	3.9	30	699	12	7	7	0	19	30	135	146	GPSVFLFPPKPK	GPTDDCCPAKPE	1	1	13.5
peptide4069	sp|P62684|GA113_HUMAN	66.667	4	20	9.4	30	666	6	2	5	0	13	18	167	172	APELLG	GPELMG	1	1	12.3
peptide4072	sp|Q902F9|EN113_HUMAN	66.667	6	29	0.022	31	699	9	3	6	0	12	20	138	146	DDGCPKPPE	DDCCPAKPE	1	1	19.2
peptide4072	sp|Q902F9|EN113_HUMAN	80	4	29	0.82	31	699	5	1	4	0	15	19	382	386	CPKPP	CVKPP	1	1	15
peptide4072	sp|P62684|GA113_HUMAN	62.5	5	26	0.42	31	666	8	3	6	0	18	25	223	230	PPEIAHGY	PPESQYGY	1	1	15.8
peptide4075	sp|Q902F9|EN113_HUMAN	66.667	4	20	2.3	30	699	6	2	4	0	25	30	300	305	DLHAHK	DKHKHK	1	1	13.9
peptide4077	sp|P63121|VP113_HUMAN	36.364	4	52	7.7	21	156	11	7	6	0	10	20	54	64	GIADFLSTYQT	GISTASEVYQS	1	1	12.3
peptide4078	sp|P63132|PO113_HUMAN	28.571	6	84	0.91	31	956	21	14	12	1	3	23	837	856	CIAEVENDEMPADLPSLAADF	CVSPGEN-QLPVWMPTRHLKF	1	1	15
peptide4078	sp|P63132|PO113_HUMAN	31.579	6	84	6.7	31	956	19	13	9	0	10	28	894	912	DEMPADLPSLAADFVESKD	DEVAIHQEGRAADLGTTKE	1	1	12.7
peptide4082	sp|P63132|PO113_HUMAN	28.571	6	78	0.76	27	956	21	14	12	1	3	23	837	856	CIAEVENDEMPADLPSLAADF	CVSPGEN-QLPVWMPTRHLKF	1	1	15
peptide4082	sp|Q902F9|EN113_HUMAN	33.333	4	44	9.4	27	699	12	8	5	0	3	14	164	175	CIAEVENDEMPA	CLGRAPGCLMPA	1	1	12.3
peptide4083	sp|Q902F9|EN113_HUMAN	66.667	4	21	2.2	29	699	6	2	4	0	24	29	300	305	DLHAHK	DKHKHK	1	1	13.9
peptide4085	sp|P63132|PO113_HUMAN	62.5	5	38	0.44	21	956	8	3	6	0	11	18	262	269	LGSLNDLQ	LKTLNDFQ	1	1	15
peptide4089	sp|P63121|VP113_HUMAN	52.941	9	55	0.019	31	156	17	8	12	0	1	17	25	41	VDSGNDVTDIADDGCPK	VDTGADVSIIALNQWPK	1	1	19.2
peptide4089	sp|Q902F9|EN113_HUMAN	66.667	6	29	0.019	31	699	9	3	6	0	12	20	138	146	DDGCPKPPE	DDCCPAKPE	1	1	19.2
peptide4089	sp|Q902F9|EN113_HUMAN	80	4	29	0.73	31	699	5	1	4	0	15	19	382	386	CPKPP	CVKPP	1	1	15
peptide4089	sp|P62684|GA113_HUMAN	62.5	5	26	0.2	31	666	8	3	6	0	18	25	223	230	PPEIAHGY	PPESQYGY	1	1	16.5
peptide4090	sp|Q902F9|EN113_HUMAN	34.483	10	84	2.5	32	699	29	17	12	1	5	31	220	248	FRPEVHLLPP--PSEELALNELVTLTCLA	FRPKGKPCPKEIPKESKNTEVLVWEECVA	1	1	13.9
peptide4090	sp|Q902F9|EN113_HUMAN	66.667	4	84	2.6	32	699	6	2	5	0	7	12	447	452	PEVHLL	PSVHIL	1	1	13.9
peptide4091	sp|P63132|PO113_HUMAN	66.667	4	23	1.5	26	956	6	2	4	0	5	10	20	25	PPCPAP	PPKPIP	1	1	14.2
peptide4091	sp|Q902F9|EN113_HUMAN	41.667	5	46	3.5	26	699	12	7	7	0	15	26	135	146	GPSVFLFPPKPK	GPTDDCCPAKPE	1	1	13.1
peptide4091	sp|P62684|GA113_HUMAN	66.667	4	23	9.4	26	666	6	2	5	0	9	14	167	172	APELLG	GPELMG	1	1	12.3
peptide4097	sp|P63132|PO113_HUMAN	50	3	26	1.3	23	956	6	3	5	0	7	12	198	203	DVMCTA	DILCAA	1	1	14.2
peptide4098	sp|Q902F9|EN113_HUMAN	26.667	4	52	0.8	29	699	15	11	8	0	14	28	401	415	QDVICSHTEGLICLN	QTITCENCRLLTCID	1	1	15
peptide4099	sp|P63132|PO113_HUMAN	50	5	50	0.61	20	956	10	5	6	0	6	15	163	172	QPILNEHTFC	QGMLNSPTIC	1	1	14.6
peptide4099	sp|P62684|GA113_HUMAN	35.294	6	85	8.5	20	666	17	11	6	0	2	18	500	516	PVGVQPILNEHTFCAGM	PAGSDVISEYVKACDGM	1	1	11.9
peptide4101	sp|Q902F9|EN113_HUMAN	66.667	4	29	4.8	21	699	6	2	4	0	2	7	277	282	GDTFSC	GQTQSC	1	1	12.7
peptide4103	sp|P63132|PO113_HUMAN	28.571	6	84	0.91	31	956	21	14	12	1	3	23	837	856	CIAEVENDEMPADLPSLAADF	CVSPGEN-QLPVWMPTRHLKF	1	1	15
peptide4103	sp|P63132|PO113_HUMAN	31.579	6	84	6.7	31	956	19	13	9	0	10	28	894	912	DEMPADLPSLAADFVESKD	DEVAIHQEGRAADLGTTKE	1	1	12.7
peptide4105	sp|P63132|PO113_HUMAN	33.333	8	75	0.45	32	956	24	16	11	0	2	25	393	416	LCGAHSDGQLQEGSPIQAWQLFVN	LCGNDPDKIVVPLTKEQVRQAFIN	1	1	15.8
peptide4105	sp|P62684|GA113_HUMAN	33.333	5	47	0.98	32	666	15	10	9	0	17	31	424	438	IQAWQLFVNEESTIP	LRAWEKIQDPGSTCP	1	1	15
peptide4105	sp|P63121|VP113_HUMAN	66.667	4	19	3.2	32	156	6	2	6	0	25	30	75	80	NEESTI	NQESTV	1	1	13.9
peptide4109	sp|P63132|PO113_HUMAN	50	3	27	1.1	22	956	6	3	5	0	7	12	198	203	DVMCTA	DILCAA	1	1	14.2
peptide4113	sp|P63132|PO113_HUMAN	42.857	6	100	2.8	14	956	14	8	7	0	1	14	462	475	SVLTVLHQDWLNGK	NALTVFTDGSSNGK	1	1	12.7
peptide4116	sp|P63132|PO113_HUMAN	45.455	5	65	1.9	17	956	11	6	5	0	3	13	926	936	GDKLPECEAVC	GDTNPREYAAC	1	1	13.5
peptide4120	sp|P63132|PO113_HUMAN	71.429	5	54	0.19	13	956	7	2	5	0	5	11	932	938	EYANCHL	EYAACSL	1	1	15
peptide4120	sp|Q902F9|EN113_HUMAN	57.143	4	54	0.51	13	699	7	3	5	0	2	8	122	128	PVEEYAN	PIEIYVN	1	1	14.2
peptide4121	sp|Q902F9|EN113_HUMAN	66.667	4	19	2.4	31	699	6	2	4	0	24	29	300	305	DLHAHK	DKHKHK	1	1	13.9
peptide4124	sp|P63132|PO113_HUMAN	42.857	3	41	6.4	17	956	7	4	6	0	10	16	509	515	EEPQNLI	DQPINII	1	1	11.9
peptide4127	sp|P63132|PO113_HUMAN	50	3	26	1.3	23	956	6	3	5	0	7	12	198	203	DVMCTA	DILCAA	1	1	14.2
peptide4129	sp|P62684|GA113_HUMAN	63.636	7	41	0.26	27	666	11	4	7	0	4	14	627	637	QPGVPLGELGQ	QPFVPQGFQGQ	1	1	15.8
peptide4129	sp|P63132|PO113_HUMAN	80	4	48	0.32	27	956	5	1	5	0	4	8	103	107	QPGVP	QPGLP	1	1	15.8
peptide4129	sp|P63132|PO113_HUMAN	36.364	4	48	0.61	27	956	11	7	6	0	6	16	734	744	GVPLGELGQVV	GIPYNSQGQAI	1	1	15
peptide4131	sp|P63132|PO113_HUMAN	70	7	42	0.036	24	956	10	3	7	0	4	13	462	471	NALTSFVDAS	NALTVFTDGS	1	1	18.1
peptide4131	sp|P62684|GA113_HUMAN	80	4	21	1.8	24	666	5	1	5	0	17	21	446	450	GSEEP	GSKEP	1	1	13.9
peptide4133	sp|P63121|VP113_HUMAN	50	4	23	2.8	35	156	8	4	7	0	15	22	24	31	VLDTASDV	LVDTGADV	1	1	13.9
peptide4134	sp|P62684|GA113_HUMAN	41.667	5	50	2.6	24	666	12	7	8	0	13	24	26	37	GGDKETYNNIIR	GGVKVSTKNLIK	1	1	13.5
peptide4134	sp|P62684|GA113_HUMAN	40	4	50	3.8	24	666	10	6	6	0	14	23	446	455	GDKETYNNII	GSKEPYPDFV	1	1	13.1
peptide4134	sp|Q902F9|EN113_HUMAN	41.667	5	50	9	24	699	12	7	6	0	9	20	226	237	PGPHGGDKETYN	PCPKEIPKESKN	1	1	12.3
peptide4135	sp|P63132|PO113_HUMAN	40	4	59	0.82	17	956	10	6	6	0	2	11	832	841	GNGVQCLAMG	GRGFACVSPG	1	1	14.2
peptide4137	sp|Q902F9|EN113_HUMAN	40	8	59	0.71	34	699	20	12	9	0	11	30	47	66	PPSDEQLKSGTASVVCLLNN	PPTWAQLKKLTQLATKYLEN	1	1	15.4
peptide4137	sp|Q902F9|EN113_HUMAN	66.667	4	59	4.5	34	699	6	2	6	0	13	18	33	38	SDEQLK	SEEQMK	1	1	13.5
peptide4137	sp|P61574|RE113_HUMAN	40	8	59	1.2	34	105	20	12	9	0	11	30	47	66	PPSDEQLKSGTASVVCLLNN	PPTWAQLKKLTQLATKYLEN	1	1	14.6
peptide4137	sp|P61574|RE113_HUMAN	66.667	4	59	7.2	34	105	6	2	6	0	13	18	33	38	SDEQLK	SEEQMK	1	1	12.7
peptide4139	sp|Q902F9|EN113_HUMAN	66.667	4	19	2.6	32	699	6	2	4	0	25	30	300	305	DLHAHK	DKHKHK	1	1	13.9
peptide4140	sp|P63121|VP113_HUMAN	62.5	5	47	1.4	17	156	8	3	6	0	9	16	101	108	GVETTTPS	GVEITMPA	1	1	13.5
peptide4141	sp|Q902F9|EN113_HUMAN	45.455	5	73	2.3	15	699	11	6	7	0	5	15	181	191	VSTPTLVEVSR	VEVPTVSPISR	1	1	13.1
peptide4142	sp|Q902F9|EN113_HUMAN	66.667	6	31	0.021	29	699	9	3	6	0	10	18	138	146	DDGCPKPPE	DDCCPAKPE	1	1	19.2
peptide4142	sp|Q902F9|EN113_HUMAN	80	4	31	0.76	29	699	5	1	4	0	13	17	382	386	CPKPP	CVKPP	1	1	15
peptide4142	sp|P62684|GA113_HUMAN	62.5	5	28	0.42	29	666	8	3	6	0	16	23	223	230	PPEIAHGY	PPESQYGY	1	1	15.4
peptide4146	sp|Q902F9|EN113_HUMAN	60	6	63	0.014	16	699	10	4	7	0	7	16	135	144	APTDECKPVK	GPTDDCCPAK	1	1	18.5
peptide4146	sp|P63132|PO113_HUMAN	66.667	4	38	1.2	16	956	6	2	4	0	2	7	643	648	GTCPEA	GLCPNA	1	1	13.5
peptide4149	sp|Q902F9|EN113_HUMAN	41.176	7	65	0.24	26	699	17	10	9	0	1	17	248	264	AAVAAVLSPEEFMVLLD	ANSAVILQNNEFGTLID	1	1	15.8
peptide4154	sp|P62684|GA113_HUMAN	37.5	3	50	2.8	16	666	8	5	6	0	9	16	58	65	KDYAEVGR	KDWKRIGK	1	1	12.7
peptide4156	sp|P62684|GA113_HUMAN	47.059	8	65	3.8	26	666	17	9	9	0	9	25	394	410	QLLEQTVSASDADQQAL	QLLGIGQNWSTISQQAL	1	1	13.1
peptide4156	sp|P63121|VP113_HUMAN	44.444	4	35	7.8	26	156	9	5	5	0	1	9	91	99	LWAYLTIQQ	LWGRDLLQQ	1	1	12.3
peptide4158	sp|P63132|PO113_HUMAN	55.556	5	60	8	15	956	9	4	6	0	7	15	467	475	FTWTPSSGK	FTDGSSNGK	1	1	11.9
peptide4159	sp|Q902F9|EN113_HUMAN	27.778	5	53	2.3	34	699	18	13	11	0	15	32	658	675	TEQDSKDSTYSLSSTLTL	TQQLRRDSDHRERAMMTM	1	1	14.2
peptide4160	sp|P63132|PO113_HUMAN	40	4	71	0.085	14	956	10	6	8	0	1	10	127	136	YVMLPVADQD	FFTIPLAEQD	1	1	16.2
peptide4168	sp|P63132|PO113_HUMAN	50	5	59	1.4	17	956	10	5	7	0	4	13	418	427	GAFSDGLAHL	GAWQIGLANF	1	1	13.5
peptide4169	sp|P62684|GA113_HUMAN	36	9	68	0.48	37	666	25	16	13	0	9	33	390	414	LHADPDLGVLCPTGCQLQEALLQQE	IDADQLLGIGQNWSTISQQALMQNE	1	1	15.8
peptide4169	sp|P63132|PO113_HUMAN	80	4	14	4.4	37	956	5	1	4	0	20	24	169	173	PTGCQ	PTICQ	1	1	13.5
peptide4170	sp|P62684|GA113_HUMAN	55.556	5	56	2.2	16	666	9	4	6	0	7	15	537	545	GQVITIGNE	GQVRTFGGK	1	1	13.1
peptide4171	sp|P63132|PO113_HUMAN	83.333	5	29	0.031	21	956	6	1	6	0	7	12	104	109	PGIPSP	PGLPSP	1	1	18.1
peptide4175	sp|P62684|GA113_HUMAN	37.5	3	35	5.6	23	666	8	5	6	0	16	23	326	333	GPVAEYLK	GPNSPYMR	1	1	12.7
peptide4178	sp|P63121|VP113_HUMAN	45.455	5	41	1.2	27	156	11	6	8	0	15	25	15	25	VVQCSREEGLV	IIQGKQFEGLV	1	1	14.2
peptide4178	sp|Q902F9|EN113_HUMAN	38.889	7	63	2	27	699	18	8	10	1	10	24	569	586	EHLGQVVQC---SREEGL	EHHWDMVRCHLQGREDNL	1	1	13.9
peptide4178	sp|Q902F9|EN113_HUMAN	30.769	4	63	5.4	27	699	13	9	5	0	14	26	401	413	QVVQCSREEGLVC	QTITCENCRLLTC	1	1	12.7
peptide4179	sp|P63132|PO113_HUMAN	66.667	6	60	0.017	15	956	9	3	7	0	6	14	566	574	THTDLPSPL	AHTNLPGPL	1	1	18.1
peptide4180	sp|Q902F9|EN113_HUMAN	45.455	5	35	2.1	31	699	11	6	5	0	9	19	131	141	VWGHVGADDLC	VWVPGPTDDCC	1	1	14.2
peptide4180	sp|P63132|PO113_HUMAN	37.5	3	26	8.3	31	956	8	5	4	0	3	10	643	650	GHCLQEVW	GLCPNALW	1	1	12.7
peptide4185	sp|P62684|GA113_HUMAN	50	7	78	0.1	18	666	14	7	11	0	1	14	56	69	DLKDYEDQQKQLEQ	DLKDWKRIGKELKQ	1	1	16.2
peptide4187	sp|P63132|PO113_HUMAN	45.455	5	73	1.9	15	956	11	6	5	0	1	11	926	936	GDKLPECEAVC	GDTNPREYAAC	1	1	13.1
peptide4189	sp|P63132|PO113_HUMAN	27.273	3	61	7.1	18	956	11	8	7	0	2	12	414	424	FVNITPAEVGV	FINSGAWQIGL	1	1	11.9
peptide4190	sp|Q902F9|EN113_HUMAN	30.769	4	65	0.33	20	699	13	9	8	0	1	13	344	356	LGEHNIDVLEGNE	VASHHIRIWSGNQ	1	1	15
peptide4191	sp|P62684|GA113_HUMAN	35.714	5	38	6.5	37	666	14	9	8	0	9	22	486	499	PEPELVYEDLRGSV	PECQSAIKPLKGKV	1	1	13.1
peptide4198	sp|P62684|GA113_HUMAN	66.667	6	43	0.1	28	666	9	3	7	0	20	28	658	666	PPVQAAYQK	PPPQAAVQQ	1	1	16.9
peptide4198	sp|P62684|GA113_HUMAN	36.364	4	43	0.24	28	666	11	7	7	0	17	27	211	221	EFTPPVQAAYQ	QYWPPAELQYQ	1	1	16.2
peptide4200	sp|P63132|PO113_HUMAN	27.273	3	69	6.3	16	956	11	8	7	0	2	12	414	424	FVNITPAEVGV	FINSGAWQIGL	1	1	11.9
peptide4203	sp|P63132|PO113_HUMAN	80	4	80	0.54	15	956	5	1	4	0	4	8	627	631	CQVTH	CQVLH	1	1	14.2
peptide4203	sp|P63132|PO113_HUMAN	41.667	5	80	0.61	15	956	12	7	6	0	1	12	917	928	SYSCQVTHEGST	SYKISREHKGDT	1	1	14.2
peptide4204	sp|P63132|PO113_HUMAN	50	5	50	0.61	20	956	10	5	6	0	6	15	163	172	QPILNEHTFC	QGMLNSPTIC	1	1	14.6
peptide4204	sp|P62684|GA113_HUMAN	35.294	6	85	8.5	20	666	17	11	6	0	2	18	500	516	PVGVQPILNEHTFCAGM	PAGSDVISEYVKACDGM	1	1	11.9
peptide4208	sp|Q902F9|EN113_HUMAN	57.143	4	44	0.7	16	699	7	3	5	0	9	15	411	417	LLCLDGT	LTCIDST	1	1	14.2
peptide4210	sp|P63121|VP113_HUMAN	50	6	41	0.19	29	156	12	6	7	0	13	24	135	146	DGTRKPVEEYAN	DGIKVPVEAKIN	1	1	16.5
peptide4210	sp|P63132|PO113_HUMAN	26.667	4	59	0.24	29	956	15	11	9	0	11	25	941	955	CLDGTRKPVEEYANC	CINGGKSPYACRSSC	1	1	16.2
peptide4210	sp|P63132|PO113_HUMAN	71.429	5	59	0.55	29	956	7	2	5	0	21	27	932	938	EYANCHL	EYAACSL	1	1	15.4
peptide4210	sp|Q902F9|EN113_HUMAN	57.143	4	48	1.2	29	699	7	3	5	0	18	24	122	128	PVEEYAN	PIEIYVN	1	1	14.6
peptide4210	sp|Q902F9|EN113_HUMAN	57.143	4	48	1.7	29	699	7	3	5	0	9	15	411	417	LLCLDGT	LTCIDST	1	1	14.2
peptide4210	sp|P62684|GA113_HUMAN	20.833	5	83	7.4	29	666	24	19	11	0	2	25	562	585	LNEKDYELLCLDGTRKPVEEYANC	LNKQNITIQATTTGREPPDLCPRC	1	1	12.7
peptide4211	sp|Q902F9|EN113_HUMAN	35.294	6	85	0.58	20	699	17	11	10	0	1	17	58	74	QSNNKYAASSYLSLTPE	QLATKYLENTKVTQTPE	1	1	14.6
peptide4211	sp|P61574|RE113_HUMAN	35.294	6	85	1.1	20	105	17	11	10	0	1	17	58	74	QSNNKYAASSYLSLTPE	QLATKYLENTKVTQTPE	1	1	14.2
peptide4212	sp|P63132|PO113_HUMAN	71.429	5	25	0.37	28	956	7	2	5	0	7	13	950	956	ACHLSCS	ACRSSCS	1	1	15.8
peptide4217	sp|Q902F9|EN113_HUMAN	66.667	4	20	2.3	30	699	6	2	4	0	25	30	300	305	DLHAHK	DKHKHK	1	1	13.9
peptide4219	sp|P63132|PO113_HUMAN	44.444	4	36	0.63	25	956	9	5	8	0	4	12	114	122	KDYPVVSIE	KDWPLIIID	1	1	15
peptide4220	sp|Q902F9|EN113_HUMAN	62.5	5	44	0.9	18	699	8	3	6	0	11	18	47	54	PPSDEQLK	PPTWAQLK	1	1	14.2
peptide4220	sp|Q902F9|EN113_HUMAN	66.667	4	44	2.6	18	699	6	2	6	0	13	18	33	38	SDEQLK	SEEQMK	1	1	13.1
peptide4220	sp|P61574|RE113_HUMAN	62.5	5	44	3.7	18	105	8	3	6	0	11	18	47	54	PPSDEQLK	PPTWAQLK	1	1	12.7
peptide4220	sp|P61574|RE113_HUMAN	66.667	4	44	8.6	18	105	6	2	6	0	13	18	33	38	SDEQLK	SEEQMK	1	1	11.9
peptide4221	sp|P63121|VP113_HUMAN	71.429	5	44	0.14	16	156	7	2	6	0	1	7	129	135	GLGTDED	GLGKNED	1	1	15.8
peptide4228	sp|P63132|PO113_HUMAN	33.333	2	33	2.6	18	956	6	4	6	0	2	7	430	435	LVDNYF	IIDNHY	1	1	13.1
peptide4229	sp|Q902F9|EN113_HUMAN	66.667	4	35	1.2	17	699	6	2	4	0	12	17	300	305	DLHAHK	DKHKHK	1	1	13.9
peptide4231	sp|P63132|PO113_HUMAN	50	4	47	0.6	17	956	8	4	6	0	10	17	197	204	DDTVCLAK	DDILCAAE	1	1	14.2
peptide4232	sp|P63121|VP113_HUMAN	62.5	5	53	0.22	15	156	8	3	6	0	2	9	101	108	GVETTTPS	GVEITMPA	1	1	15
peptide4233	sp|P63132|PO113_HUMAN	40	4	71	0.085	14	956	10	6	8	0	1	10	127	136	YVMLPVADQD	FFTIPLAEQD	1	1	16.2
peptide4235	sp|P62684|GA113_HUMAN	57.143	4	50	0.016	14	666	7	3	7	0	3	9	369	375	WYVDGVE	WWIDGVQ	1	1	18.1
peptide4235	sp|Q902F9|EN113_HUMAN	36.364	4	79	5.3	14	699	11	7	5	0	2	12	264	274	NWYVDGVEVHN	DWAPRGQFYHN	1	1	12.3
peptide4236	sp|P62684|GA113_HUMAN	41.176	7	81	0.082	21	666	17	10	7	0	5	21	441	457	NTVLSGGTTMYPGIADR	NTVRQGSKEPYPDFVAR	1	1	16.9
peptide4241	sp|Q902F9|EN113_HUMAN	66.667	4	30	1.4	20	699	6	2	4	0	15	20	300	305	DLHAHK	DKHKHK	1	1	13.9
peptide4243	sp|P62684|GA113_HUMAN	37.5	3	50	2.8	16	666	8	5	6	0	9	16	58	65	KDYAEVGR	KDWKRIGK	1	1	12.7
peptide4245	sp|P62684|GA113_HUMAN	38.462	5	43	0.19	30	666	13	8	9	0	7	19	190	202	PLVEEPQNLIKQN	PVTLQPQKQVKEN	1	1	16.5
peptide4245	sp|P63132|PO113_HUMAN	30	3	33	9.5	30	956	10	7	7	0	10	19	509	518	EEPQNLIKQN	DQPINIISDS	1	1	12.3
peptide4247	sp|P63132|PO113_HUMAN	44.444	4	64	0.87	14	956	9	5	5	0	4	12	627	635	CNVDHKPSN	CQVLHLPTQ	1	1	13.9
peptide4252	sp|P63132|PO113_HUMAN	62.5	5	28	0.4	29	956	8	3	6	0	21	28	934	941	AACAQDLC	AACSLDDC	1	1	15.8
peptide4252	sp|P62684|GA113_HUMAN	37.5	6	55	1.2	29	666	16	10	8	0	4	19	326	341	GPAFAECHALVDSTAY	GPNSPYMRTLLDSIAH	1	1	14.6
peptide4252	sp|P62684|GA113_HUMAN	30	3	55	2	29	666	10	7	7	0	8	17	262	271	AECHALVDST	SELHEIIDKS	1	1	13.9
peptide4254	sp|Q902F9|EN113_HUMAN	44.444	4	45	3.6	20	699	9	5	6	0	10	18	569	577	EHLGQVVQC	EHHWDMVRC	1	1	13.1
peptide4256	sp|P62684|GA113_HUMAN	33.333	4	90	0.11	21	666	12	8	6	0	3	14	591	602	WGTVCDDSWDTN	WASQCRSKFDKN	1	1	16.5
peptide4256	sp|P62684|GA113_HUMAN	26.667	4	90	0.84	21	666	15	11	8	0	2	16	401	415	SWGTVCDDSWDTNDA	NWSTISQQALMQNEA	1	1	14.2
peptide4256	sp|P62684|GA113_HUMAN	38.462	5	90	3.1	21	666	13	8	7	0	8	20	99	111	DDSWDTNDANVVC	EDSVSVSDAPGSC	1	1	13.1
peptide4256	sp|P62684|GA113_HUMAN	28.571	2	90	4.9	21	666	7	5	5	0	6	12	422	428	VCDDSWD	ICLRAWE	1	1	12.7
peptide4256	sp|Q902F9|EN113_HUMAN	55.556	5	43	1.1	21	699	9	2	7	1	7	15	551	557	CDDSWDTND	CD--WNTSD	1	1	14.2
peptide4256	sp|P63132|PO113_HUMAN	28.571	4	67	7.4	21	956	14	10	6	0	8	21	939	952	DDSWDTNDANVVCR	DDCINGGKSPYACR	1	1	12.3
peptide4260	sp|P63132|PO113_HUMAN	52.941	9	49	0.03	35	956	17	5	10	1	4	20	943	956	NDGKTPGAVNACHLSCS	NGGKSP---YACRSSCS	1	1	18.9
peptide4261	sp|Q902F9|EN113_HUMAN	50	6	57	0.12	21	699	12	6	8	0	8	19	577	588	CFLQHKDDNPNL	CHLQGREDNLTL	1	1	16.2
peptide4263	sp|Q902F9|EN113_HUMAN	41.667	5	60	2	20	699	12	7	7	0	9	20	135	146	GPSVFLFPPKPK	GPTDDCCPAKPE	1	1	13.5
peptide4263	sp|P62684|GA113_HUMAN	66.667	4	30	2.2	20	666	6	2	5	0	3	8	167	172	APELLG	GPELMG	1	1	13.5
peptide4268	sp|P63132|PO113_HUMAN	62.5	5	42	0.38	19	956	8	3	6	0	9	16	262	269	LGSLNDLQ	LKTLNDFQ	1	1	15
peptide4269	sp|P62684|GA113_HUMAN	35.714	5	82	4.4	17	666	14	9	8	0	2	15	140	153	MAEQIIQEIYSQIQ	MAQSTQNADYNQLQ	1	1	12.3
peptide4270	sp|P63132|PO113_HUMAN	71.429	5	30	0.26	23	956	7	2	5	0	2	8	950	956	ACHLSCS	ACRSSCS	1	1	15.8
peptide4274	sp|Q902F9|EN113_HUMAN	66.667	4	21	2.2	29	699	6	2	4	0	24	29	300	305	DLHAHK	DKHKHK	1	1	13.9
peptide4276	sp|P63121|VP113_HUMAN	66.667	6	56	0.035	16	156	9	3	7	0	1	9	129	137	GLGTDEDAI	GLGKNEDGI	1	1	17.3
peptide4277	sp|P63132|PO113_HUMAN	55.556	5	60	8.3	15	956	9	4	6	0	7	15	467	475	FTWTPSSGK	FTDGSSNGK	1	1	11.9
peptide4280	sp|P61574|RE113_HUMAN	44.444	4	69	9.5	13	105	9	5	5	0	4	12	96	104	KETCFAEEG	EETATIENG	1	1	11.5
peptide4286	sp|P63132|PO113_HUMAN	50	5	63	1.3	16	956	10	5	7	0	3	12	418	427	GAFSDGLAHL	GAWQIGLANF	1	1	13.5
peptide4287	sp|P63132|PO113_HUMAN	54.545	6	69	0.012	16	956	11	5	8	0	1	11	95	105	VYKPCGPIQPA	VIQPMGPLQPG	1	1	18.9
peptide4289	sp|Q902F9|EN113_HUMAN	66.667	6	60	0.031	15	699	9	3	6	0	1	9	548	556	QLGCGWATS	QLQCDWNTS	1	1	17.3
peptide4289	sp|P63132|PO113_HUMAN	50	5	67	0.48	15	956	10	5	7	0	3	12	832	841	GCGWATSAPG	GRGFACVSPG	1	1	14.6
peptide4290	sp|P62684|GA113_HUMAN	31.25	5	56	3.5	27	666	16	10	8	1	12	26	422	437	VCDDSW-TIQEAEVVC	ICLRAWEKIQDPGSTC	1	1	13.5
peptide4290	sp|P63121|VP113_HUMAN	25	3	44	8.3	27	156	12	9	5	0	9	20	92	103	WGTVCDDSWTIQ	WGRDLLQQWGVE	1	1	12.3
peptide4292	sp|P63132|PO113_HUMAN	55.556	5	43	0.23	21	956	9	4	6	0	5	13	710	718	DEGPGHHHK	DNGPGYCSK	1	1	15.8
peptide4293	sp|P63132|PO113_HUMAN	26.316	5	68	3.9	28	956	19	14	8	0	7	25	474	492	GKEILVGDVGQTVDDPYAT	GKAAYTGLKERVIKTPYQS	1	1	13.1
peptide4294	sp|P63132|PO113_HUMAN	44.444	4	75	1.6	12	956	9	5	6	0	3	11	205	213	SPDQLADLY	TKDKLIDCY	1	1	13.1
peptide4294	sp|Q902F9|EN113_HUMAN	44.444	4	75	7.4	12	699	9	5	6	0	2	10	287	295	ISPDQLADL	VSPAVDSDL	1	1	11.5
peptide4295	sp|Q902F9|EN113_HUMAN	45.455	5	69	2.2	16	699	11	6	7	0	6	16	181	191	VSTPTLVEVSR	VEVPTVSPISR	1	1	13.1
peptide4296	sp|P63132|PO113_HUMAN	50	5	67	0.48	15	956	10	5	7	0	3	12	832	841	GCGWAMSAPG	GRGFACVSPG	1	1	14.6
peptide4300	sp|P63132|PO113_HUMAN	42.857	6	74	5.4	19	956	14	8	7	0	3	16	462	475	SVLTVVHQDWLNGK	NALTVFTDGSSNGK	1	1	12.3
peptide4301	sp|P63132|PO113_HUMAN	50	5	67	0.14	15	956	10	5	8	0	3	12	832	841	GCGWAMLAPG	GRGFACVSPG	1	1	15.4
peptide4302	sp|P63132|PO113_HUMAN	44.444	4	53	2.6	17	956	9	5	5	0	3	11	293	301	FSLFDKDGD	FSILRGDSD	1	1	13.1
peptide4304	sp|Q902F9|EN113_HUMAN	44.444	4	75	2.5	12	699	9	5	6	0	1	9	363	371	RHPDYSVVL	RKPFYTIDL	1	1	12.7
peptide4305	sp|P63132|PO113_HUMAN	29.412	5	94	7.1	18	956	17	12	6	0	1	17	48	64	AIHCPRPHDFENGEYWP	ALHLLANEQLEKGHIEP	1	1	11.9
peptide4306	sp|P63132|PO113_HUMAN	45.455	5	50	1.9	30	956	11	6	5	0	6	16	834	844	GFTIVGPNSVQ	GFACVSPGENQ	1	1	14.2
peptide4306	sp|P63132|PO113_HUMAN	50	3	50	3.2	30	956	6	3	4	0	15	20	210	215	VQCYHF	IDCYTF	1	1	13.5
peptide4306	sp|Q902F9|EN113_HUMAN	50	5	33	9	30	699	10	5	5	0	10	19	186	195	VGPNSVQCYH	VSPISRFTYH	1	1	12.3
peptide4308	sp|P62684|GA113_HUMAN	44.444	8	58	6.3	31	666	18	7	9	1	13	30	178	192	PEGTVLDDIGQTGCVPVS	PRGTSPLPAGQ---VPVT	1	1	13.1
peptide4309	sp|P63132|PO113_HUMAN	54.545	6	79	1.6	14	956	11	5	7	0	1	11	15	25	SAKPAPPKPEP	AATVEPPKPIP	1	1	13.1
peptide4309	sp|Q902F9|EN113_HUMAN	80	4	36	4.5	14	699	5	1	4	0	6	10	142	146	PPKPE	PAKPE	1	1	12.3
peptide4311	sp|P63132|PO113_HUMAN	50	5	71	1.1	14	956	10	5	7	0	1	10	418	427	GAFSDGLAHL	GAWQIGLANF	1	1	13.5
peptide4312	sp|P63132|PO113_HUMAN	100	6	27	0.066	22	956	6	0	6	0	4	9	310	315	PETTKE	PETTKE	1	1	17.3
peptide4313	sp|P63132|PO113_HUMAN	66.667	4	43	0.46	14	956	6	2	6	0	7	12	935	940	SCSLDE	ACSLDD	1	1	14.6
peptide4315	sp|Q902F9|EN113_HUMAN	57.143	4	47	0.098	15	699	7	3	7	0	3	9	124	130	DVYVNDA	EIYVNDS	1	1	15.8
peptide4315	sp|P63132|PO113_HUMAN	80	4	33	0.85	15	956	5	1	4	0	10	14	342	346	FGTAH	FATAH	1	1	13.9
peptide4316	sp|P63132|PO113_HUMAN	38.462	5	76	0.7	17	956	13	8	8	0	1	13	393	405	LFDSDPITVTVPV	LCGNDPDKIVVPL	1	1	14.2
peptide4319	sp|P63132|PO113_HUMAN	100	6	24	0.087	25	956	6	0	6	0	4	9	310	315	PETTKE	PETTKE	1	1	16.9
peptide4320	sp|P63132|PO113_HUMAN	42.857	6	69	0.25	29	956	14	8	8	0	3	16	832	845	GCGWAMSAPGNAQF	GRGFACVSPGENQL	1	1	16.2
peptide4320	sp|P63132|PO113_HUMAN	30	6	69	1.5	29	956	20	14	7	0	2	21	695	714	LGCGWAMSAPGNAQFGQGSG	LSCFAVMGVPEKIKTDNGPG	1	1	14.2
peptide4320	sp|P63132|PO113_HUMAN	33.333	5	69	4.1	29	956	15	10	6	0	6	20	650	664	WAMSAPGNAQFGQGS	WQMDVTHVPSFGRLS	1	1	13.1
peptide4322	sp|P62684|GA113_HUMAN	63.636	7	63	0.44	19	666	11	4	7	0	4	14	236	246	APQHGAPGPGP	APQGRAPYPQP	1	1	15
peptide4322	sp|P62684|GA113_HUMAN	60	6	63	0.53	19	666	10	4	7	0	6	15	227	236	QHGAPGPGPA	QYGYPGMPPA	1	1	14.6
peptide4323	sp|Q902F9|EN113_HUMAN	71.429	5	24	0.19	29	699	7	2	6	0	17	23	105	111	AWVPFDP	AYVPFPP	1	1	16.5
peptide4323	sp|P63132|PO113_HUMAN	42.857	3	72	0.23	29	956	7	4	6	0	14	20	844	850	EIPAWVP	QLPVWMP	1	1	16.2
peptide4323	sp|P63132|PO113_HUMAN	33.333	7	72	4.7	29	956	21	14	11	0	6	26	135	155	KDYIEFNKEIPAWVPFDPAAQ	QDCEKFAFTIPAINNKEPATR	1	1	13.1
peptide4323	sp|P62684|GA113_HUMAN	41.667	5	41	5.5	29	666	12	7	7	0	4	15	56	67	DGKDYIEFNKEI	DLKDWKRIGKEL	1	1	13.1
peptide4327	sp|Q902F9|EN113_HUMAN	44.444	4	30	1.2	30	699	9	5	7	0	21	29	608	616	LPATQCLAG	VPGTEAIAG	1	1	14.6
peptide4327	sp|P62684|GA113_HUMAN	62.5	5	27	6.1	30	666	8	3	5	0	1	8	656	663	NFPPSQDA	NCPPPQAA	1	1	12.7
peptide4328	sp|P63132|PO113_HUMAN	50	3	32	2.3	19	956	6	3	4	0	12	17	818	823	NNNEAW	NKNKTW	1	1	13.1
peptide4328	sp|Q902F9|EN113_HUMAN	35.714	5	74	3.1	19	699	14	9	7	0	5	18	253	266	VLQNTDGNNNEAWA	ILQNNEFGTLIDWA	1	1	13.1
peptide4330	sp|P63121|VP113_HUMAN	55.556	5	56	0.093	16	156	9	4	7	0	1	9	129	137	GLGTDEDSL	GLGKNEDGI	1	1	16.2
peptide4330	sp|P62684|GA113_HUMAN	66.667	4	38	1.3	16	666	6	2	6	0	4	9	97	102	TDEDSL	TEEDSV	1	1	13.5
peptide4335	sp|Q902F9|EN113_HUMAN	33.333	4	55	1.3	22	699	12	8	7	0	9	20	263	274	VEWESNGQPENN	IDWAPRGQFYHN	1	1	13.9
peptide4342	sp|Q902F9|EN113_HUMAN	80	4	42	4.4	12	699	5	1	4	0	4	8	142	146	PPKPE	PAKPE	1	1	12.3
peptide4342	sp|P63132|PO113_HUMAN	83.333	5	50	4.5	12	956	6	1	5	0	4	9	20	25	PPKPEP	PPKPIP	1	1	12.3
peptide4345	sp|P62684|GA113_HUMAN	66.667	6	100	0.34	12	666	9	3	7	0	4	12	658	666	PPVQAAYQK	PPPQAAVQQ	1	1	14.6
peptide4345	sp|P62684|GA113_HUMAN	36.364	4	100	0.64	12	666	11	7	7	0	1	11	211	221	EFTPPVQAAYQ	QYWPPAELQYQ	1	1	13.9
peptide4348	sp|P62684|GA113_HUMAN	100	5	38	0.32	13	666	5	0	5	0	2	6	486	490	PECQS	PECQS	1	1	14.6
peptide4357	sp|Q902F9|EN113_HUMAN	66.667	4	30	1.4	20	699	6	2	4	0	15	20	300	305	DLHAHK	DKHKHK	1	1	13.9
peptide4360	sp|P63132|PO113_HUMAN	50	5	26	4.3	38	956	10	5	7	0	3	12	418	427	GAFSDGLAHL	GAWQIGLANF	1	1	13.5
peptide4364	sp|Q902F9|EN113_HUMAN	71.429	5	44	0.11	16	699	7	2	5	0	4	10	89	95	SFPCPAG	SLPMPAG	1	1	15.8
peptide4364	sp|P62684|GA113_HUMAN	33.333	5	94	9	16	666	15	10	7	0	2	16	621	635	TSSFPCPAGHFNGFR	TGAFPIQPFVPQGFQ	1	1	11.5
peptide4365	sp|P63132|PO113_HUMAN	66.667	4	27	0.85	22	956	6	2	4	0	4	9	640	645	NPSGHC	NPRGLC	1	1	14.2
peptide4365	sp|P62684|GA113_HUMAN	50	3	68	2.4	22	666	6	3	5	0	7	12	109	114	GHCLVD	GSCIID	1	1	13.5
peptide4365	sp|P62684|GA113_HUMAN	44.444	4	68	5.8	22	666	9	5	4	0	13	21	651	659	LPGLEGCYP	LPQYNNCPP	1	1	12.7
peptide4365	sp|Q902F9|EN113_HUMAN	40	4	45	3	22	699	10	6	7	0	4	13	446	455	NPSGHCLVDL	SPSVHILTEV	1	1	13.1
peptide4366	sp|Q902F9|EN113_HUMAN	66.667	4	46	2.5	13	699	6	2	5	0	1	6	354	359	GNPTVE	GNQTLE	1	1	12.7
peptide4369	sp|Q902F9|EN113_HUMAN	55.556	5	41	0.35	22	699	9	4	7	0	6	14	250	258	NAIIYNNNE	SAVILQNNE	1	1	15.4
peptide4369	sp|P63132|PO113_HUMAN	30	3	45	1.7	22	956	10	7	8	0	11	20	818	827	NNNEDFQVGQ	NKNKTWEIGK	1	1	13.9
peptide4369	sp|P62684|GA113_HUMAN	50	6	55	2.2	22	666	12	6	6	0	7	18	86	97	AIIYNNNEDFQV	AIIKAALEPFQT	1	1	13.5
peptide4376	sp|P62684|GA113_HUMAN	83.333	5	63	0.61	16	666	6	1	5	0	6	11	254	259	TLPPSR	TAPPSR	1	1	14.2
peptide4376	sp|P62684|GA113_HUMAN	50	4	63	5.3	16	666	8	4	4	0	2	9	652	659	PQVYTLPP	PQYNNCPP	1	1	12.3
peptide4377	sp|P63132|PO113_HUMAN	83.333	5	50	0.3	12	956	6	1	5	0	4	9	871	876	ETECPQ	ETETPQ	1	1	14.6
peptide4379	sp|Q902F9|EN113_HUMAN	57.143	4	27	0.96	26	699	7	3	6	0	19	25	411	417	LLCLDNT	LTCIDST	1	1	14.6
peptide4380	sp|P63132|PO113_HUMAN	54.545	6	73	1.6	15	956	11	5	7	0	2	12	15	25	SAKPAPPKPEP	AATVEPPKPIP	1	1	13.5
peptide4380	sp|Q902F9|EN113_HUMAN	80	4	33	4.3	15	699	5	1	4	0	7	11	142	146	PPKPE	PAKPE	1	1	12.3
peptide4382	sp|P63132|PO113_HUMAN	38.462	5	93	3.9	14	956	13	8	8	0	1	13	938	950	LDELRDEGKASSA	LDDCINGGKSPYA	1	1	12.3
peptide4384	sp|P63132|PO113_HUMAN	44.444	4	82	5.3	11	956	9	5	5	0	1	9	25	33	PATGGVKKP	PLTWKTEKP	1	1	11.9
peptide4390	sp|Q902F9|EN113_HUMAN	44.444	4	75	1.5	12	699	9	5	4	0	2	10	267	275	PLGDTTHTC	PRGQFYHNC	1	1	13.1
peptide4395	sp|Q902F9|EN113_HUMAN	57.143	4	33	4.9	21	699	7	3	5	0	14	20	411	417	LLCPDNT	LTCIDST	1	1	12.7
peptide4397	sp|P63132|PO113_HUMAN	83.333	5	55	0.17	11	956	6	1	5	0	3	8	871	876	ETECPQ	ETETPQ	1	1	15
peptide4404	sp|P63132|PO113_HUMAN	50	6	100	3	12	956	12	6	6	0	1	12	464	475	LTVLHQDWLNGK	LTVFTDGSSNGK	1	1	12.7
peptide4405	sp|P63132|PO113_HUMAN	58.333	7	85	0.009	13	956	12	4	10	1	1	11	181	192	KPV-DKFKDCHL	QPVRDKFSDCYI	1	1	18.9
peptide4405	sp|P63132|PO113_HUMAN	57.143	4	85	0.44	13	956	7	3	5	0	4	10	207	213	DKFKDCH	DKLIDCY	1	1	14.2
peptide4407	sp|P63132|PO113_HUMAN	42.857	6	69	0.25	29	956	14	8	8	0	3	16	832	845	GCGWAMSAPGNAQF	GRGFACVSPGENQL	1	1	16.2
peptide4407	sp|P63132|PO113_HUMAN	30	6	69	1.5	29	956	20	14	7	0	2	21	695	714	LGCGWAMSAPGNAQFGQGSG	LSCFAVMGVPEKIKTDNGPG	1	1	14.2
peptide4407	sp|P63132|PO113_HUMAN	33.333	5	69	4.1	29	956	15	10	6	0	6	20	650	664	WAMSAPGNAQFGQGS	WQMDVTHVPSFGRLS	1	1	13.1
peptide4408	sp|Q902F9|EN113_HUMAN	54.545	6	85	0.1	13	699	11	5	6	0	2	12	135	145	GSPVDICTAKP	GPTDDCCPAKP	1	1	15.8
peptide4411	sp|Q902F9|EN113_HUMAN	60	6	40	0.025	25	699	10	4	7	0	7	16	135	144	APTDECKPVK	GPTDDCCPAK	1	1	18.5
peptide4411	sp|P63132|PO113_HUMAN	66.667	4	56	1.7	25	956	6	2	4	0	2	7	643	648	GTCPEA	GLCPNA	1	1	13.9
peptide4411	sp|P63132|PO113_HUMAN	50	4	56	2.8	25	956	8	4	5	0	15	22	359	366	VKWCALSH	VEWSFLPH	1	1	13.5
peptide4413	sp|P62684|GA113_HUMAN	71.429	5	33	1.9	21	666	7	2	5	0	4	10	602	608	NGADLSG	NGQPLSG	1	1	13.5
peptide4416	sp|Q902F9|EN113_HUMAN	66.667	4	46	0.73	13	699	6	2	4	0	1	6	221	226	RPSGVP	RPKGKP	1	1	13.9
peptide4416	sp|P62684|GA113_HUMAN	44.444	4	69	6.2	13	666	9	5	5	0	5	13	630	638	VPDRFSGSK	VPQGFQGQQ	1	1	11.9
peptide4422	sp|P62684|GA113_HUMAN	66.667	6	60	0.16	20	666	9	3	7	0	12	20	658	666	PPVQAAYQK	PPPQAAVQQ	1	1	15.8
peptide4422	sp|P62684|GA113_HUMAN	36.364	4	60	0.4	20	666	11	7	7	0	9	19	211	221	EFTPPVQAAYQ	QYWPPAELQYQ	1	1	15
peptide4423	sp|P63132|PO113_HUMAN	21.429	3	100	0.35	14	956	14	11	10	0	1	14	266	279	NEFSQTVGEVFYTK	NDFQKLLGDINWIR	1	1	14.6
peptide4424	sp|P62684|GA113_HUMAN	55.556	5	75	0.48	24	666	9	4	5	0	12	20	236	244	CPSGFYPYP	APQGRAPYP	1	1	15
peptide4424	sp|P62684|GA113_HUMAN	34.783	8	75	3.1	24	666	23	10	10	1	4	21	164	186	EGQALEYVCPS-----GFYPYPV	EGKGPELMGPSESKPRGTSPLPA	1	1	13.1
peptide4427	sp|Q902F9|EN113_HUMAN	62.5	5	42	1.7	19	699	8	3	5	0	8	15	283	290	PSVSVSPG	PSAQVSPA	1	1	13.5
peptide4427	sp|P62684|GA113_HUMAN	71.429	5	37	2.6	19	666	7	2	6	0	9	15	103	109	SVSVSPG	SVSDAPG	1	1	13.1
peptide4431	sp|P63121|VP113_HUMAN	62.5	5	80	0.26	10	156	8	3	6	0	2	9	101	108	GVETTTPS	GVEITMPA	1	1	14.6
peptide4433	sp|P63132|PO113_HUMAN	54.545	6	69	0.22	16	956	11	5	7	0	3	13	15	25	SAKPAPPKPEP	AATVEPPKPIP	1	1	15.4
peptide4433	sp|Q902F9|EN113_HUMAN	80	4	31	4.3	16	699	5	1	4	0	8	12	142	146	PPKPE	PAKPE	1	1	12.3
peptide4440	sp|P63132|PO113_HUMAN	44.444	4	69	5.8	13	956	9	5	5	0	3	11	25	33	PATGGVKKP	PLTWKTEKP	1	1	11.9
peptide4442	sp|P63121|VP113_HUMAN	55.556	5	64	0.75	14	156	9	4	6	0	4	12	63	71	ESTAALGCL	QSTEILHCL	1	1	13.9
peptide4445	sp|Q902F9|EN113_HUMAN	57.143	4	26	6.6	27	699	7	3	5	0	20	26	411	417	LLCPDNT	LTCIDST	1	1	12.7
peptide4448	sp|P63132|PO113_HUMAN	66.667	4	35	1.7	17	956	6	2	5	0	12	17	761	766	ENGDAK	EGGDSK	1	1	13.5
peptide4448	sp|P62684|GA113_HUMAN	66.667	4	35	2.3	17	666	6	2	6	0	3	8	70	75	AGKEGN	AGRKGN	1	1	13.1
peptide4455	sp|Q902F9|EN113_HUMAN	57.143	4	27	6.1	26	699	7	3	5	0	19	25	411	417	LLCPDNT	LTCIDST	1	1	12.7
peptide4457	sp|P63132|PO113_HUMAN	80	4	28	1.7	18	956	5	1	5	0	9	13	944	948	GGKNP	GGKSP	1	1	13.5
peptide4457	sp|P62684|GA113_HUMAN	57.143	4	67	3.8	18	666	7	3	4	0	4	10	617	623	VPQNTGG	APQQTGA	1	1	12.7
peptide4457	sp|P62684|GA113_HUMAN	57.143	4	67	7.3	18	666	7	3	4	0	9	15	446	452	GGKNPDP	GSKEPYP	1	1	11.9
peptide4471	sp|P63132|PO113_HUMAN	45.455	5	46	4.5	24	956	11	6	5	0	3	13	926	936	GDKLPECEAVC	GDTNPREYAAC	1	1	12.7
peptide4472	sp|P62684|GA113_HUMAN	42.857	3	70	0.44	10	666	7	4	6	0	2	8	208	214	LAYDFYP	VAYQYWP	1	1	14.2
peptide4473	sp|P63132|PO113_HUMAN	42.857	6	88	2.7	16	956	14	8	7	0	3	16	462	475	SVLTVLHQDWLNGK	NALTVFTDGSSNGK	1	1	13.1
peptide4476	sp|P62684|GA113_HUMAN	29.412	5	77	4.6	22	666	17	12	8	0	6	22	596	612	QEKIDKLMIEMDGTENK	RSKFDKNGQPLSGNEQR	1	1	12.7
peptide4477	sp|Q902F9|EN113_HUMAN	35.294	6	77	1.1	22	699	17	11	7	0	5	21	599	615	EYKDCHLAQVPSHTVVA	EASKAHLNLVPGTEAIA	1	1	14.2
peptide4477	sp|P63132|PO113_HUMAN	57.143	4	32	4.4	22	956	7	3	4	0	5	11	932	938	EYKDCHL	EYAACSL	1	1	12.7
peptide4481	sp|Q902F9|EN113_HUMAN	50	3	33	8.6	18	699	6	3	5	0	9	14	23	28	LQHQMD	LTHKMN	1	1	11.9
peptide4485	sp|P63132|PO113_HUMAN	33.333	3	78	1.6	27	956	9	6	5	0	11	19	168	176	SPLVCNGLI	SPTICQTFV	1	1	14.2
peptide4485	sp|P63132|PO113_HUMAN	50	4	78	2.6	27	956	8	4	4	0	5	12	697	704	CFGDSGSP	CFAVMGVP	1	1	13.5
peptide4485	sp|P63132|PO113_HUMAN	66.667	4	78	2.6	27	956	6	2	6	0	21	26	423	428	GIASFV	GLANFV	1	1	13.5
peptide4491	sp|P62684|GA113_HUMAN	50	4	62	3.1	13	666	8	4	5	0	5	12	515	522	GKGDSEHK	GMGGAMHK	1	1	12.7
peptide4494	sp|P62684|GA113_HUMAN	57.143	4	41	1.2	17	666	7	3	6	0	11	17	361	367	TQFNQYK	SQFLQFK	1	1	13.9
peptide4495	sp|P62684|GA113_HUMAN	30.769	4	52	8.5	25	666	13	9	9	0	6	18	169	181	QVLLPSKDVMQGT	ELMGPSESKPRGT	1	1	12.3
peptide4496	sp|P62684|GA113_HUMAN	33.333	3	82	8.1	11	666	9	6	5	0	3	11	579	587	PEITHHCPK	PDLCPRCKK	1	1	11.5
peptide4499	sp|Q902F9|EN113_HUMAN	36.364	4	85	4.2	13	699	11	7	7	0	2	12	385	395	PMYSIITPNIL	PPYMLVVGNIV	1	1	12.3
peptide4500	sp|P63121|VP113_HUMAN	80	4	45	0.7	11	156	5	1	4	0	5	9	17	21	QGNQF	QGKQF	1	1	13.9
peptide4503	sp|P63132|PO113_HUMAN	30	6	95	0.25	21	956	20	14	11	0	1	20	761	780	KGGETSEMYLIQPDSSVKPY	EGGDSKECTTPQMQLNLAPY	1	1	15.4
peptide4509	sp|P62684|GA113_HUMAN	50	5	45	3	22	666	10	5	6	0	1	10	172	181	GPKPALPAGT	GPSESKPRGT	1	1	13.1
peptide4510	sp|P63132|PO113_HUMAN	40	4	100	3.3	10	956	10	6	6	0	1	10	943	952	DGGLICTSCR	NGGKSPYACR	1	1	12.3
peptide4515	sp|P62684|GA113_HUMAN	38.889	7	72	1.1	25	666	18	11	9	0	6	23	607	624	SGNQDDGPQQRPPKPGGH	SGNEQRGQPQAPQQTGAF	1	1	14.2
peptide4515	sp|P62684|GA113_HUMAN	55.556	5	72	7.6	25	666	9	4	5	0	12	20	236	244	GPQQRPPKP	APQGRAPYP	1	1	12.3
peptide4515	sp|Q902F9|EN113_HUMAN	46.154	6	52	1.2	25	699	13	7	7	0	6	18	353	365	SGNQDDGPQQRPP	SGNQTLETRDRKP	1	1	14.2
peptide4521	sp|P62684|GA113_HUMAN	41.176	7	77	0.089	22	666	17	10	7	0	6	22	441	457	NTVLSGGTTMYPGIADR	NTVRQGSKEPYPDFVAR	1	1	16.9
peptide4524	sp|P63132|PO113_HUMAN	41.176	7	74	0.17	23	956	17	10	10	0	1	17	449	465	FFLPDEGKLQHLENELT	WILPKITRREPLENALT	1	1	16.2
peptide4524	sp|P63132|PO113_HUMAN	83.333	5	74	0.59	23	956	6	1	5	0	4	9	807	812	PDEGKL	PHEGKL	1	1	15
[truncated: 18,265 more rows]

## Sheet: (c) Alignments_60%ID_80%COVER
Alignment table between peptides (20-47 aacids) and all proteins HERVK (GAG, PRO, POL, ENV, REC) with 60% identity, 80% cover and minimum 10 aacids aligned.
[truncated: 45 more rows]
